# Supplementary material for: OLFM4, KNG1 and Sec24C identified by proteomics and immunohistochemistry as potential markers of early colorectal cancer stages
Source: Clin Proteomics. 2017 Mar 24;14:9. doi: 10.1186/s12014-017-9143-3 (PMC5364649; doi:10.1186/s12014-017-9143-3)
Supplement: Supplementary file 1 — Additional file 1: Table S1. The 5258 proteins found significant in the differential proteomic discovery study comparing DH versus DI versus pT1N0M0 versus pT2N0M0. Abbreviations: DH: diverticulitis (adjacent normal tissue), DI: diverticulitis inflammatory (diverticulitis zone itself), ADK: adenocarcinome. [file 12014_2017_9143_MOESM1_ESM.xlsx]

## Sheet: DHvsDIvsT1vsT2-nofilter-protein
Additional file Table S1											DH				DI				ADK T1				ADK T2
											Normalized abundance
Accession	Peptide count	Peptides used for quantitation	Confidence score	Anova (p)	Max fold change	Fractions	Occurrences	HDIghest mean condDItDIon	Lowest mean condDItDIon	Description	152	226	254	292	230	250	286	288	231	290	381	525	227	287	291	338
Q9NUV9	8	4	48.2103	3.3159e-07	10.3978	1;2;3	3	DI	DH	GTPase IMAP family member 4 OS=Homo sapiens GN=GIMAP4 PE=1 SV=1	2394.34	1865.48	2334.33	2856.87	24486.4	16294.5	29772.3	27716.8	19490	19321.2	9590.88	9984.96	3514.1	4051.97	3224.35	6221
O60271	12	2	65.2357	5.26789e-06	4.83671	1	1	DI	ADK T1	C-Jun-amino-terminal kinase-interacting protein 4 OS=Homo sapiens GN=SPAG9 PE=1 SV=4	25988	29314.4	43060.7	58989.4	45992.6	36987.9	51156	49871.8	8789.01	6782.52	9101.23	13371.3	21976.7	15320.3	19779.2	19044.1
Q99873	24	9	164.043	1.3579e-05	3.39324	1;2;3;4	4	ADK T1	DH	Protein arginine N-methyltransferase 1 OS=Homo sapiens GN=PRMT1 PE=1 SV=2	1250.15	752.948	580.48	1209.01	815.667	925.577	1105.01	995.063	4633.46	2729.17	2688.19	2818.32	2357.48	2558.39	2156.52	3141.87
P21266	21	9	138.392	1.57865e-05	4.84668	1;2;3;4	4	DI	ADK T1	Glutathione S-transferase Mu 3 OS=Homo sapiens GN=GSTM3 PE=1 SV=3	5908.17	8840.73	8698.49	5987.19	9137.6	7627.49	8402.1	9461.65	2574.85	1848.39	1056.1	1665.52	3689.58	1690.21	3287.64	1512.83
O76041	17	5	80.8411	1.64077e-05	7.2344	1;2;3	3	DI	ADK T1	Nebulette OS=Homo sapiens GN=NEBL PE=2 SV=1	201495	265188	389943	511490	376743	332720	572928	526239	31516.3	91308.8	50560.7	76618.3	158394	160563	201958	121660
P21397	41	16	305.615	2.20172e-05	3.33163	1;2;3;4;5	5	DH	ADK T2	Amine oxidase [flavin-containing] A OS=Homo sapiens GN=MAOA PE=1 SV=1	10539.5	8258.77	10691.6	15678.5	5641.62	9042.46	9363.51	7679.08	9032.49	10221.2	7434.25	7795.19	3792.73	3496.33	3674.31	2594.08
Q13185	9	3	73.7719	3.25101e-05	6.08898	1;2;4	3	ADK T1	DI	Chromobox protein homolog 3 OS=Homo sapiens GN=CBX3 PE=1 SV=4	546.127	461.563	830.566	657.822	248.993	324.691	453.851	207.474	2316.76	1225.96	1832.05	2145.17	887.691	1002.36	1889.52	2390.1
Q2VIR3	14	1	113.35	3.59984e-05	11.2425	1;2;4;5	4	DI	ADK T1	Putative eukaryotic translation initiation factor 2 subunit 3-like protein OS=Homo sapiens GN=EIF2S3L PE=5 SV=2	39967.9	67709.3	104002	111936	110215	83576.7	139079	135776	3794.54	16576.1	6537.65	14777.1	34180.4	30217.7	44872.6	16934.9
Q96B97	28	7	167.558	4.73675e-05	Infinity	1;2;3;4	4	ADK T1	DI	SH3 domain-containing kinase-binding protein 1 OS=Homo sapiens GN=SH3KBP1 PE=1 SV=2	13.3389	3.69174	0	0	0	0	0	0	1974.09	1039.1	14.0868	1813.76	0	0	0	0
P08238	82	27	751.573	5.49607e-05	2.35079	1;2;3;4;5	5	ADK T2	DI	Heat shock protein HSP 90-beta OS=Homo sapiens GN=HSP90AB1 PE=1 SV=4	31216.3	24323.7	22045.1	33981.4	23299.7	19251.1	22797	18351	57447.5	40930.7	41646.7	53508.6	40084.3	62658.9	39472	54543.3
Q27J81	18	5	93.3847	6.89723e-05	3.44575	1;2;3;4	4	DH	ADK T2	Inverted formin-2 OS=Homo sapiens GN=INF2 PE=1 SV=2	4955.4	4886.58	7521.61	7745.57	5389.64	6089.16	4359.8	5009.25	1618.92	2605.76	1560.09	1890.26	1873.58	1248.21	3126.52	1038.69
Q01524	2	2	15.4228	8.35392e-05	Infinity	2;4	2	ADK T1	DI	Defensin-6 OS=Homo sapiens GN=DEFA6 PE=1 SV=1	0	0	0.0279731	0	0	0	0	0	2781.77	511.999	2310.8	306.401	283.516	0	0	0
P10645	28	13	237.761	8.71651e-05	7.29162	1;2;3	3	DH	ADK T1	Chromogranin-A OS=Homo sapiens GN=CHGA PE=1 SV=7	22278.6	23062.7	36197.4	22388.5	11823	26834	34699.8	15883	1070.17	3285.52	6486.08	3411.17	1761.09	4869.95	5516.07	2561.96
Q9Y281	12	3	92.2523	9.55942e-05	4.9734	2;3;4;5	4	DI	ADK T2	Cofilin-2 OS=Homo sapiens GN=CFL2 PE=1 SV=1	2037.31	3797.68	3390.7	3342.39	3038.84	3424.91	4643.34	3249.43	645.36	1215.17	491.021	901.764	1137.54	570.609	931.12	247.399
Q07507	7	3	58.8866	0.000103634	4.72427	1;4	2	DI	ADK T1	Dermatopontin OS=Homo sapiens GN=DPT PE=2 SV=2	4453.78	3726.11	4323.51	6316.04	5439.92	5642.22	7336.85	8690.53	609.298	1554.41	2308.94	1265.7	2662.07	1452.03	2018.12	1143.09
P12763	4	1	25.2794	0.000120991	Infinity	1;2	2	DI	DH	Alpha-2-HS-glycoprotein OS=Bos taurus GN=AHSG PE=1 SV=2	0	0	0	0	153.192	57.467	188.771	118.878	0	0	0	66.9351	0	0	0	0
Q5JRX3	30	12	173.37	0.00014655	2.86075	1;2;3;4;5	5	ADK T1	DH	Presequence protease, mitochondrial OS=Homo sapiens GN=PITRM1 PE=1 SV=2	599.268	408.556	482.253	580.374	464.024	553.77	532.59	684.1	932.493	2127.29	1453.89	1409.37	825.122	1405.83	1247.26	1827.19
P35998	47	17	317.278	0.000154164	2.28706	1;2;3;4;5	5	ADK T1	DH	26S protease regulatory subunit 7 OS=Homo sapiens GN=PSMC2 PE=1 SV=3	5000.76	3929.32	3479.19	2698.16	4812.6	3713.05	4161.4	3860.59	6210.76	11109.7	10520.9	6710.21	7321.23	8361.82	7321	9310.28
P20774	16	6	132.385	0.000169011	9.94498	2;3;4;5	4	DI	ADK T2	Mimecan OS=Homo sapiens GN=OGN PE=1 SV=1	6774.41	17920.6	9658.99	12525.8	27783.7	34227.6	16672.6	34352.7	2882.4	6727.58	6022.21	3060.73	4024.22	3069.59	3567.91	704.49
O00487	7	3	41.3114	0.000183314	2.14559	3;4	2	ADK T2	DI	26S proteasome non-ATPase regulatory subunit 14 OS=Homo sapiens GN=PSMD14 PE=1 SV=1	907.416	734.256	848.815	856.462	733.993	683.843	622.658	548.881	1347.09	1242.39	1085.44	1135.72	930.922	1486.76	1286.66	1851.4
O94913	26	6	132.43	0.000185985	17.069	1;2	2	DI	DH	Pre-mRNA cleavage complex 2 protein Pcf11 OS=Homo sapiens GN=PCF11 PE=1 SV=3	446.283	457.41	617.818	1309.74	11425.8	8905.28	14582.1	13413.4	22793.6	6792.07	5161.8	4449.54	1787.34	1253.81	98.5514	737.589
O75891	20	6	102.118	0.000192241	55.5184	2;3;4	3	ADK T1	DH	Cytosolic 10-formyltetrahydrofolate dehydrogenase OS=Homo sapiens GN=ALDH1L1 PE=1 SV=2	43.5612	58.7563	21.3267	54.394	192.129	152.204	81.7165	57.1207	3426.43	5556.5	548.228	353.233	431.2	359.041	549.745	315.715
Q9Y4Z0	4	2	32.0681	0.000192697	Infinity	2;3;4	3	ADK T1	ADK T2	U6 snRNA-associated Sm-like protein LSm4 OS=Homo sapiens GN=LSM4 PE=1 SV=1	0	0	34.5817	0	0	15.1059	0	0	1173.15	1868.38	117.035	107.249	0	0	0	0
Q00796	11	7	87.007	0.00020696	6.45826	2;3;4	3	ADK T1	DI	Sorbitol dehydrogenase OS=Homo sapiens GN=SORD PE=1 SV=4	1339.88	1151.27	950.521	582.924	827.637	592.129	471.706	556.26	7313.52	1557.39	3161.93	3775.27	3287.66	2151.8	1714.78	2514.94
Q12904	18	9	113.737	0.000209367	2.88134	1;2;3;4;5	5	DI	ADK T1	Aminoacyl tRNA synthase complex-interacting multifunctional protein 1 OS=Homo sapiens GN=AIMP1 PE=1 SV=2	7430.08	12581.7	9629.14	18642.6	16036.7	12347.2	13044.1	12301.2	5978.02	3451.17	5159.81	4058.34	7666.67	5120.7	5890.97	7038.96
Q96HE7	22	10	172.118	0.00021132	2.84019	1;2;3;4;5	5	ADK T2	DI	ERO1-like protein alpha OS=Homo sapiens GN=ERO1L PE=1 SV=2	2063.5	1607.09	1894.8	786.068	1098.07	1537.6	1665.56	1224.72	3746.63	3536.41	2724.91	2914.56	3035.1	3638.25	4810.33	4211.1
Q9BQS8	19	2	93.7008	0.000219454	Infinity	1;2	2	DI	ADK T1	FYVE and coiled-coil domain-containing protein 1 OS=Homo sapiens GN=FYCO1 PE=1 SV=3	81.9292	1049.75	293.548	560.379	1100.07	518.247	184.77	203.471	0	0	0	0	216.764	0	28.0281	0
P41219	69	24	483.006	0.000222072	3.95475	1;2;3;4;5	5	DI	ADK T1	Peripherin OS=Homo sapiens GN=PRPH PE=1 SV=2	13571.6	19614.7	22903.7	12532.4	21982.6	15878	28231.5	18471.7	3383.94	6554.91	4554.64	6889.35	5177.51	5863.39	8865.65	2155.88
Q96CX2	21	11	188.032	0.000251073	3.9673	1;2;3;4;5	5	DI	ADK T1	BTB/POZ domain-containing protein KCTD12 OS=Homo sapiens GN=KCTD12 PE=1 SV=1	14472.7	18221	20395.1	29284.3	25606.4	21349.7	29467.4	32025.7	7549.69	2650.99	10258.3	6876.86	11219.2	10539.3	11984	9578.71
Q92889	9	1	44.3957	0.000259644	Infinity	2	1	DI	DH	DNA repair endonuclease XPF OS=Homo sapiens GN=ERCC4 PE=1 SV=3	0	0	0	0	71.3574	26.2133	149.693	40.3045	0	127.419	15.007	45.343	0	0	0	0
P28070	17	4	131.591	0.000263972	17.2035	1;2;3;4;5	5	ADK T1	DI	Proteasome subunit beta type-4 OS=Homo sapiens GN=PSMB4 PE=1 SV=4	895.232	691.964	631.014	312.37	447.792	700.019	336.263	189.86	12798.5	11170.2	2159.49	2669.39	1425.83	1671.58	857.286	905.523
Q5TG08	7	2	36.5778	0.000276648	Infinity	1;2	2	DH	ADK T1	Putative uncharacterized protein LOC388900 OS=Homo sapiens PE=1 SV=2	1434.83	249.554	180.05	131.691	287.849	184.78	18.6764	282.023	0	0	0	0	23.7298	0	82.3175	0
Q92820	13	4	84.5852	0.000314796	2.93414	2;3;4;5	4	ADK T2	ADK T1	Gamma-glutamyl hydrolase OS=Homo sapiens GN=GGH PE=1 SV=2	3949.83	2279.93	2534.5	3627.8	1580.8	1192.96	1381.47	1040.81	1270.69	1867.67	598.718	1339.77	4335.07	3452.2	2732.98	4375.93
P06731;P13688;P31997	11	2	86.2468	0.000320038	106.332	1;3;4;5	4	ADK T2	DI	Carcinoembryonic antigen-related cell adhesion molecule 5 OS=Homo sapiens GN=CEACAM5 PE=1 SV=3	488.259	195.544	54.5563	21.6653	37.348	169.923	170.378	90.1839	8725.01	18257.3	983.509	865.459	2901.22	35811.5	5448.76	5584.2
Q6NXG1	10	2	66.5223	0.000328014	Infinity	1;2;3;4	4	ADK T1	DH	Epithelial splicing regulatory protein 1 OS=Homo sapiens GN=ESRP1 PE=1 SV=2	0	0	0	0	0	6.10207	0	0	172.654	50.3629	21.5434	251.829	19.8808	0	0	0
Q13404	14	5	93.0447	0.000349454	3.18422	1;2;3;5	4	ADK T1	DI	Ubiquitin-conjugating enzyme E2 variant 1 OS=Homo sapiens GN=UBE2V1 PE=1 SV=2	944.933	370.597	558.98	543.163	471.225	265.517	507.836	414.024	1199.19	1662.82	1192.01	1227.35	782.288	1366.89	890.752	853.93
P23526	31	16	248.446	0.000352236	2.74524	1;2;3;4;5	5	ADK T1	DH	Adenosylhomocysteinase OS=Homo sapiens GN=AHCY PE=1 SV=4	6704.46	8455.16	5062.97	10568.2	6768.81	10703.9	10376.3	9836.34	23779.4	26077	17172.4	17499.3	18276.6	22664.8	11218.2	17841.7
P33240	7	4	42.5597	0.000368923	1112.01	1;2;3;4	4	ADK T1	DI	Cleavage stimulation factor subunit 2 OS=Homo sapiens GN=CSTF2 PE=1 SV=1	329.906	8.64716	843.128	194.867	6.52514	11.1598	12.7271	5.95402	1828.07	35882.3	2273.83	455.131	13.2812	15.6561	19.3339	51.5683
P29400	12	3	56.9418	0.000376722	Infinity	2	1	ADK T1	DI	Collagen alpha-5(IV) chain OS=Homo sapiens GN=COL4A5 PE=1 SV=2	0	0	0	3.00299	0	0	0	0	8094.46	616.339	71.8056	5.65015	0	0	0	0
Q9UL46	21	11	174.165	0.000384913	1.93201	1;2;3;4;5	5	ADK T1	DH	Proteasome activator complex subunit 2 OS=Homo sapiens GN=PSME2 PE=1 SV=4	9010.65	7948.27	6295.9	9313.78	7384.43	7765.9	8610.96	10562.8	17734.5	18354.7	12472.3	14361.2	9851.51	12366.6	11396.4	14096.8
P31939	60	31	425.767	0.000385418	2.09921	1;2;3;4;5	5	ADK T1	DI	Bifunctional purine biosynthesis protein PURH OS=Homo sapiens GN=ATIC PE=1 SV=3	13728.4	11176.6	11776.8	10832.5	10297.9	9665.88	11480.2	9420.13	18686.3	25721.7	24860.1	16514.6	12360.9	18876.2	16401	22923.6
P02788	78	39	666.466	0.000404555	5.81437	1;2;3;4;5	5	ADK T2	DH	Lactotransferrin OS=Homo sapiens GN=LTF PE=1 SV=6	15833.1	7193.6	13199.8	7582.94	20101.6	43391	41541.8	56263.1	32762.5	44519.5	21169.6	16520.3	51021.4	71587.4	40585.1	91529.9
P17987	49	25	382.598	0.000415516	2.4928	1;2;3;4;5	5	ADK T1	DI	T-complex protein 1 subunit alpha OS=Homo sapiens GN=TCP1 PE=1 SV=1	11895.8	9628.15	11291.1	12107.9	10216.7	9484.6	9762.55	8110.56	16515.7	38307.4	20118.1	18724.1	13795.6	15380	16831.8	18339.4
Q15124	51	26	397.072	0.000417894	3.49961	1;2;3;4;5	5	DI	ADK T1	Phosphoglucomutase-like protein 5 OS=Homo sapiens GN=PGM5 PE=1 SV=2	18238.2	41476.3	36591.2	41613.4	34653.6	40855.4	47194.4	47577.8	7199.3	17362.9	10607.1	13487.9	19428.3	16431.7	21815.1	9889.38
P53814	74	27	486.547	0.000423393	4.29587	1;2;3;4;5	5	DH	ADK T1	Smoothelin OS=Homo sapiens GN=SMTN PE=1 SV=7	30146	43861.7	51476.5	84810	45796.1	37667.9	45990	44168.7	4291.33	13262.3	16466.8	14932.3	21425.9	14827.9	21983.5	15439
Q9Y446	38	14	247.192	0.000452218	3.04343	1;2;3;4	4	ADK T1	DH	Plakophilin-3 OS=Homo sapiens GN=PKP3 PE=1 SV=1	1129.73	1306.67	986.611	882.328	1439.56	3211.41	2070.02	1101.08	3587.4	3492.59	3355.36	2667.68	2133.98	2757.78	2327	3083.85
Q8WX93	75	24	478.509	0.00045356	2.47857	1;2;3;4;5	5	DI	ADK T1	Palladin OS=Homo sapiens GN=PALLD PE=1 SV=3	20803.2	21002.7	28683.9	28923.2	22343.5	19846.5	33913.7	27333.2	6289.07	9374.05	14371.1	11698.2	19227.8	15139.7	19779.6	16398
P02769	91	45	1067.9	0.000455966	8.69263	1;2;3;4;5	5	ADK T1	ADK T2	Serum albumin OS=Bos taurus GN=ALB PE=1 SV=4	41219.9	44893	43388.6	141700	288204	232332	328238	355001	818800	680755	175270	142148	32948.2	61751.9	47373.5	66950.9
P49327	124	50	804.864	0.000486665	2.19378	1;2;3;4;5	5	ADK T1	DI	Fatty acid synthase OS=Homo sapiens GN=FASN PE=1 SV=3	6352.89	7767.63	6637.28	7703.76	5413.72	5403.81	7157.35	7462.5	19121.8	16018.8	10182	10481.4	9647.87	9733.41	10216.3	8578.26
Q9H4A4	32	17	238.056	0.000507867	2.44666	1;2;3;4;5	5	DI	ADK T1	Aminopeptidase B OS=Homo sapiens GN=RNPEP PE=1 SV=2	15699	16725.2	16686.9	22812.4	13749.6	22534.6	23528.5	27365.9	10971.8	7164.69	9485.09	8010.01	9588.15	9056.48	14250	6849.57
P11142	81	29	710.026	0.000645153	1.78915	1;2;3;4;5	5	ADK T1	DI	Heat shock cognate 71 kDa protein OS=Homo sapiens GN=HSPA8 PE=1 SV=1	51175.8	55598.8	62640.7	75171.8	50369.2	45054.1	66733.7	65307.4	124724	102458	83777	96009.8	75252.2	93568.1	91158	106667
Q9H0A0	6	1	29.1192	0.00065516	Infinity	3;4	2	ADK T1	DI	N-acetyltransferase 10 OS=Homo sapiens GN=NAT10 PE=1 SV=2	0	0	9.49039	0	0	0	0	0	168.569	148.117	31.1162	157.129	34.1466	94.9299	0	16.098
Q9P258	30	11	176.55	0.000679604	5.80169	1;2;3;4;5	5	ADK T1	DH	Protein RCC2 OS=Homo sapiens GN=RCC2 PE=1 SV=2	372.969	265.699	229.071	224.613	739.1	472.899	443.312	357.639	3180.16	1435.36	761.043	960.928	563.325	779.888	469.785	822.483
Q53GQ0	8	4	49.3625	0.000701192	13.3585	1;3;4;5	4	ADK T1	DI	Estradiol 17-beta-dehydrogenase 12 OS=Homo sapiens GN=HSD17B12 PE=1 SV=2	295.332	252.572	168.444	474.584	266.047	232.438	370.05	310.849	7965.73	4893.26	599.662	2296.17	1399.8	1095.16	621.623	877.933
Q7Z2W9	2	1	13.4157	0.000721305	3.09188	3;4	2	ADK T1	DH	39S ribosomal protein L21, mitochondrial OS=Homo sapiens GN=MRPL21 PE=1 SV=2	595.623	344.83	344.68	533.121	446.519	565.69	598.501	544.96	2329.57	1152.02	1167.38	972.864	680.661	991.056	769.453	1378.5
P13797	44	15	315.582	0.000756693	2.96324	1;2;3;4;5	5	DH	ADK T1	Plastin-3 OS=Homo sapiens GN=PLS3 PE=1 SV=4	37371.8	32559.7	68306	46174.8	44481.2	33571	46139.9	41104.1	12865.3	9133.47	23851.6	16383	21624.6	26611.2	17852.8	34470.7
P04792	22	14	193.961	0.000783844	2.71575	1;2;3;4;5	5	DI	ADK T1	Heat shock protein beta-1 OS=Homo sapiens GN=HSPB1 PE=1 SV=2	75001	101847	150252	149840	110190	101271	198792	122451	54198	35063.9	47254.9	59636.9	82101.6	67084.4	86286.4	87398.3
P05109	7	2	56.9833	0.000823833	Infinity	2;3;4;5	4	ADK T2	DH	Protein S100-A8 OS=Homo sapiens GN=S100A8 PE=1 SV=1	0	0	0	0	95.4795	94.4368	3971.04	30.048	27.3251	0	258.504	495.083	1394.29	311.843	944.329	5543.23
P19338	51	22	363.141	0.000889697	2.4779	1;2;3;4;5	5	ADK T2	DH	Nucleolin OS=Homo sapiens GN=NCL PE=1 SV=3	23844.8	20829.7	27187.7	28871.2	26567.6	24463.3	31859.6	26953.8	64333.3	84541.4	50993.7	44267.4	32358.1	81427.7	51620.5	84201.3
Q15746;Q86YV6	126	44	831.516	0.000922052	3.5013	1;2;3;4;5	5	DI	ADK T1	Myosin light chain kinase, smooth muscle OS=Homo sapiens GN=MYLK PE=1 SV=4	46107.5	92521.6	92247.8	134134	84187	107586	105615	99257.7	13478.9	55821	24925	19060.3	43900.7	36486.1	53585.1	36048.4
O15061	155	63	1160.07	0.000929062	4.23511	1;2;3;4;5	5	DI	ADK T1	Synemin OS=Homo sapiens GN=SYNM PE=1 SV=2	55330.6	76803	120864	89960.6	94026	78642.5	121556	57820.7	7262.26	23553.6	14667.3	37642.2	42946.8	28765.4	52904.2	23460.6
Q08AH1	2	1	10.6908	0.000929565	4.3303	3	1	ADK T1	DI	Acyl-coenzyme A synthetase ACSM1, mitochondrial OS=Homo sapiens GN=ACSM1 PE=2 SV=1	120.595	58.3696	74.5975	27.5191	44.6412	74.8287	103.728	43.813	332.235	400.761	216.616	206.625	109.198	118.999	114.559	207.539
Q9BSH5	8	5	48.0863	0.000988287	Infinity	2;3;4;5	4	ADK T1	ADK T2	Haloacid dehalogenase-like hydrolase domain-containing protein 3 OS=Homo sapiens GN=HDHD3 PE=1 SV=1	33.291	29.7141	0	0	2.81053	3.4048	2.59265	0	2526.57	463.792	396.652	14.8638	0	0	0	0
P62829	6	3	61.4489	0.00104414	2.44383	1;2;5	3	ADK T1	DH	60S ribosomal protein L23 OS=Homo sapiens GN=RPL23 PE=1 SV=1	7800.2	5494.83	8262.1	10281.6	7835.66	6059.86	12314.4	6822.48	19468.1	20747.1	14683.8	22909.6	15522	15698.1	12485.2	31517.2
P21912	23	4	151.472	0.00105735	203.457	1;2;4;5	4	ADK T1	ADK T2	Succinate dehydrogenase [ubiquinone] iron-sulfur subunit, mitochondrial OS=Homo sapiens GN=SDHB PE=1 SV=3	1083.94	758.228	93.2935	901.838	514.792	662.04	236.153	782.204	2715.84	3820.88	731.025	12.7711	0	0	35.7841	0
Q9BYT8	14	4	74.2232	0.0010715	89.2855	1;2;3	3	ADK T1	DI	Neurolysin, mitochondrial OS=Homo sapiens GN=NLN PE=1 SV=1	89.7179	17.8326	27.2464	0.465627	10.3881	18.9536	0	19.2215	2049.54	935.414	569.186	781.847	228.411	273.387	86.9306	84.9732
P29401	42	19	333.892	0.00110361	2.14193	1;2;3;4;5	5	ADK T1	DH	Transketolase OS=Homo sapiens GN=TKT PE=1 SV=3	13370	16202.1	14543.5	16283.3	16648.5	18722.9	15705.3	23349.2	34785.4	47004.9	26832	20747.9	28020.5	37565.6	26785.9	26630.8
P21953	5	2	30.8593	0.0011701	16539.5	2;3;4;5	4	ADK T1	DI	2-oxoisovalerate dehydrogenase subunit beta, mitochondrial OS=Homo sapiens GN=BCKDHB PE=1 SV=2	71.7624	0	0	0	0	0.269029	0	0	355.598	3851	38.0565	204.94	19.5326	1.93096	3.84227	0
P21399	56	25	334.723	0.00119073	2.07164	1;2;3;4;5	5	DH	ADK T1	Cytoplasmic aconitate hydratase OS=Homo sapiens GN=ACO1 PE=1 SV=3	15244.7	21580.1	21994.9	21426.6	12698.4	11586.6	19510.1	11868.3	9640.03	10640	9196.82	9258.9	10380.4	8995.97	10341.4	15572.7
O75964	3	2	21.4086	0.00119147	1.72864	3;4;5	3	ADK T1	ADK T2	ATP synthase subunit g, mitochondrial OS=Homo sapiens GN=ATP5L PE=1 SV=3	7910.69	7977.94	9063.31	10678.4	6337.72	8277.97	9559.07	8925.28	11887	10207.1	11714.8	9487.09	5532.94	7422.49	6160.53	5930.27
Q9UBY9	7	3	64.2129	0.00119912	41.4271	3;4	2	DH	ADK T1	Heat shock protein beta-7 OS=Homo sapiens GN=HSPB7 PE=1 SV=1	2654.46	1200.68	2539.12	709.128	2155.88	2207.16	1133.31	1035.47	0	0	54.9628	116.504	1398.97	165.806	443.13	130.43
P53999	10	3	83.3956	0.001284	2.33431	1;2;5	3	ADK T2	DH	Activated RNA polymerase II transcriptional coactivator p15 OS=Homo sapiens GN=SUB1 PE=1 SV=3	9978.39	6342.66	10087.7	5185.93	7659.91	8056.16	10862.4	11157.3	14293.5	16410.6	11969	12470.2	14236	20475.1	14875.3	24165.4
P06396	47	24	419.949	0.00132439	2.11858	1;2;3;4;5	5	DI	ADK T1	Gelsolin OS=Homo sapiens GN=GSN PE=1 SV=1	76480.1	96966.5	122901	115623	91975	107083	143685	116705	35424.8	66681.4	48153.8	66605.4	66285.6	68153.8	87803.7	61134.3
P07900	80	28	701.107	0.00132912	1.72776	1;2;3;4;5	5	ADK T1	DI	Heat shock protein HSP 90-alpha OS=Homo sapiens GN=HSP90AA1 PE=1 SV=5	26968.3	27740.9	28999.5	46728	29698	24928.3	30861.4	24508.7	47295.9	49664.7	43387.4	49699.9	46975.7	35570.5	49584.1	54028.7
Q16851	46	22	296.727	0.00136913	2.01425	1;2;3;4;5	5	DH	ADK T2	UTP--glucose-1-phosphate uridylyltransferase OS=Homo sapiens GN=UGP2 PE=1 SV=5	9795.01	10359.1	12180	10804	7676.3	12128.7	8959.98	7854.68	6435.81	6464.65	7199.05	6975.4	6767.01	6879.58	4209.18	3560.67
P12429	39	12	325.662	0.00142441	3.58972	1;2;3;4;5	5	ADK T2	DH	Annexin A3 OS=Homo sapiens GN=ANXA3 PE=1 SV=3	5222.35	7157.19	3409.8	2517.05	5788.19	9959.17	9167.33	11338.4	9030.56	20284.7	15618.3	8252.97	12926.7	18247.4	13529.5	21011.3
Q13428	5	1	27.325	0.00149584	25.3543	2;3	2	ADK T1	DH	Treacle protein OS=Homo sapiens GN=TCOF1 PE=1 SV=3	0	0	0	28.2566	8.62609	45.3654	0	0	289.287	132.83	142.462	151.845	69.2714	158.249	58.5768	101.859
P55201	7	2	32.4532	0.00152359	22.0548	1	1	DH	ADK T2	Peregrin OS=Homo sapiens GN=BRPF1 PE=1 SV=2	637.345	384.626	75.2919	396.07	100.875	169.936	144.194	403.722	206.397	29.8128	14.8827	145.747	0	0	67.7102	0
P38919	38	14	285.177	0.00154014	1.9872	1;2;3;4;5	5	ADK T1	DI	Eukaryotic initiation factor 4A-III OS=Homo sapiens GN=EIF4A3 PE=1 SV=4	3698.29	5240.82	4289.19	4931.24	4732.15	4178.99	4178.2	4253.18	13905	7373.91	6348.02	6836.1	6350.02	8193.95	7066.38	9576.72
Q13642	23	7	158.225	0.00156389	6.22795	1;2;3;4;5	5	DI	ADK T1	Four and a half LIM domains protein 1 OS=Homo sapiens GN=FHL1 PE=1 SV=4	7725.66	13183.5	21573.8	30995.3	19819.4	13900	27279.1	20648.4	1193.17	4752	2496.24	4668.35	7091.68	6834.59	13207.5	2593.66
P00738	36	10	293.337	0.00158712	4.14558	1;2;3;4;5	5	DI	ADK T1	Haptoglobin OS=Homo sapiens GN=HP PE=1 SV=1	13619.8	29244.5	26605.5	20666.8	41214.5	22612.6	41098.6	41668	2983.8	10794.5	9659.65	11923.5	17512.6	26571.3	35498	27829.9
Q8TBC4	10	4	60.1682	0.0016313	3.4593	2;4	2	DI	ADK T1	NEDD8-activating enzyme E1 catalytic subunit OS=Homo sapiens GN=UBA3 PE=1 SV=2	2558.99	4966.91	3159.71	6982.9	5537.09	3729.83	5622.22	4362.52	978.491	2041.57	1267.1	1278.02	2513.94	1351.02	2341.6	664.041
O95834	20	7	138.452	0.00164814	3.4143	1;2;3;4;5	5	ADK T1	DH	Echinoderm microtubule-associated protein-like 2 OS=Homo sapiens GN=EML2 PE=2 SV=1	1418.93	1651.66	1631.49	865.609	1104.3	1550.98	1629.79	1663.58	7797.2	4246.41	4769.26	2196.88	1704.74	2668.39	2094.69	3177.35
P80188	9	7	77.7717	0.00168845	7.93277	3;4;5	3	ADK T2	DH	Neutrophil gelatinase-associated lipocalin OS=Homo sapiens GN=LCN2 PE=1 SV=2	734.517	1098.73	785.671	771.201	1021.86	1038.07	3310.4	640.241	7020.05	3935.2	1074.8	1915.89	8719.03	4177.28	4833.36	9163.36
Q15181	26	17	211.642	0.00174479	3.49162	1;2;3;4;5	5	ADK T1	DH	Inorganic pyrophosphatase OS=Homo sapiens GN=PPA1 PE=1 SV=2	4857.06	4368.95	4515.38	2432.46	3212.35	4956.76	3182.96	4829.62	18040.5	20164.3	11131.2	7136.98	6594.95	19283.9	7204.11	18244.5
P51858	22	7	156.122	0.00178011	2.58101	1;2;3;4	4	ADK T2	DI	Hepatoma-derived growth factor OS=Homo sapiens GN=HDGF PE=1 SV=1	4277.54	3563.22	3102.04	8300.1	3851.23	4048.35	3644.65	3918.45	7390.78	7205.54	11243	6783.58	7142.2	11433.7	7909.9	13423.4
Q13418	32	15	215.604	0.00180091	2.70965	1;2;3;4;5	5	DI	ADK T1	Integrin-linked protein kinase OS=Homo sapiens GN=ILK PE=1 SV=2	9475.66	10681.7	11180.7	15828.7	16944.6	11057.5	12245.8	13875.7	3541.47	5280.34	4761.4	6391.21	10603.3	7166.32	13337	4876.7
Q02880	6	1	39.1158	0.00187542	45.7754	2;4	2	ADK T2	DH	DNA topoisomerase 2-beta OS=Homo sapiens GN=TOP2B PE=1 SV=3	0	13.0977	0	0	35.1635	26.2361	0	0	283.439	19.2015	120.785	119.357	165.343	169.187	82.2139	182.809
P14543	42	17	287.681	0.00192387	2.19	1;2;3;4;5	5	DI	ADK T1	Nidogen-1 OS=Homo sapiens GN=NID1 PE=1 SV=3	10195	9488.03	10597.5	6347.13	11528.8	12863	7081.24	9228.13	4928.07	3953.85	4057.87	5645.22	6783.76	6702.66	6618.72	3904.89
Q14152	146	37	861.562	0.00199422	2.41567	1;2;3;4;5	5	ADK T1	DH	Eukaryotic translation initiation factor 3 subunit A OS=Homo sapiens GN=EIF3A PE=1 SV=1	4358.2	3151.08	2861.77	2540.9	3303.95	3552.06	5593.2	5239.2	10674.6	7591.07	6609.93	6315.42	4632.44	6708.24	7934.22	11127.4
Q96RP9	35	12	206.952	0.00208353	8.73282	1;2;3;4	4	ADK T1	DI	Elongation factor G, mitochondrial OS=Homo sapiens GN=GFM1 PE=1 SV=2	882.564	673.772	752.18	1166.01	447.929	253.071	142.953	152.942	5019.65	610.244	1764.31	1311.5	1234.49	963.875	520.153	795.039
Q9Y2G5	1	1	4.2882	0.00210608	Infinity	4	1	DH	ADK T1	GDP-fucose protein O-fucosyltransferase 2 OS=Homo sapiens GN=POFUT2 PE=2 SV=3	45.8543	60.2392	163.101	16.7142	16.645	23.1079	21.5453	0	0	0	0	0	18.3653	0	0	0
P15090;P02689	3	2	35.6659	0.00211727	16.8106	3	1	DI	ADK T1	Fatty acid-binding protein, adipocyte OS=Homo sapiens GN=FABP4 PE=1 SV=3	1080.95	731.841	3347.4	346.332	4431.03	2880.17	6541.51	3592.38	29.5266	9.58932	128.429	870.197	400.154	119.916	359.161	453.491
P19971	21	8	142.978	0.00213079	3.202	1;2;3;4;5	5	ADK T2	DH	Thymidine phosphorylase OS=Homo sapiens GN=TYMP PE=1 SV=2	3223.1	4802.63	2215.97	818.308	6194.11	2727.67	4235.72	5183.09	9011.07	10462.5	7673.82	7947.01	8838.75	9266.89	9782.03	7526.48
O75367	30	15	251.286	0.00218353	2.31977	1;2;3;4;5	5	ADK T1	DH	Core histone macro-H2A.1 OS=Homo sapiens GN=H2AFY PE=1 SV=4	7661.39	9296.37	9801.08	12545.4	8662.58	9897.87	16981.7	14262.6	27270.9	26873.8	21552	15480.2	13640.2	19747.2	15384.6	19163.3
P23193	16	4	94.3978	0.00223294	1.91831	1;2;3;4	4	DH	ADK T1	Transcription elongation factor A protein 1 OS=Homo sapiens GN=TCEA1 PE=1 SV=2	1940.58	1945.05	1375.24	1123.4	1431.19	1743.81	1374.92	1518.32	615.016	570.563	793.079	1349.41	737.622	868.589	914.752	850.919
Q96CB9	1	1	4.7742	0.00223427	901.607	3	1	DI	ADK T1	Putative methyltransferase NSUN4 OS=Homo sapiens GN=NSUN4 PE=1 SV=2	26.8297	112.283	35.9959	114.837	260.935	196.363	4.92545	66.6549	0	0	0.586595	0	26.5145	0	31.9658	0
Q8IXS0	2	1	15.5508	0.00227706	96.9094	4	1	DI	ADK T1	Uncharacterized protein C6orf146 OS=Homo sapiens GN=C6orf146 PE=2 SV=2	12.4922	557.285	12.4952	174.077	772.081	719.515	209.579	669.663	0	0	24.4645	0	17.5098	15.476	52.8819	0
P42704	129	63	964.054	0.00228293	2.90961	1;2;3;4;5	5	ADK T1	DI	Leucine-rich PPR motif-containing protein, mitochondrial OS=Homo sapiens GN=LRPPRC PE=1 SV=3	18747.6	10790.7	12561.5	18421.3	9625.41	11312.6	13798.9	8383.73	44055.4	33554.6	19015.8	28838.4	15530.1	16342.6	11435.1	24289.4
Q9UGI8	37	13	262.742	0.00235013	3.69651	1;2;3;4;5	5	DI	ADK T1	Testin OS=Homo sapiens GN=TES PE=1 SV=1	4672.33	8053.26	11166.8	9654.14	11407.8	7766.32	10930.5	5022.87	2048.76	2211.99	1008.96	4233.19	6081.85	3017.43	5018.09	2799.31
Q12905	12	7	115.585	0.00237494	6.70849	2;3;4;5	4	ADK T1	DI	Interleukin enhancer-binding factor 2 OS=Homo sapiens GN=ILF2 PE=1 SV=2	2155.78	1769.01	2145.85	2464.26	1657.74	1570.18	2625.72	1989.74	19975.2	24518.5	4138.67	3984.88	3955.56	6679.97	6078.81	6484.12
Q86V81	13	8	104.936	0.00239625	9.84037	1;2;3;4	4	ADK T1	DH	THO complex subunit 4 OS=Homo sapiens GN=ALYREF PE=1 SV=3	1199.1	842.278	1352.69	691.146	1139.7	1290.44	1255.11	1519.48	8111.52	24280.4	5519.54	2288.57	1719.71	2285.54	4137.73	7361.05
Q9BX66	62	23	375.634	0.00242486	3.59091	1;2;3;4;5	5	DH	ADK T1	Sorbin and SH3 domain-containing protein 1 OS=Homo sapiens GN=SORBS1 PE=1 SV=3	8400.54	8324.95	11188.6	11524.6	9491.27	8606.78	7180.74	9750.16	1950.57	1784.96	3942.89	3304.52	4314.83	1660.44	4779.38	586.116
P50454	21	10	191.826	0.00247075	7.75124	1;2;3;4;5	5	ADK T1	DH	Serpin H1 OS=Homo sapiens GN=SERPINH1 PE=1 SV=2	2400.97	3331.45	1440.8	2020.08	1594.89	4695.92	6471.57	16379.9	23386.1	19249.9	22484.1	6139.29	8162.91	15825.9	21515.3	17511.2
Q03154	20	9	117.501	0.00252269	12.004	1;2;3;4;5	5	ADK T1	DI	Aminoacylase-1 OS=Homo sapiens GN=ACY1 PE=1 SV=1	584.427	786.174	437.189	297.582	324.814	449.606	160.906	203.052	7938.89	2513.72	1935.77	1276.73	1576.54	759.475	1047.07	8759.17
Q9Y2Y8	1	1	5.7533	0.00253428	Infinity	5	1	ADK T1	DH	Proteoglycan 3 OS=Homo sapiens GN=PRG3 PE=1 SV=2	0	0	0	0	0	0	0	0	37.7326	0	44.9277	16.7222	0	0	0	0
Q9HB07	7	4	49.9788	0.00262998	8.63435	1;2;3;4	4	ADK T1	DI	UPF0160 protein MYG1, mitochondrial OS=Homo sapiens GN=C12orf10 PE=1 SV=2	220.477	304.999	140.481	105.528	84.0036	124.862	104.058	81.1302	2229.3	443.743	423.344	306.022	562.277	359.578	483.824	223.568
P01008	25	12	190.25	0.00263554	2.69186	1;2;3;4;5	5	DI	ADK T2	Antithrombin-III OS=Homo sapiens GN=SERPINC1 PE=1 SV=1	4555.56	5549.06	4203.17	3068.12	13172	7973.25	10353.6	9659.46	6931.96	10629.7	5873.81	7112.92	4417.28	3711.64	5545.47	1615.55
P26373	15	4	115.347	0.00263646	2.13808	1;2;3;5	4	ADK T1	DI	60S ribosomal protein L13 OS=Homo sapiens GN=RPL13 PE=1 SV=4	10844.4	6069.94	11158.3	15123.7	8614.26	8039.05	14891.2	10143.2	23740.2	22812.8	18006.1	24572.4	13550	17686.3	19604.9	24717.1
O43707	119	38	1163.07	0.00269328	3.98618	1;2;3;4;5	5	DI	ADK T1	Alpha-actinin-4 OS=Homo sapiens GN=ACTN4 PE=1 SV=2	472477	542650	661844	739602	563564	547918	863221	709190	41394.7	54892.5	294807	282205	387983	420352	467862	379439
Q9NX58	5	2	21.3939	0.00271127	36.3028	1;2	2	DI	ADK T1	Cell growth-regulating nucleolar protein OS=Homo sapiens GN=LYAR PE=1 SV=2	546.84	3297.22	1050.89	537.275	1101.39	3010.28	1502.8	1396.94	0	24.7819	113.26	55.0952	638.22	97.0013	92.2415	28.3426
Q10570	9	3	48.3208	0.00274803	2.25707	3;4;5	3	ADK T1	DI	Cleavage and polyadenylation specificity factor subunit 1 OS=Homo sapiens GN=CPSF1 PE=1 SV=2	1319.99	1433.87	1114.12	1703.17	949.463	972.421	1345.03	1300.16	3590.24	2771.62	1564.79	2381.56	1957.12	2426.25	1456.95	2080.41
P11387	38	9	213.184	0.002762	6.84029	1;2;3;4;5	5	ADK T2	DH	DNA topoisomerase 1 OS=Homo sapiens GN=TOP1 PE=1 SV=2	445.671	141.409	428.843	138.52	273.858	632.143	264.904	58.1635	948.433	1141.55	914.914	1211.09	738.844	2382.84	1208.23	3566.82
Q5XKE5	27	5	176.125	0.00277012	2.41981	1;2;3;4	4	DI	ADK T2	Keratin, type II cytoskeletal 79 OS=Homo sapiens GN=KRT79 PE=1 SV=2	1797.59	2589.57	2418.19	2702.43	3315.74	3815.6	3396.69	4128.08	1839.25	3777.47	1559.81	1878.12	1392.94	1951.2	1634.93	1077.63
Q9Y6G9	11	3	61.9098	0.0028207	412.45	2;3;4	3	DH	ADK T1	Cytoplasmic dynein 1 light intermediate chain 1 OS=Homo sapiens GN=DYNC1LI1 PE=1 SV=3	0	1387.29	102.307	67.0693	281.993	505.642	337.535	429.385	2.5274	0.960435	0	0.28637	28.5926	0	0	0
P04424	33	13	237.49	0.00284757	3.67671	1;2;3;4;5	5	ADK T1	DI	Argininosuccinate lyase OS=Homo sapiens GN=ASL PE=1 SV=4	3763.88	4419.15	5368.66	2736.75	1887.4	2079.59	1467.18	2209.55	8763.48	11112.3	2828.91	5399.14	2261.42	2455.31	1630.92	3154.65
Q96AE4	34	13	251.35	0.0028554	1.97937	1;2;3;4	4	ADK T2	DI	Far upstream element-binding protein 1 OS=Homo sapiens GN=FUBP1 PE=1 SV=3	5511.35	4840.19	5292.81	6435.27	4897.88	6002.01	6662.86	3364	10816	8796.06	9095.28	7861.47	8091.58	9776.87	7840.06	15713.3
Q9UHQ9	9	2	57.5341	0.00286487	2.69329	1;2;3;4	4	DI	ADK T1	NADH-cytochrome b5 reductase 1 OS=Homo sapiens GN=CYB5R1 PE=1 SV=1	580.915	940.948	1013.8	1801.4	1490.64	1720.12	1575.71	1713.35	444.806	890.508	501.369	576.65	1094.64	891.405	720.614	865.961
P52815	5	4	36.2407	0.00288348	4.80783	2;3;4;5	4	ADK T1	DI	39S ribosomal protein L12, mitochondrial OS=Homo sapiens GN=MRPL12 PE=1 SV=2	529.42	564.42	998.099	833.929	470.546	696.966	756.282	673.333	4428.48	2964.73	3329	1764.34	708.87	2036.09	552.287	2991.87
Q99417	3	1	18.2993	0.00289012	2.95305	1;2;3	3	ADK T1	DI	C-Myc-binding protein OS=Homo sapiens GN=MYCBP PE=1 SV=3	246.208	118.265	269.655	213.802	112.177	157.645	189.16	110.448	637.432	366.496	413.114	264.515	271.513	235.775	183.858	205.082
P23141	15	3	93.8107	0.00290589	5.92889	1;3;4;5	4	DI	ADK T1	Liver carboxylesterase 1 OS=Homo sapiens GN=CES1 PE=1 SV=2	709.14	1292.67	565.883	827.285	1183	1332.12	602.968	1019.26	34.1018	246.566	220.566	196.595	386.901	367.686	675.581	136.651
P09525	54	22	472.531	0.00302261	1.80899	1;2;3;4;5	5	ADK T1	DH	Annexin A4 OS=Homo sapiens GN=ANXA4 PE=1 SV=4	34697.3	28952	32384.5	31219.2	26924.8	33818.5	32959.7	38444	57439.4	83504.5	50167.2	39088	56783	43786.9	62870.8	43074.1
Q06141	3	3	35.0389	0.00302508	74.0749	1;2	2	ADK T1	DH	Regenerating islet-derived protein 3-alpha OS=Homo sapiens GN=REG3A PE=1 SV=1	53.5692	89.9053	0	0	65.8913	299.254	382.306	760.829	711.377	5320.95	909.795	3685.73	2522.27	90.5147	652.115	979.478
P08648	24	8	142.218	0.00306402	6.80759	1;2;4;5	4	DH	ADK T2	Integrin alpha-5 OS=Homo sapiens GN=ITGA5 PE=1 SV=2	12050.7	3136.31	5451.82	2117.95	4088.96	4773.25	2398.93	4249.57	1052.06	275.142	937.457	2352.4	1431.87	677.904	830.683	402.395
Q03135;P56539	14	4	93.8631	0.00311416	2.39181	1;2;3;4	4	DI	ADK T2	Caveolin-1 OS=Homo sapiens GN=CAV1 PE=1 SV=4	4525.86	6938.25	7519.57	8968.86	9027.67	8714.88	11427.8	11650.8	4439.9	5868.96	3167.88	3905.14	2515.68	3955.35	7322.63	3273.4
Q71U36;Q13748;Q6PEY2;Q9NY65	29	1	316.517	0.00311851	25.5803	1;2;3;4;5	5	DI	ADK T1	Tubulin alpha-1A chain OS=Homo sapiens GN=TUBA1A PE=1 SV=1	244.99	150.89	156.674	212.491	353.617	340.848	106.346	183.924	0	0	16.6504	21.8454	62.2605	0	15.2623	0
O14579	21	8	152.569	0.00313577	4.6542	1;2;3;4;5	5	ADK T1	DI	Coatomer subunit epsilon OS=Homo sapiens GN=COPE PE=1 SV=3	1874.05	592.348	1528.89	2454.19	486.249	601.635	131.073	279.624	2463.53	2354.48	639.115	1517.56	285.771	534.661	494.875	215.658
P11678	74	27	535.059	0.00315785	3.43621	1;2;3;4;5	5	ADK T1	DH	Eosinophil peroxidase OS=Homo sapiens GN=EPX PE=1 SV=2	8042.07	7078.92	5642.91	6532.63	8021.12	9238.62	15310.1	18216.6	20649.1	31910	29232.1	12005.6	10558.4	25567.7	30679.6	22103.7
O76021	6	5	39.1917	0.00316551	6.96684	1;2;5	3	ADK T1	DI	Ribosomal L1 domain-containing protein 1 OS=Homo sapiens GN=RSL1D1 PE=1 SV=3	47.1355	62.5261	118.009	9.11045	49.9486	64.8626	103.138	8.49114	565.61	312.61	252.158	447.198	324.406	399.405	137.364	274.764
O00232	28	10	168.645	0.00317412	7.23053	1;2;3;4;5	5	DI	ADK T1	26S proteasome non-ATPase regulatory subunit 12 OS=Homo sapiens GN=PSMD12 PE=1 SV=3	39930.1	33447.3	33387.4	47976.5	37983	42561.4	34921	95873.3	1234.19	4984.8	16917.1	6092.59	19173	16895.9	55630	8162.33
Q13200	51	25	345.19	0.00321233	2.12262	1;2;3;4;5	5	ADK T1	DI	26S proteasome non-ATPase regulatory subunit 2 OS=Homo sapiens GN=PSMD2 PE=1 SV=3	5178.21	5007.5	5719.39	5575.13	3735.53	5164.24	4176.42	4867.72	7177.89	15178.9	7047.32	8683.93	5190.64	7304.17	6050.03	5417.28
P22392	15	2	150.365	0.00323892	181.022	1;2;3;4;5	5	DH	ADK T1	Nucleoside diphosphate kinase B OS=Homo sapiens GN=NME2 PE=1 SV=1	916.496	1324.71	5874.75	19333.4	7146.94	1899.5	141.878	1546.59	35.2108	104.321	4.55552	7.54884	5195.37	8198.17	93.6533	10251.4
O75369	218	81	1518.24	0.00326213	1.46821	1;2;3;4;5	5	DH	ADK T2	Filamin-B OS=Homo sapiens GN=FLNB PE=1 SV=2	21646.3	22114.2	21694.8	28009.4	20774.5	22352.3	19581.3	19212.7	18111	19092.6	21522.8	19640.6	20036.5	14219.6	14504.3	14898.6
Q8WWI1	37	12	186.965	0.00327233	6.49204	1;4	2	ADK T2	DH	LIM domain only protein 7 OS=Homo sapiens GN=LMO7 PE=1 SV=3	289.405	250.483	279.311	248.684	528.759	775.368	933.46	790.719	628.189	195.602	456.149	1058.01	1456.81	1797.95	599.268	3078.72
Q9UNH6	5	2	24.3532	0.00329336	3.88879	1	1	DI	ADK T1	Sorting nexin-7 OS=Homo sapiens GN=SNX7 PE=1 SV=1	549.602	808.983	879.454	610.2	968.41	1111.92	742.388	819.366	131.868	76.226	164.978	563.488	593.666	132.62	230.435	307.191
P41252	49	19	306.172	0.00332057	5.05217	1;2;3;4;5	5	ADK T1	DI	Isoleucine--tRNA ligase, cytoplasmic OS=Homo sapiens GN=IARS PE=1 SV=2	1089.34	1354.84	1296.83	1042.91	1806.21	847.668	832.555	1078.93	4630.08	13204.4	2097.5	3132.97	2944.85	1736.43	1659.29	2583.29
Q96R06	5	1	25.6818	0.00334853	2.75233	3	1	DI	ADK T1	Sperm-associated antigen 5 OS=Homo sapiens GN=SPAG5 PE=1 SV=2	4360.77	4737.42	5585.66	6686.76	6198.09	4594.56	7880.77	6364.9	1659.98	3399.44	1078.08	2959.64	5013.25	4337.78	7585.66	3389.99
P12724	4	3	38.5731	0.00336813	4.12874	3;4	2	ADK T2	DH	Eosinophil cationic protein OS=Homo sapiens GN=RNASE3 PE=1 SV=2	16112.3	8348.24	7331.96	10497.5	13926.5	13754.9	26038.2	19207.6	16640.4	65747.6	61934.2	24383.6	22254.6	52524.9	44844.2	54980.5
Q6YP21	4	1	27.7097	0.00338633	Infinity	4;5	2	ADK T1	DH	Kynurenine--oxoglutarate transaminase 3 OS=Homo sapiens GN=CCBL2 PE=1 SV=1	0	0	0	0	0	0	29.0611	0	238.854	6.44342	12.9344	344.583	2.7521	0	0	0
Q9H9E3	14	2	62.9072	0.00342669	Infinity	1;3;5	3	ADK T1	DH	Conserved oligomeric Golgi complex subunit 4 OS=Homo sapiens GN=COG4 PE=1 SV=3	0	0	0	0	0	0	0	0	443.028	2192.94	109.794	0	0	0	0	0
Q02218	59	25	418.999	0.0034556	1.68564	1;2;3;4;5	5	DH	ADK T2	2-oxoglutarate dehydrogenase, mitochondrial OS=Homo sapiens GN=OGDH PE=1 SV=3	16174.4	11668	10418.8	12946.5	10461.2	10898.9	10619.2	15512.9	10521.1	11762.5	10109.3	8257.38	8267.94	8155.49	7315.07	6640.28
P01892	25	1	192.194	0.00349177	3.12126	1;2;3;4;5	5	ADK T1	DH	HLA class I histocompatibility antigen, A-2 alpha chain OS=Homo sapiens GN=HLA-A PE=1 SV=1	64.7273	151.217	123.206	105.936	138.32	166.09	150.092	118.783	559.14	357.898	313.896	158.294	168.221	193.542	226.575	212.559
Q13439	82	9	407.501	0.00353184	1.96635	1;2;4	3	ADK T2	ADK T1	Golgin subfamily A member 4 OS=Homo sapiens GN=GOLGA4 PE=1 SV=1	2926.03	2424.6	2818.43	1355.9	2988.67	2116.13	2751.21	3292.64	2827.76	2354.52	2398.6	1756.53	4156.73	5232.02	4176.29	4795.57
O75795	20	3	145.973	0.00367919	4.05209	1;2;3;4;5	5	DH	ADK T2	UDP-glucuronosyltransferase 2B17 OS=Homo sapiens GN=UGT2B17 PE=2 SV=1	11338.9	5222.26	5031.85	5273.6	3168.56	4027.33	5813.05	3408.03	1207.02	3992.17	4199.09	2955.84	1107.14	1450.13	1372.47	2700.57
O14744	19	10	125.605	0.00369082	3.31718	1;2;3;4;5	5	ADK T1	DI	Protein arginine N-methyltransferase 5 OS=Homo sapiens GN=PRMT5 PE=1 SV=4	2372.34	1908.01	1770.7	1720.98	1480.11	2389.88	1235.78	1244.98	5181.22	9535.53	2552.13	3797.78	2406.79	3070.48	1954.68	1894.2
P30050	13	9	135.589	0.00371458	3.48885	1;2;4;5	4	ADK T1	DI	60S ribosomal protein L12 OS=Homo sapiens GN=RPL12 PE=1 SV=1	10946.9	6036.09	13009.4	12973.9	8250.45	4497.98	12865	4644.76	31331.3	36280.5	14931.8	23023.1	14048.2	10184.6	10585.4	16958.6
Q86SF2	10	2	57.0432	0.00374986	Infinity	2;3;4	3	ADK T1	DH	N-acetylgalactosaminyltransferase 7 OS=Homo sapiens GN=GALNT7 PE=1 SV=1	0	0	0	0	0	0	0	0	0	322.12	25.8567	106.226	0	0	0	0
P05166	34	17	235.491	0.00381604	4.85104	1;2;3;4;5	5	ADK T1	ADK T2	Propionyl-CoA carboxylase beta chain, mitochondrial OS=Homo sapiens GN=PCCB PE=1 SV=3	2057.12	2761.52	2340.37	1350.49	1005.46	2741.31	1282.54	1158.73	5714.39	9819.28	3161.82	2565.52	797.973	1361.22	603.344	1620.23
P50990	64	29	500.501	0.00384693	1.79932	1;2;3;4;5	5	ADK T2	DI	T-complex protein 1 subunit theta OS=Homo sapiens GN=CCT8 PE=1 SV=4	21665.9	18107	20625.5	25194.9	20686.9	16994.4	20999.4	16274.8	21796.8	39474.1	31040.2	31294.2	25937.8	35822.6	28435.9	44672.7
Q9H223	34	9	217.488	0.00391772	1.6699	1;2;3;4	4	DI	ADK T2	EH domain-containing protein 4 OS=Homo sapiens GN=EHD4 PE=1 SV=1	2290.7	2595.13	3476.36	2294.61	3759.48	3513.94	3854.53	3418.04	1767.82	2815.33	2705.36	1739.61	1931.94	2422.11	2206.89	2149.74
Q9BZF9	6	1	31.0767	0.00395073	Infinity	5	1	ADK T2	DH	Uveal autoantigen with coiled-coil domains and ankyrin repeats OS=Homo sapiens GN=UACA PE=1 SV=2	0	0	0	0	0	0	920.507	0	8.7105	0	9.49224	57.44	241.239	433.269	705.393	1560.03
O94887	3	1	12.8365	0.0039743	Infinity	3	1	ADK T2	DH	FERM, RhoGEF and pleckstrin domain-containing protein 2 OS=Homo sapiens GN=FARP2 PE=1 SV=3	0	0	0	0	0	0	0	0	547.434	62.6396	56.6733	2.72183	363.04	411.075	0	660.68
Q96HN2	32	7	206.623	0.004075	4.45512	1;2;3;4	4	DH	ADK T2	Putative adenosylhomocysteinase 3 OS=Homo sapiens GN=AHCYL2 PE=1 SV=1	2011.8	1800.33	1989.85	1599.82	947.574	1094	1430.53	476.464	398.845	472.333	611.336	998.516	295.414	491.448	767.365	107.187
P05455	30	15	239.439	0.00410096	2.03976	1;2;4;5	4	ADK T2	DI	Lupus La protein OS=Homo sapiens GN=SSB PE=1 SV=2	5015.05	5204.61	4519.55	10833.1	5715.07	5030.01	4572.73	4786.25	8946.73	13855.8	9035.9	8910.93	8173.52	10660.3	8723.4	13450.3
Q92870	3	1	14.4587	0.00410544	186.315	3	1	ADK T1	DH	Amyloid beta A4 precursor protein-binding family B member 2 OS=Homo sapiens GN=APBB2 PE=1 SV=3	19.3002	0	8.28878	0	0	44.9804	0	0	2851.09	2170.85	51.92	66.383	38.8387	195.995	17.3377	94.0275
Q16527	6	3	36.3904	0.00410855	16.6365	1	1	ADK T2	DH	Cysteine and glycine-rich protein 2 OS=Homo sapiens GN=CSRP2 PE=1 SV=3	175.927	112.795	24.4112	61.4018	27.4022	142.145	815.784	435.836	1667.29	485.52	371.707	543.315	1944.44	2149.1	763.764	1373.67
Q9P0L2	6	1	33.1195	0.00413032	Infinity	1;3	2	ADK T1	DI	Serine/threonine-protein kinase MARK1 OS=Homo sapiens GN=MARK1 PE=1 SV=2	13.5651	113.614	23.0942	0	0	0	0	0	139.2	32.0875	348.989	19.7234	0	0	22.8503	0
O95292	9	4	86.0915	0.00413135	103.49	1;2;3;4;5	5	ADK T1	DH	Vesicle-associated membrane protein-associated protein B/C OS=Homo sapiens GN=VAPB PE=1 SV=3	0	19.5421	33.3912	52.549	17.5295	2.17005	27.86	59.0646	5243.47	4349.8	919.555	403.59	20.7744	239.145	37.787	2.5404
Q14376	10	7	100.302	0.00414485	4.22978	1;2;3	3	ADK T2	DH	UDP-glucose 4-epimerase OS=Homo sapiens GN=GALE PE=1 SV=2	927.021	8550.49	928.491	323.576	13451.9	8405.08	8907.82	11588.9	3411.12	2724.88	6664.91	4584.24	8405.16	15432.6	13095.1	8450.89
P07814	107	45	719.377	0.00420129	2.37513	1;2;3;4;5	5	ADK T1	DI	Bifunctional glutamate/proline--tRNA ligase OS=Homo sapiens GN=EPRS PE=1 SV=5	9610.87	4826.41	6998.7	5374.26	4679.7	4970.47	3356.32	7230.9	11470.9	15947	10326.1	10322.3	8152.83	4838.14	7397.73	7389.56
P17612	14	1	88.2782	0.00423887	Infinity	2;3;4	3	ADK T1	DI	cAMP-dependent protein kinase catalytic subunit alpha OS=Homo sapiens GN=PRKACA PE=1 SV=2	5.58646	5.23929	0	0	0	0	0	0	0	153.158	129.149	105.231	66.5863	41.4825	35.7083	19.7139
P40926	27	17	279.787	0.00437282	2.44681	1;2;3;4;5	5	ADK T1	DI	Malate dehydrogenase, mitochondrial OS=Homo sapiens GN=MDH2 PE=1 SV=3	23939.8	18396.2	24257.4	36994.3	18302.9	22334.2	27607.4	31055.4	56895.8	80415.7	56503.8	49152.1	22177	47197.1	34788.7	63570
Q9HC35	54	24	355.653	0.0043834	2.49767	1;2;3;4;5	5	ADK T1	ADK T2	Echinoderm microtubule-associated protein-like 4 OS=Homo sapiens GN=EML4 PE=1 SV=3	4910.52	2388.49	3902.83	3194.34	2474.58	4548.82	1960.09	3228.22	7429.52	11776.8	4726.54	6254.6	3298.29	3073.91	2723.78	2990.27
Q9NSC7	8	3	41.1577	0.00438828	40.251	1;3;4;5	4	DH	ADK T1	Alpha-N-acetylgalactosaminide alpha-2,6-sialyltransferase 1 OS=Homo sapiens GN=ST6GALNAC1 PE=1 SV=1	397.91	154.043	29.4654	226.427	107.285	149.583	49.7812	94.8768	0	0	0	20.0702	95.25	0	12.3178	0
P22748	4	2	19.437	0.004421	16.3676	3;4	2	DH	ADK T1	Carbonic anhydrase 4 OS=Homo sapiens GN=CA4 PE=1 SV=2	116.627	53.093	231.489	54.4849	133.902	125.203	104.934	19.2031	0	0	0	27.8412	70.7804	0	0	0
Q7KZI7	33	7	165.569	0.00443545	3.31127	1;2;3;4	4	DI	ADK T2	Serine/threonine-protein kinase MARK2 OS=Homo sapiens GN=MARK2 PE=1 SV=2	872.507	980.071	606.074	4014.57	2640.38	4564.18	5422.14	5938.87	4241.46	6243.12	3491.62	2814.3	1552.27	1263.59	904.824	1886.09
Q6ZUX3	8	3	47.6392	0.0045166	6.46105	3;4;5	3	ADK T1	DH	Protein FAM179A OS=Homo sapiens GN=FAM179A PE=2 SV=2	139.566	122.332	117.022	150.272	103.178	144.007	163.735	173.6	1106.92	1276.11	818.792	217.316	995.401	1095.12	238.873	197.34
O43242	50	23	352.084	0.00459945	2.24079	1;2;3;4	4	DH	ADK T2	26S proteasome non-ATPase regulatory subunit 3 OS=Homo sapiens GN=PSMD3 PE=1 SV=2	9817.46	23228	20199.7	15715	15795.9	16633.7	10682.5	9481.01	6541.96	7225.96	8588.58	9874.13	9270.36	6007.17	9019.64	6477.78
Q460N3	2	1	9.5324	0.00460271	9.96795	5	1	DH	ADK T1	Poly [ADP-ribose] polymerase 15 OS=Homo sapiens GN=PARP15 PE=1 SV=1	293.343	374.361	69.4303	167.525	38.6234	320.313	30.3493	336.763	0	0	90.7569	0	94.5564	46.6303	27.5078	48.0786
Q9NVU0	5	1	27.594	0.00472879	3.65673	3	1	ADK T2	ADK T1	DNA-directed RNA polymerase III subunit RPC5 OS=Homo sapiens GN=POLR3E PE=1 SV=1	182.999	88.1538	120.505	162.318	107.906	166.485	160.819	72.9024	0	0	0	174.591	200.74	56.4697	167.524	213.696
Q92598	53	17	347.946	0.00477551	3.11354	1;2;3;4;5	5	ADK T1	DH	Heat shock protein 105 kDa OS=Homo sapiens GN=HSPH1 PE=1 SV=1	3773.75	2989.05	2659.81	3737.81	3620.61	3705.87	3198.81	3714.8	9809.68	5319.75	17680.6	8165.51	4267.99	15195.9	5525.28	11913.7
P00915	15	11	179.713	0.00482384	3.34562	1;2;3;4;5	5	DH	ADK T2	Carbonic anhydrase 1 OS=Homo sapiens GN=CA1 PE=1 SV=2	47741	59840.7	83713.9	73975.4	34683.3	32231.6	96269	46322.7	7301.39	25498.7	28025	19308	29625	13522.5	26346.1	9795.5
Q14315	189	58	1377.04	0.00484524	4.59335	1;2;3;4;5	5	DH	ADK T1	Filamin-C OS=Homo sapiens GN=FLNC PE=1 SV=3	31740.5	25762.5	45336.7	152035	60972.5	45740.6	62948.6	83507.9	6819.92	11389	18552.1	18726.7	39096.3	38847.1	32348.8	17798.5
Q00688	18	4	119.505	0.00488995	2.83283	1;2;3;4;5	5	ADK T1	DI	Peptidyl-prolyl cis-trans isomerase FKBP3 OS=Homo sapiens GN=FKBP3 PE=1 SV=1	3509.56	2297.91	3711.65	2501.43	2265.89	2982.17	2431.72	2289.57	9019.73	10431.2	3574.52	5216.05	2948.79	4124.59	3355.13	2084.25
O00299	19	11	189.886	0.00497258	6.98587	1;2;3;4;5	5	ADK T1	DI	Chloride intracellular channel protein 1 OS=Homo sapiens GN=CLIC1 PE=1 SV=4	2064.24	4566.91	1543.03	4758.81	2876.15	1859.51	2975.58	3523.45	32949.6	31697.3	9393.53	4443.51	7043.74	9486.75	5312.52	9708.61
P48643	55	20	382.448	0.00514415	2.63971	1;2;3;4;5	5	ADK T1	DI	T-complex protein 1 subunit epsilon OS=Homo sapiens GN=CCT5 PE=1 SV=1	8834.77	5420.57	6249.04	4265.7	4770.8	4907.45	5178.52	4300.02	11847.5	20518.3	10122.2	8080.53	5361.8	7839.24	5885.01	9914.55
P16444	11	4	85.078	0.00515098	258.955	2;3;4;5	4	ADK T1	DI	Dipeptidase 1 OS=Homo sapiens GN=DPEP1 PE=1 SV=3	0.373867	3.69356	0	45.4429	0	39.1667	0	0	1900.08	2832.35	4895.58	514.395	1115.83	1616.14	0	2932.83
Q9NZM1	57	17	326.87	0.00515836	16.3147	1;2;3;4;5	5	ADK T1	DH	Myoferlin OS=Homo sapiens GN=MYOF PE=1 SV=1	736.142	795.737	513.485	314.406	3756.2	2879.06	5265.16	5027.75	2554.48	29144	4273.22	2527.29	1473.35	802.05	4719.2	3765.2
Q99615	1	1	5.3534	0.00519108	5.5257	2;3	2	ADK T1	DI	DnaJ homolog subfamily C member 7 OS=Homo sapiens GN=DNAJC7 PE=1 SV=2	42.2858	8.58119	23.1631	17.3867	68.0883	0	0	0	141.839	24.059	71.0514	139.286	95.5421	66.2375	53.4773	143.14
P63244	31	20	250.784	0.00519853	2.24654	1;2;3;4;5	5	ADK T2	DH	Guanine nucleotide-binding protein subunit beta-2-like 1 OS=Homo sapiens GN=GNB2L1 PE=1 SV=3	9264.28	10849.5	12749.6	13621.1	9111.95	8525.24	17537.7	16099.9	23950.2	42894.3	17011.6	19181.5	17402.1	27199.1	27633.3	32194.7
Q4KMZ1	7	1	36.8517	0.00524366	Infinity	1;2	2	DI	DH	IQ domain-containing protein C OS=Homo sapiens GN=IQCC PE=2 SV=2	0	0	0	0	25.2538	987.381	0	275.128	0	0	0	0	0	0	0	0
P49913	3	3	17.5952	0.00525988	51.5693	1	1	ADK T2	DH	Cathelicidin antimicrobial peptide OS=Homo sapiens GN=CAMP PE=1 SV=1	17.9191	26.0532	13.3095	12.9292	177.187	503.458	27.402	489.768	291.721	18.1668	199.199	67.766	1239.95	718.873	101.499	1560.4
Q96PC2	1	1	5.1789	0.00530146	108.542	4	1	ADK T1	DH	Inositol hexakisphosphate kinase 3 OS=Homo sapiens GN=IP6K3 PE=1 SV=2	0	0	10.0766	0	58.2314	103.612	46.822	121.251	81.3927	377.521	486.209	148.61	48.7399	273.95	267.413	0
O95347	26	4	125.017	0.00534746	5.03466	1;4	2	ADK T2	DH	Structural maintenance of chromosomes protein 2 OS=Homo sapiens GN=SMC2 PE=1 SV=2	459.133	398.004	133.025	522.562	1998.86	1123.9	1687.12	1242.18	932.99	858.159	1843.53	427.48	1489.25	1362.14	932.446	3832.21
P14868	46	23	315.505	0.00551704	2.07873	1;2;3;4;5	5	DH	ADK T2	Aspartate--tRNA ligase, cytoplasmic OS=Homo sapiens GN=DARS PE=1 SV=2	10122.2	11147.3	10614.4	11490.7	7425.37	10959.6	8420.21	10123.8	14666.6	11013.5	9489.96	7084.22	7161.3	4670.51	6250.72	2783.38
Q8NE62	17	6	99.1712	0.00554683	Infinity	1;2;3;4;5	5	ADK T1	DH	Choline dehydrogenase, mitochondrial OS=Homo sapiens GN=CHDH PE=2 SV=2	0	0	0	0	5.39852	0	0	0	230.183	5231.62	1062.02	6.30975	0	0	12.2556	291.457
Q12874	22	3	156.062	0.00558105	4.00925	1;2;3;4;5	5	ADK T2	DI	Splicing factor 3A subunit 3 OS=Homo sapiens GN=SF3A3 PE=1 SV=1	293.268	215.58	248.139	165.898	290.928	145.372	125.804	35.3454	776.077	429.48	369.694	592.388	952.243	395.307	303.184	744.588
O43795	43	13	244.578	0.00563702	14.042	1;2;3;4;5	5	ADK T1	DI	Unconventional myosin-Ib OS=Homo sapiens GN=MYO1B PE=2 SV=3	982.108	236.884	233.711	119.681	298.774	381.511	148.613	104.873	4843.12	6175.41	579.058	1514.42	516.218	219.574	362.424	725.631
P62750	8	5	75.0569	0.00566225	8.61968	1;2;3;4	4	ADK T1	DH	60S ribosomal protein L23a OS=Homo sapiens GN=RPL23A PE=1 SV=1	1541.89	3083.63	655.532	1174.76	2549.42	4218.17	5411.85	6187.4	16925	23781	12650	2291.12	4847.01	8809.29	6390.03	11715.5
P40121	15	8	124.424	0.00578946	2.34097	1;2;3;4	4	ADK T2	DI	Macrophage-capping protein OS=Homo sapiens GN=CAPG PE=1 SV=2	6639.69	3260	3543.43	4196.69	4841.42	3037.11	5762.15	3762.54	12452.6	6221.56	4883.85	7471.59	8512.22	12995.4	7351.08	11881.7
Q96PZ0	9	2	40.5868	0.00591093	Infinity	2;4	2	ADK T2	DI	Pseudouridylate synthase 7 homolog OS=Homo sapiens GN=PUS7 PE=1 SV=2	0	12.4966	0	33.9852	0	0	0	0	114.394	0	0	0	115.183	179.979	38.0282	336.143
P24844	23	6	273.707	0.00593567	3.34982	1;2;3;4;5	5	DH	ADK T1	Myosin regulatory light polypeptide 9 OS=Homo sapiens GN=MYL9 PE=1 SV=4	139947	179584	252362	395373	159429	203609	294598	289332	18166.1	136293	77921.3	56371.5	79961.9	87651.4	130462	99208.2
Q99805	12	2	96.8343	0.0061149	43.6144	1;3;4	3	DI	ADK T1	Transmembrane 9 superfamily member 2 OS=Homo sapiens GN=TM9SF2 PE=1 SV=1	199.021	1036.2	352.741	36.8559	740.813	938.972	649.728	22.2044	0	0	0	53.9206	182.565	0	0	0
Q9H6V9	3	1	14.4779	0.00622495	30.6343	4	1	DI	ADK T1	UPF0554 protein C2orf43 OS=Homo sapiens GN=C2orf43 PE=1 SV=1	1598.66	2035.5	1226.31	1792.06	1576.8	1430.08	5828.37	3132.04	0	152.577	61.2319	176.841	985.365	433.084	636.435	79.0667
O60664	25	8	209.016	0.00631614	2.58697	1;2;3;4;5	5	ADK T1	DH	Perilipin-3 OS=Homo sapiens GN=PLIN3 PE=1 SV=3	1643.29	2064.95	1783.5	1011.42	1601.2	2170.45	2341.49	1518.66	6621.32	4631.63	2972.61	2597.93	2162.46	2856.99	3147.73	1962.37
Q9NUJ1	10	5	70.2319	0.00646228	2.14012	2;3;4;5	4	ADK T1	DI	Abhydrolase domain-containing protein 10, mitochondrial OS=Homo sapiens GN=ABHD10 PE=1 SV=1	1353.44	784.762	1053.11	716.236	835.222	648.741	700.365	760.909	1939.69	2018.29	1064.02	1281.16	995.769	1239.02	894.553	1197.17
Q9UKM9	16	7	107.202	0.00646909	2.51917	1;2;3;4;5	5	ADK T2	DI	RNA-binding protein Raly OS=Homo sapiens GN=RALY PE=1 SV=1	3123.41	2836.96	3382.19	3784.91	2441.23	1912.7	3855.79	2482.25	4535.13	9293.17	5142.75	5927.06	3869.45	8528.4	4131.2	10405.8
O75326	2	2	9.1062	0.00654303	8.56397	2	1	ADK T2	DH	Semaphorin-7A OS=Homo sapiens GN=SEMA7A PE=1 SV=1	328.923	3673.34	408.083	276.928	2276.17	5486.1	9321.51	9245.91	6036.76	14771.2	8892.1	1012.83	4677.78	9873.11	15466.4	10124.4
Q8NFW8	30	11	214.938	0.00658282	2.56134	1;2;3;4	4	ADK T1	DI	N-acylneuraminate cytidylyltransferase OS=Homo sapiens GN=CMAS PE=1 SV=2	3552.24	2420	2450.39	1277.44	1664.35	2172.45	2207.58	1517.66	7043.72	4972.44	3857.4	3495.36	2906.76	2417.09	4570.05	3245.48
Q9H7E9	1	1	5.951	0.0065891	Infinity	1	1	ADK T1	DI	UPF0488 protein C8orf33 OS=Homo sapiens GN=C8orf33 PE=1 SV=1	0	14.754	0	0	0	0	0	0	102.132	0	62.8686	109.297	73.1454	21.0439	9.27763	89.8807
Q9H2H8	3	1	17.8377	0.00663877	28.8058	3	1	DI	ADK T2	Peptidyl-prolyl cis-trans isomerase-like 3 OS=Homo sapiens GN=PPIL3 PE=1 SV=1	111.946	456.721	608.582	126.967	207.572	654.325	177.409	415.535	0	299.457	83.2031	74.5152	50.5052	0	0	0
Q96DH6;O43347	4	3	29.5156	0.00670521	24.3821	1;2;3	3	ADK T1	DI	RNA-binding protein Musashi homolog 2 OS=Homo sapiens GN=MSI2 PE=1 SV=1	215.309	41.4191	9.46356	0	27.9027	21.8444	7.15431	27.2741	744.594	553.736	396.287	357.759	196.94	111.674	243.96	307.708
Q9HB71	14	5	91.1681	0.00670646	2.02739	1;2;3;4	4	ADK T2	DI	Calcyclin-binding protein OS=Homo sapiens GN=CACYBP PE=1 SV=2	551.225	1249.82	1338.93	1281.28	1202.22	870.47	961.079	921.962	2305.06	1851.81	2282.53	1535.69	2270.81	1572	1382.08	2794.9
P00491	22	14	175.961	0.00671983	9.79266	1;2;3;4;5	5	ADK T1	DH	Purine nucleoside phosphorylase OS=Homo sapiens GN=PNP PE=1 SV=2	2126.53	1833.57	1109.55	2286.19	2936.34	1925.19	2788.47	1472.63	5234.21	50559.3	4540.91	11698.9	3500.6	9648.79	3549.23	5992.4
Q06323	28	17	244.357	0.00676269	1.95193	1;2;3;4;5	5	ADK T2	DI	Proteasome activator complex subunit 1 OS=Homo sapiens GN=PSME1 PE=1 SV=1	13013.6	12621.1	12184	10674.2	10763.8	9011.04	10305.9	7753.67	15080.1	21677.9	13750.4	21184.1	12342.7	17787.7	14485.8	29234
P01893	11	2	99.919	0.00683936	15.5474	1;2;3;4;5	5	DI	ADK T1	Putative HLA class I histocompatibility antigen, alpha chain H OS=Homo sapiens GN=HLA-H PE=5 SV=3	684.749	625.802	468.371	741.017	891.732	1651.21	490.588	582.6	0	0	50.0773	182.51	291.116	14.2416	48.1472	4.19469
P08311	13	9	113.371	0.00686005	3.27546	3;4;5	3	ADK T2	DH	Cathepsin G OS=Homo sapiens GN=CTSG PE=1 SV=2	9211.68	11324.6	11578.2	9594.55	12986.3	17389.2	34228.7	25727.9	27802.2	38604.8	29311.9	15693.7	19902	28911.5	26625.8	61176.7
P40123	15	5	93.2236	0.00691799	12.4454	1;2;3;4;5	5	DI	ADK T1	Adenylyl cyclase-associated protein 2 OS=Homo sapiens GN=CAP2 PE=1 SV=1	1039.89	2163.21	1000.9	432.924	1497.14	2258.75	517.381	1595.15	71.1357	7.89041	145.494	247.014	348.271	5.43556	213.488	13.6406
Q99460	33	18	218.695	0.00695167	1.51903	1;2;3;4	4	ADK T1	DH	26S proteasome non-ATPase regulatory subunit 1 OS=Homo sapiens GN=PSMD1 PE=1 SV=2	9418.81	10164.2	12820.5	13979.5	11965.5	11986.7	13875.3	11194.9	16621	16121.3	22573.1	15141.9	14457	20276.6	15722.7	14382.4
P46781	21	14	148.68	0.00695736	2.38086	1;2;3;4;5	5	ADK T1	DI	40S ribosomal protein S9 OS=Homo sapiens GN=RPS9 PE=1 SV=3	14666.9	22617.3	13635.7	15810.6	10126.9	9182.44	15016.9	15316.7	32540.8	43853.3	22134.6	19664.3	14795.9	21137.6	20401.4	24994.5
Q9BYX7	21	1	213.866	0.00717487	72.2606	1;2;3;4;5	5	DH	ADK T1	Putative beta-actin-like protein 3 OS=Homo sapiens GN=POTEKP PE=5 SV=1	3920.42	2245.14	2577.82	205.574	1563.28	2467.3	448.884	1739.97	10.666	0	0	113.177	379.256	55.3086	535.635	0
Q9Y696;Q9NZA1	21	10	161.976	0.0071937	1.77547	1;2;3;4	4	DH	ADK T1	Chloride intracellular channel protein 4 OS=Homo sapiens GN=CLIC4 PE=1 SV=4	7058.09	8790.47	6410.06	8690.62	6161.1	6253.1	8355.48	8908.79	4593.11	4552.94	3239.26	5046.28	5975.01	5375.38	7250.47	3681.21
P57740	5	2	24.2054	0.00719374	44.6321	1	1	DI	DH	Nuclear pore complex protein Nup107 OS=Homo sapiens GN=NUP107 PE=1 SV=1	15.0709	20.7891	10.2476	0	553.71	446.278	518.49	539.397	302.039	756.719	78.859	506.563	170.187	65.5893	0	0
Q99714	24	13	204.213	0.00728944	2.61199	1;2;3;4;5	5	ADK T1	DI	3-hydroxyacyl-CoA dehydrogenase type-2 OS=Homo sapiens GN=HSD17B10 PE=1 SV=3	4011.94	3533.65	4681.27	5240.84	4489.44	3601.01	5208.88	4163.59	8654.62	18629.4	7644.14	10684.8	4230.94	8672.88	4987.05	12786.3
O00567	31	13	208.788	0.00731914	19.9483	1;2;3;4;5	5	ADK T1	DI	Nucleolar protein 56 OS=Homo sapiens GN=NOP56 PE=1 SV=4	251.547	204.762	1759.33	313.382	279.748	239.365	121.962	95.5073	4930.35	8100.24	648.737	1014.19	389.121	425.581	321.534	826.666
P21926	3	1	22.4995	0.00739336	28.7533	1;3;4	3	ADK T1	ADK T2	CD9 antigen OS=Homo sapiens GN=CD9 PE=1 SV=4	92.3468	39.6554	51.4687	33.1357	13.0697	1.32638	23.3317	50.9264	1001.11	483.629	387.243	106.912	35.1398	33.6831	0	0
P34897	33	15	209.176	0.00741911	2.41435	1;2;3;4;5	5	ADK T2	DH	Serine hydroxymethyltransferase, mitochondrial OS=Homo sapiens GN=SHMT2 PE=1 SV=3	6064.85	11465.7	6651.35	6114.78	12359.9	6662.93	14026.4	9429.58	12836.4	7974.7	14558.8	11039.6	13217.1	16761.6	18458.3	24709.8
O00203	36	12	206.452	0.00743808	3.51261	1;4;5	3	ADK T1	DH	AP-3 complex subunit beta-1 OS=Homo sapiens GN=AP3B1 PE=1 SV=3	807.537	371.947	550.231	1824.05	589.182	836.944	830.201	1436.6	3112.92	3099.62	4839.48	1430.95	1272.05	1288.25	2353.84	1870.98
P43490	38	18	280.032	0.00748822	9.68759	1;2;3;4;5	5	ADK T1	DH	Nicotinamide phosphoribosyltransferase OS=Homo sapiens GN=NAMPT PE=1 SV=1	733.356	1224.71	659.591	620.651	897.965	1084.86	1319.08	2851.63	13235.4	13256.9	1472.98	3406.06	1544.85	3895.87	2594.54	5380.66
P62937;A2BFH1	23	11	231.155	0.00754433	2.89103	1;2;3;4;5	5	ADK T1	DH	Peptidyl-prolyl cis-trans isomerase A OS=Homo sapiens GN=PPIA PE=1 SV=2	58994.5	68716.8	82862.5	58693.6	67518	70789.2	120848	98878.8	193870	306794	174789	103006	80497	162407	132594	243210
P04279	5	2	28.1168	0.00760034	12.0473	1;3	2	DH	ADK T1	Semenogelin-1 OS=Homo sapiens GN=SEMG1 PE=1 SV=2	393.798	799.478	1416.06	160.323	727.652	956.61	486.175	82.1112	0	0	0	229.898	394.427	0	0	0
P16219	23	9	160.974	0.00761939	4.81592	1;2;3;4;5	5	ADK T1	ADK T2	Short-chain specific acyl-CoA dehydrogenase, mitochondrial OS=Homo sapiens GN=ACADS PE=1 SV=1	8578.96	5606.9	4684.44	4317.99	4146.92	8322.03	6195.46	5027.39	25503.6	20242	7395.53	6193.74	4738.51	2496.18	1623.39	3462.49
O75363	22	14	143.967	0.00762177	18.7922	1;2;3;4	4	DH	ADK T2	Breast carcinoma-amplified sequence 1 OS=Homo sapiens GN=BCAS1 PE=1 SV=2	3021.98	708.81	2495.39	3028.58	612.802	1278.56	840.067	133.629	398.516	684.387	139.054	2795.56	327.458	14.7655	137.665	12.5896
P52272	107	36	798.4	0.00764234	1.77038	1;2;3;4;5	5	ADK T1	DI	Heterogeneous nuclear ribonucleoprotein M OS=Homo sapiens GN=HNRNPM PE=1 SV=3	25752.4	23532	30224	37342.7	24303.2	25638.3	32607.2	30047.5	60757.1	63014.7	32133.6	43432.9	33343.9	45172.6	51556.9	54665.9
P55209	7	3	69.159	0.00770485	Infinity	1;3;4;5	4	ADK T2	DH	Nucleosome assembly protein 1-like 1 OS=Homo sapiens GN=NAP1L1 PE=1 SV=1	0	0	0	0	0	0	407.122	61.9946	456.224	57.9478	212.862	0	468.45	507.911	259.532	1856.14
Q05682	81	26	702.743	0.00772353	2.97544	1;2;3;4	4	DI	ADK T1	Caldesmon OS=Homo sapiens GN=CALD1 PE=1 SV=3	41158.8	57171.2	73017.7	98296.6	77087.6	59866.4	83611.4	87669.8	8105	41431.7	21458.9	32597.4	39899.5	32580.6	55826.9	25361.5
Q8NBF6	4	1	20.6306	0.00781609	22.4954	1;3;4	3	ADK T2	ADK T1	Late secretory pathway protein AVL9 homolog OS=Homo sapiens GN=AVL9 PE=1 SV=1	4.3134	0.22464	0.662987	22.0326	26.9546	4.31727	6.49297	4.78461	0	0	2.26034	2.3097	12.475	20.5928	37.2669	32.47
Q12931	62	24	478.826	0.00786691	2.65964	1;2;3;4;5	5	ADK T1	DH	Heat shock protein 75 kDa, mitochondrial OS=Homo sapiens GN=TRAP1 PE=1 SV=3	6511.31	4396.54	7746.04	5303.09	7815.07	10807	4220.26	3474.19	17785.4	21759.3	11366.3	12806	6284.11	10601.6	6945.85	11313
Q9Y2B0	15	9	129.21	0.0078724	2.19626	1;2;3;4	4	ADK T2	DH	Protein canopy homolog 2 OS=Homo sapiens GN=CNPY2 PE=1 SV=1	3878.46	2738.48	3338.99	1760.96	2863.19	2884.88	3670.85	4499.89	4947.26	5072.61	3681.26	2967.66	4327.09	6870.86	7762.5	6772.9
O00461	20	9	139.703	0.00792652	4.24395	1;2;3	3	DI	ADK T1	Golgi integral membrane protein 4 OS=Homo sapiens GN=GOLIM4 PE=1 SV=1	1108.59	1924.36	1973.24	3628.47	3056.71	3239.88	951.715	3108.05	410.658	386.693	261.009	1381.9	935.229	548.661	1160.29	246.955
O75643	99	51	571.465	0.00799318	3.05992	1;2;3;4;5	5	DI	ADK T2	U5 small nuclear ribonucleoprotein 200 kDa helicase OS=Homo sapiens GN=SNRNP200 PE=1 SV=2	16247.9	18083.6	8716.62	6744.42	7660.97	13408.9	6992.41	21831.2	12922.5	10146.4	12422.9	7927.71	4979.04	3276.39	5564.77	2485.26
Q9UI08	13	4	80.8993	0.00805204	4.15894	1;3;4	3	DI	ADK T1	Ena/VASP-like protein OS=Homo sapiens GN=EVL PE=1 SV=2	94856.7	236171	268417	135371	154664	221554	274030	218871	12991.1	86145.1	41565	68275.1	68598.1	57903.8	112258	15976
Q52LW3	7	1	32.4219	0.00810235	89.0521	1;5	2	DI	ADK T1	Rho GTPase-activating protein 29 OS=Homo sapiens GN=ARHGAP29 PE=1 SV=2	364.228	255.82	264.329	30.9063	89.3804	290.289	43.2474	652.495	12.0762	0	0	0	78.8327	0	175.46	0
Q969Z0	9	2	66.4498	0.00830184	3.70055	3;4	2	ADK T1	DI	Protein TBRG4 OS=Homo sapiens GN=TBRG4 PE=1 SV=1	369.308	388.77	513.354	355.741	275.203	503.387	549.041	158.304	2043.02	548.146	1301.74	1605.88	423.514	1143.64	583.304	1018.61
Q96E11	6	3	33.3484	0.00831286	3.02563	1;4;5	3	ADK T1	DI	Ribosome-recycling factor, mitochondrial OS=Homo sapiens GN=MRRF PE=1 SV=1	535.316	314.439	405.448	689.702	317.625	425.933	667.967	416.44	1836	1168.93	1694.22	831.597	515.763	593.977	470.108	1560.77
P30622	18	3	81.6474	0.00836054	Infinity	1;3	2	ADK T1	DH	CAP-Gly domain-containing linker protein 1 OS=Homo sapiens GN=CLIP1 PE=1 SV=2	0	0	0	0	0	71.5871	0	0	9.65273	2835.74	150.737	209.579	0	0	0	53.2784
Q9BW85	2	1	14.0156	0.00843909	4.7631	3	1	DH	ADK T1	Coiled-coil domain-containing protein 94 OS=Homo sapiens GN=CCDC94 PE=1 SV=1	5220.34	3159.18	1421.48	1934.39	2152.02	459.528	1517.52	4654.24	0	0	2453.11	10.7057	2014.66	1401.55	3483.7	395.858
Q96M29	10	2	61.2634	0.00858663	72.8948	5	1	DI	ADK T2	Tektin-5 OS=Homo sapiens GN=TEKT5 PE=2 SV=1	443.887	962.02	26.9198	121.737	476.382	590.01	19.8971	637.783	45.5152	0	38.7276	0	11.179	0	0	12.4725
P34932	57	24	381.878	0.00866111	2.06432	1;2;3;4;5	5	ADK T2	DH	Heat shock 70 kDa protein 4 OS=Homo sapiens GN=HSPA4 PE=1 SV=4	6208.83	4942.39	5982.23	2782.27	5233.32	5786.13	6871.2	5299.71	7824.21	14884.7	8907.97	9222.29	7780.7	8537.02	8277.93	16516.7
Q96D15	10	4	57.7508	0.00883796	32.4502	1;2;3	3	ADK T2	DH	Reticulocalbin-3 OS=Homo sapiens GN=RCN3 PE=1 SV=1	0.132763	225.857	84.0862	20.805	341.176	461.521	389.681	2120.53	97.3893	2241.91	551.474	1491.03	727.877	2078.22	4206.15	3724.91
P02511	12	3	115.079	0.00884608	6.75353	1;2;3;4;5	5	DI	ADK T1	Alpha-crystallin B chain OS=Homo sapiens GN=CRYAB PE=1 SV=2	4301.21	10405.2	6544.2	19341.6	7885.3	10965.7	15799.3	22860.6	682.92	4505.56	3174.12	153.087	5919.37	5968.29	9569.08	5407.27
P61106	17	6	140.597	0.00886646	2.18749	1;2;3;4;5	5	DH	ADK T1	Ras-related protein Rab-14 OS=Homo sapiens GN=RAB14 PE=1 SV=4	3551.98	3548.25	3810.75	3851.14	2452.45	3857.71	3647.67	2916.53	774.402	1531.43	1169.45	3273.15	2931.72	2995.38	2763.83	4419.6
Q13308	3	2	14.6241	0.00887287	16.7292	4	1	DI	ADK T2	Inactive tyrosine-protein kinase 7 OS=Homo sapiens GN=PTK7 PE=1 SV=2	251.025	1811.19	1203.51	366.708	1421.41	914.167	1250.91	916.443	424.114	419.703	0.125431	60.7971	269.166	0	0	0
Q9HC36	4	2	20.5006	0.0089878	Infinity	2	1	ADK T1	DH	RNA methyltransferase-like protein 1 OS=Homo sapiens GN=RNMTL1 PE=1 SV=2	0	0	0	0	0	0	0	0	1421.83	11165.7	27.1033	0	0	0	0	0
P62333	27	11	179.855	0.00899607	2.16174	1;2;3;4;5	5	ADK T1	DI	26S protease regulatory subunit 10B OS=Homo sapiens GN=PSMC6 PE=1 SV=1	1678.77	1447.9	1218.3	552.98	1252.12	1380.02	939.293	1191.86	3776.19	2518.57	2344.71	1657.53	1910.16	1850.9	2095.55	2682.01
P13533	52	5	278.353	0.00900706	6.64558	1;2;3;4;5	5	ADK T2	DI	Myosin-6 OS=Homo sapiens GN=MYH6 PE=1 SV=5	522.798	317.209	4050.17	1439.08	831.026	139.573	3192.61	346.668	5161.42	6538.99	2143.89	4277.27	4861.73	6776.74	13205.6	5126.74
P01699	2	1	12.5899	0.00931941	30.8321	4	1	DH	ADK T1	Ig lambda chain V-I region VOR OS=Homo sapiens PE=1 SV=1	26.1473	985.569	293.517	71.6782	434.724	196.293	121.296	98.1077	0	44.6583	0	0	0	0	243.524	0
P50897	4	1	30.5663	0.00935342	Infinity	2;3;4	3	ADK T1	DH	Palmitoyl-protein thioesterase 1 OS=Homo sapiens GN=PPT1 PE=1 SV=1	0	0	0	0	0	0	0	0	675.076	426.242	8.74272	0	0	0	0	0
P19652	11	5	100.893	0.00935553	3.59499	1;2;4;5	4	DI	ADK T1	Alpha-1-acid glycoprotein 2 OS=Homo sapiens GN=ORM2 PE=1 SV=2	2375.4	5718.41	5624	3124.71	8062.05	6017.82	10021.8	5255.07	4391.18	696.742	1589.57	1488.55	2479.48	4488.18	4678.4	5530.01
P11802	2	1	12.1839	0.00939035	12.5722	3;4	2	DI	ADK T1	Cyclin-dependent kinase 4 OS=Homo sapiens GN=CDK4 PE=1 SV=2	538.937	1448.63	1404.63	251.869	2400.84	861.229	1629.01	2142.79	0	0	205.595	353.886	1125.96	1303.51	3481.14	865.034
Q9NYF8	23	9	118.243	0.00944443	5.06812	1;3	2	DH	ADK T1	Bcl-2-associated transcription factor 1 OS=Homo sapiens GN=BCLAF1 PE=1 SV=2	3322.58	3621.38	4170.32	1153.21	699.666	1842.62	2704.01	2029.27	1174.7	286.084	254.614	705.131	834.39	478.482	1394.02	273.907
O15355	24	7	145.517	0.00949485	79.6508	1;2;3;4	4	ADK T1	DH	Protein phosphatase 1G OS=Homo sapiens GN=PPM1G PE=1 SV=1	26.0258	7.32461	0	0	64.7211	0	6.95148	7.41155	2333.92	34.5203	24.673	263.275	314.871	73.2985	162.598	824.281
P06733	41	18	435.573	0.00963212	3.21503	1;2;3;4;5	5	ADK T1	DH	Alpha-enolase OS=Homo sapiens GN=ENO1 PE=1 SV=2	31597.2	25740.7	39786.6	21962.4	28293.8	40743.4	41983.6	32456.8	147519	135808	52176.4	47364.6	34579	52581.2	32376.1	60448.9
P54652	64	18	537.735	0.00964921	2.6486	1;2;3;4;5	5	DH	ADK T1	Heat shock-related 70 kDa protein 2 OS=Homo sapiens GN=HSPA2 PE=1 SV=1	8122.59	10096.2	11500.6	9392.68	7093.13	7953.54	9020.37	10052.2	4893.59	3835.08	2895.18	3143.19	4584.81	4436.79	10228.7	1726.29
O43488	24	9	178.683	0.00970859	22.7772	1;3;4;5	4	ADK T1	DI	Aflatoxin B1 aldehyde reductase member 2 OS=Homo sapiens GN=AKR7A2 PE=1 SV=3	506.445	333.581	180.363	777.047	50.6264	252.866	60.9151	70.6122	3389.71	4412.21	1801.52	305.091	516.82	114.039	1124.76	2533.28
Q32P51	14	1	118.538	0.00984276	Infinity	1;2;3;4;5	5	ADK T2	DH	Heterogeneous nuclear ribonucleoprotein A1-like 2 OS=Homo sapiens GN=HNRNPA1L2 PE=2 SV=2	0	0	0	0	0	0	0	0	19.5293	8.21908	0	9.47349	35.1988	128.558	69.022	0
O94826	26	14	184.761	0.0100593	1.98478	1;2;3;4;5	5	ADK T2	DH	Mitochondrial import receptor subunit TOM70 OS=Homo sapiens GN=TOMM70A PE=1 SV=1	2704.89	2682.73	3221.06	2058.24	2357.34	2813.22	2921.44	3057.05	4144.21	2315.12	4134.83	4033.48	3639.07	5563.68	4205.44	7763.29
Q6P2Q9	95	30	561.298	0.0101309	3.53247	1;2;3;4;5	5	ADK T1	DI	Pre-mRNA-processing-splicing factor 8 OS=Homo sapiens GN=PRPF8 PE=1 SV=2	1374.94	1792.77	2324.15	1573.39	1804.69	1875.04	1816.17	927.261	6268.65	10697.7	1997.25	3726.02	2392.19	3125.82	2743.14	3811.16
P29536	35	12	235.206	0.0101666	3.61606	1;2;3;4;5	5	DI	ADK T1	Leiomodin-1 OS=Homo sapiens GN=LMOD1 PE=1 SV=3	8588.69	18753.6	16162.1	12764.8	19162.2	14456	16340.3	15032.9	913.757	4300.72	8172.65	4585.87	7086.77	4395.79	11681.9	2536.08
P49915	28	12	177.078	0.0101985	4.99348	1;2;3;4;5	5	ADK T1	DI	GMP synthase [glutamine-hydrolyzing] OS=Homo sapiens GN=GMPS PE=1 SV=1	827.862	387.227	1823.66	219.437	648.657	283.679	196.496	115.235	2396.09	1087.5	1429.77	1298.85	910.251	1112.02	715.462	1400.86
O76003	13	4	82.3798	0.0102434	10.353	1;2;3;4	4	ADK T1	DI	Glutaredoxin-3 OS=Homo sapiens GN=GLRX3 PE=1 SV=2	429.196	1088.19	1226.41	573.217	583.19	955.022	582.137	194.428	12566.6	7483.36	3053.31	861.594	1323.36	2803.65	1175.63	1463.38
Q16718	9	4	76.8182	0.0102506	14.8109	2;3;4	3	DH	ADK T2	NADH dehydrogenase [ubiquinone] 1 alpha subcomplex subunit 5 OS=Homo sapiens GN=NDUFA5 PE=1 SV=3	1569.99	627.416	190.37	273.74	222.988	744.156	188.401	481.904	292.089	0	14.9239	10.7184	66.6321	33.4748	32.8458	46.7469
P04083	42	17	400.389	0.0102917	2.01643	1;2;3;4;5	5	DI	ADK T1	Annexin A1 OS=Homo sapiens GN=ANXA1 PE=1 SV=2	30793.9	38129.1	36178	61279	61592.9	52261.9	64996.4	69373.9	19510.7	46719.4	31967.1	24904.4	40558.7	43705.5	53896.8	41294
P06576	42	29	479.389	0.0104728	2.30945	1;2;3;4;5	5	ADK T1	ADK T2	ATP synthase subunit beta, mitochondrial OS=Homo sapiens GN=ATP5B PE=1 SV=3	45080.2	36219.6	64249.6	39092.9	20358.4	38867.1	32628.9	37014	44785.8	82445.1	30962.9	39406.2	18720.7	27795.2	22003.8	17042
P46937	8	1	38.215	0.0104987	46.6891	2	1	DI	ADK T1	Yorkie homolog OS=Homo sapiens GN=YAP1 PE=1 SV=2	298.067	602.988	350.472	0	1468.74	817.973	852.63	482.065	0	0	0	77.5644	186.111	94.0361	192.142	62.9345
P17948	9	1	50.2792	0.010569	8.52508	3;4	2	DH	ADK T1	Vascular endothelial growth factor receptor 1 OS=Homo sapiens GN=FLT1 PE=1 SV=2	1158.24	519.636	605.237	1309.8	738.02	472.563	631.755	1261.35	0	0	146.58	274.872	663.843	940.436	474.598	501.772
Q9BVG4	8	2	53.1756	0.0106705	491.022	1;2	2	DH	DI	UPF0368 protein Cxorf26 OS=Homo sapiens GN=CXorf26 PE=1 SV=1	936.501	1.04571	866.06	368.342	1.5415	1.07975	0.604264	1.19782	34.6911	102.376	10.8293	1228.62	1.53617	0	1.01861	15.9464
P51911	33	14	349.647	0.0108246	2.73072	1;2;3;4;5	5	DI	ADK T1	Calponin-1 OS=Homo sapiens GN=CNN1 PE=1 SV=2	70039.8	125539	163334	146637	118616	136013	202766	171400	17233.9	118510	30891.9	63631.7	47429.4	59773.4	76727	48330.9
P00558	46	19	435.761	0.010826	2.2832	1;2;3;4;5	5	ADK T1	DH	Phosphoglycerate kinase 1 OS=Homo sapiens GN=PGK1 PE=1 SV=3	36461.1	22769.4	40620.6	24950	33640	25840	45277.8	33166.9	82774.5	100528	39635.4	62007.2	36710.4	56715.4	57328.9	84718.9
O60934	3	1	14.2397	0.0108554	Infinity	1	1	ADK T1	DH	Nibrin OS=Homo sapiens GN=NBN PE=1 SV=1	0	0	0	0	0	0	0	0	108.006	0	59.6794	192.288	136.769	67.9339	42.8921	0
P51149	27	9	214.294	0.0110897	4.22453	1;2;3;4;5	5	ADK T1	DI	Ras-related protein Rab-7a OS=Homo sapiens GN=RAB7A PE=1 SV=1	2684.2	2155.54	2600.33	2609.31	2525.56	2612.66	2376.88	2078.3	18472.6	12321.3	6615.48	3118.27	2889.05	3521.41	2620.03	8629.32
P61604	14	9	113.413	0.0111153	4.17327	1;2;4;5	4	ADK T1	DH	10 kDa heat shock protein, mitochondrial OS=Homo sapiens GN=HSPE1 PE=1 SV=2	4587.62	5047.8	3788.53	4484.81	5321.14	10726.6	6722.84	11827.2	16181	31081.8	21387.4	6087.72	7059.05	12643.5	7883.48	15349.7
P02792	15	6	156.761	0.0111174	7.33705	2;3;4;5	4	ADK T1	DH	Ferritin light chain OS=Homo sapiens GN=FTL PE=1 SV=2	5957.06	2811.77	1128.22	2496.38	9648.65	2981.43	11103.5	23271.5	14259.9	38312.2	31327.4	7031.64	7214.79	13155.2	10046.9	8384.3
P23229	57	26	343.666	0.0111332	2.04723	1;2;3;4;5	5	ADK T1	ADK T2	Integrin alpha-6 OS=Homo sapiens GN=ITGA6 PE=1 SV=4	4361.53	4182.97	4640.88	4426.04	6215.96	6616.55	2805.42	6468.96	11690.7	9219.04	6798.55	6710.01	4814.9	4172.42	3179.28	4645.49
Q9UK76	5	1	34.4548	0.0112031	Infinity	1;2	2	ADK T2	DH	Hematological and neurological expressed 1 protein OS=Homo sapiens GN=HN1 PE=1 SV=3	0	0	0	0	0	146.543	0	0	85.29	69.9493	389.81	0	157.053	265.825	28.3997	167.457
O60518	8	1	43.9781	0.0113793	24.1437	1;2;3	3	ADK T1	DI	Ran-binding protein 6 OS=Homo sapiens GN=RANBP6 PE=1 SV=2	253.96	47.8937	39.7329	203.469	79.0525	59.4198	0	0	1703.91	338.609	534.261	766.459	546.078	415.603	25.6719	590.101
Q6PI47	4	1	17.3206	0.0114781	11.6234	4	1	DI	ADK T1	BTB/POZ domain-containing protein KCTD18 OS=Homo sapiens GN=KCTD18 PE=2 SV=2	1339.11	2523.41	1424.32	4645.7	5776.18	2445.86	3884.34	2195.94	0.137403	15.093	324.456	890.789	1753.68	1683.33	950.41	2724.97
P54707	40	3	233.005	0.0115014	53.1522	3;4	2	ADK T1	DH	Potassium-transporting ATPase alpha chain 2 OS=Homo sapiens GN=ATP12A PE=2 SV=3	32.0578	0	0	0	28.6648	5.07499	87.1554	71.7546	21.2596	396.265	1189.72	96.7036	151.145	17.6445	6.44186	140.615
Q9HCF4	6	3	30.6908	0.0115062	Infinity	1	1	ADK T1	DH	Protein ALO17 OS=Homo sapiens GN=KIAA1618 PE=1 SV=2	0	0	0	0	0	0	0	0	124.541	21.8646	0	150.98	8.20952	0	0	0
Q9UQ80	37	15	282.729	0.011621	2.86516	1;2;3;4;5	5	ADK T1	DI	Proliferation-associated protein 2G4 OS=Homo sapiens GN=PA2G4 PE=1 SV=3	14019.4	10195.3	12467.5	16824.5	9239.26	10803.5	10597.7	9096.09	21404.8	57936	14573.2	19937.7	15969.3	18822.4	20001.1	30048.1
O43852	21	9	168.213	0.0116798	2.17912	1;2;3	3	ADK T1	DH	Calumenin OS=Homo sapiens GN=CALU PE=1 SV=2	6341.26	7659.19	7871.21	5454.2	8929.17	8890.6	11261.1	9244.89	13578.9	25929.5	8754.36	11283.5	11738.6	19008.6	17116.3	10521.5
O94875	39	9	218.087	0.0118053	3.74585	1;2;3	3	DI	ADK T1	Sorbin and SH3 domain-containing protein 2 OS=Homo sapiens GN=SORBS2 PE=1 SV=3	3646.46	5137.7	6600.9	3902.03	3085.49	5540.31	5129.65	5659.03	391.718	533.722	995.56	3261.93	5739.7	3268.9	2619.77	821.51
Q5SSJ5	37	9	230.433	0.0118329	2.68553	1;2;3;4;5	5	ADK T1	DI	Heterochromatin protein 1-binding protein 3 OS=Homo sapiens GN=HP1BP3 PE=1 SV=1	1908.43	1747.58	3474.6	1807.28	2076.48	2453.13	2060.5	1803.77	3530.82	10449.7	4582.96	3978.49	1719.3	3952.63	3162.74	2652.76
P07360	3	1	16.7531	0.0118388	11.2242	4	1	DI	ADK T1	Complement component C8 gamma chain OS=Homo sapiens GN=C8G PE=1 SV=3	338.063	457.742	155.271	399.835	644.726	245.331	229.839	316.022	0	0	0	127.93	517.226	67.5504	27.661	0
P45973	13	5	95.962	0.011924	28.0551	1;3;4	3	ADK T1	DI	Chromobox protein homolog 5 OS=Homo sapiens GN=CBX5 PE=1 SV=1	146.048	44.0169	181.338	121.723	0.526018	46.0928	0.0166773	0.0333002	431.964	253.013	56.7908	567.533	52.5845	96.324	624.603	0.94612
P13646	47	5	362.756	0.0119652	4.65922	1;2;3;4;5	5	ADK T2	ADK T1	Keratin, type I cytoskeletal 13 OS=Homo sapiens GN=KRT13 PE=1 SV=4	13742.8	15503.4	12204.5	34900.3	27702.8	18738.8	24585.9	24079.7	202.244	732.182	5601.53	15751.8	23255.2	25014.3	15911.2	39663
P12081	32	8	199.771	0.0119825	Infinity	1;2;4;5	4	ADK T1	ADK T2	Histidine--tRNA ligase, cytoplasmic OS=Homo sapiens GN=HARS PE=1 SV=2	0	19.0143	273.942	0	0	194.145	21.6389	0	501.202	1766.96	46.7422	269.972	0	0	0	0
Q9Y2S2	12	5	88.6144	0.0120598	3.17995	1;2;3;4;5	5	DI	ADK T1	Lambda-crystallin homolog OS=Homo sapiens GN=CRYL1 PE=1 SV=3	2642.59	1926.74	1647	1265.54	2564.09	2685.57	1685.07	3766.15	380.122	409.409	1926.78	648.797	2924.06	1333.04	2377.34	1144.46
P56537	8	5	68.5299	0.0122214	17.3288	1;2;3;4;5	5	ADK T1	DH	Eukaryotic translation initiation factor 6 OS=Homo sapiens GN=EIF6 PE=1 SV=1	395.613	528.789	703.445	270.93	364.191	1173.72	536.015	395.127	14963	14225.7	1832.74	1882.04	1131.5	2430.73	116.378	1164.59
Q9HCC0	30	10	188.254	0.0123325	3.97432	1;2;3;4;5	5	ADK T1	DI	Methylcrotonoyl-CoA carboxylase beta chain, mitochondrial OS=Homo sapiens GN=MCCC2 PE=1 SV=1	3001.99	1233.13	1072.1	2041.75	1431.05	828.718	530.305	2313.55	4382.03	3390.94	9490.96	3019.51	1730.49	2434.53	2225.01	4216.58
Q9UBL6	8	2	46.2932	0.0124401	27.7274	5	1	DH	ADK T1	Copine-7 OS=Homo sapiens GN=CPNE7 PE=2 SV=1	234.293	677.853	81.9735	33.5839	12.6204	478.371	76.9241	318.928	4.17464	0	0	32.8899	20.424	7.29136	29.3584	0
Q2NL82	2	1	10.0283	0.0125961	Infinity	1	1	ADK T1	DI	Pre-rRNA-processing protein TSR1 homolog OS=Homo sapiens GN=TSR1 PE=1 SV=1	11.1741	0	0	0	0	0	0	0	0	106.827	28.1574	113.978	0	0	0	0
O95340	28	11	165.015	0.0126284	4.11688	1;2;3;4;5	5	DH	ADK T2	Bifunctional 3'-phosphoadenosine 5'-phosphosulfate synthase 2 OS=Homo sapiens GN=PAPSS2 PE=1 SV=2	3554.86	3170.86	2110.94	3994.78	2391.21	3400.14	1976.62	1550.79	690.862	1021.44	1850.66	1912.63	1312.07	456.887	1228.04	119.782
P02743	9	3	72.42	0.0126285	Infinity	1;2;4;5	4	ADK T1	DI	Serum amyloid P-component OS=Homo sapiens GN=APCS PE=1 SV=2	0	0.416906	16.5511	0	0	0	0	0	316.238	3860.91	21.7955	7.26809	0	9.13775	107.461	128.761
Q13423	39	16	263.632	0.0126354	2.75022	1;2;3;4;5	5	DI	ADK T2	NAD(P) transhydrogenase, mitochondrial OS=Homo sapiens GN=NNT PE=1 SV=3	20699.5	16050.3	8700.28	7032.33	10140.2	14201.7	10491	18546.9	5418.11	2778.37	8329.01	9417.28	6788.43	4363.1	5143.85	3113.86
P30044	19	9	202.882	0.0127087	2.88919	2;3;4;5	4	ADK T1	DI	Peroxiredoxin-5, mitochondrial OS=Homo sapiens GN=PRDX5 PE=1 SV=4	27289.2	26657.9	32804.8	38272.9	19690.5	27303.5	37279.9	29963.9	143608	73010	58871.3	54565.2	31740.9	64670.7	28001.7	90355.6
P50226	7	1	40.9202	0.0127311	Infinity	1;2;4;5	4	DI	ADK T1	Sulfotransferase 1A2 OS=Homo sapiens GN=SULT1A2 PE=1 SV=2	0	161.814	209.549	24.4664	157.016	58.0236	198.853	0	0	0	0	0	0	0	0	0
P62269	12	4	99.673	0.0128502	4.79666	1;2;3;5	4	ADK T1	DI	40S ribosomal protein S18 OS=Homo sapiens GN=RPS18 PE=1 SV=3	1535.37	1177.12	1065.14	1700.29	1067.55	1320.73	1371.01	1501.88	5601.29	14555.6	3253.37	1825.8	1256.74	1688.24	867.526	2786.96
P28289	3	1	22.939	0.012911	22.2841	1;3	2	DI	ADK T1	Tropomodulin-1 OS=Homo sapiens GN=TMOD1 PE=1 SV=1	201.948	321.066	584.153	102.787	159.919	549.9	120.395	418.962	0	0	19.8005	36.2564	38.4717	0	165.165	0
P07148	11	4	117.968	0.0131953	2329.52	1;2;3;4;5	5	ADK T1	ADK T2	Fatty acid-binding protein, liver OS=Homo sapiens GN=FABP1 PE=1 SV=1	0.883705	358.961	10.1044	0	11.0181	105.587	24.7771	0	26051.4	31915.5	123.675	95.1778	24.6377	0.339889	0	0
P78347	42	11	255.98	0.0132134	4.81291	1;2;3;4;5	5	ADK T1	DI	General transcription factor II-I OS=Homo sapiens GN=GTF2I PE=1 SV=2	206.681	408.719	498.525	137.247	453.137	217.69	178.213	98.7267	2595.96	460.167	424.806	1080.59	801.116	606.147	685.264	1375.35
P06727	42	18	294.117	0.0132414	2.58522	1;2;3;4;5	5	ADK T2	DH	Apolipoprotein A-IV OS=Homo sapiens GN=APOA4 PE=1 SV=3	7744.5	16052.5	8621.89	4789.52	18045	14820.1	18323.5	12418.4	23047.7	37207.8	25347.1	10336.3	16967	27873.6	22270.5	29081
Q6ZVM7	5	2	27.2814	0.0135289	9.09218	2;4	2	DH	ADK T1	TOM1-like protein 2 OS=Homo sapiens GN=TOM1L2 PE=1 SV=1	159.264	115.513	93.4878	35.8319	69.4282	94.0946	51.6938	12.3004	0	0	0	44.4444	84.7917	2.71288	0	1.76716
P08865	21	10	174.616	0.013532	2.84035	3;4;5	3	ADK T1	DH	40S ribosomal protein SA OS=Homo sapiens GN=RPSA PE=1 SV=4	17817	7933.48	16464.7	20624.5	13494.9	13572.2	21874.1	20828.2	51967.2	68434.3	38362	19723.6	20925.6	31669.8	26988.1	50594.4
P99999	6	5	58.0368	0.0135574	13.4761	4;5	2	ADK T1	ADK T2	Cytochrome c OS=Homo sapiens GN=CYCS PE=1 SV=2	758.434	725.234	495.726	1577.77	318.878	433.399	295.698	1599.02	15939	6329.16	5319.6	563.332	342.46	619.843	485.784	640.887
Q9BY44	16	5	90.5376	0.0135755	8.1291	2;4;5	3	DH	ADK T1	Eukaryotic translation initiation factor 2A OS=Homo sapiens GN=EIF2A PE=1 SV=3	8740.25	1620.49	5148.44	1234.93	2908.6	1675.11	1203.38	447.942	158.629	415.869	393.445	1091.83	887.198	404.237	646.575	137.345
P12035	26	3	157.427	0.0136235	8.52415	1;2;3;4	4	DH	ADK T2	Keratin, type II cytoskeletal 3 OS=Homo sapiens GN=KRT3 PE=1 SV=3	787.526	231.898	800.126	790.592	470.89	386.122	44.7578	386.384	16.0425	56.3274	134.059	141.496	133.704	15.0211	52.3714	105.109
P56556	5	2	28.1349	0.0136436	Infinity	3;5	2	ADK T1	ADK T2	NADH dehydrogenase [ubiquinone] 1 alpha subcomplex subunit 6 OS=Homo sapiens GN=NDUFA6 PE=1 SV=3	0	0.098057	21.0411	0	0	0	0.0331407	0.00397097	262.757	53.1815	660.065	0	0	0	0	0
P28066	17	9	121.996	0.0136522	2.83042	1;2;3;4;5	5	ADK T1	DH	Proteasome subunit alpha type-5 OS=Homo sapiens GN=PSMA5 PE=1 SV=3	4110.71	5366.35	5100.61	1056.47	5481.66	4798.1	7365.92	6387.58	8509.17	15731	13043.3	6967.76	6319.81	12870.6	11136.9	11182.4
P18077	5	2	39.5051	0.0138956	2.11192	1;4	2	ADK T1	DH	60S ribosomal protein L35a OS=Homo sapiens GN=RPL35A PE=1 SV=2	6490.18	4038.05	6900.87	7158.24	4148.55	6156.93	8266.65	8007.21	15569.9	13656.2	14547.9	8152.68	6957.6	10447.9	9065.24	16016.2
Q16576	11	2	69.308	0.014018	2.14489	1;3;4;5	4	ADK T1	DI	Histone-binding protein RBBP7 OS=Homo sapiens GN=RBBP7 PE=1 SV=1	962.339	850.571	804.481	817.714	482.401	654.767	494.168	389.002	1111.15	478.325	1131.83	1612.1	1023.8	976.869	983.509	956.128
P15311	82	28	589.96	0.0140716	2.88806	1;2;3;4;5	5	DH	ADK T2	Ezrin OS=Homo sapiens GN=EZR PE=1 SV=4	19801.7	10745.4	18902	46831.3	11996.5	8862.97	10369.3	10025.4	5226.3	12904.6	8035.01	10545.7	8894.73	8073.87	7776.73	8592.11
P23368	22	11	161.736	0.0141054	5.39037	1;2;3;4;5	5	DH	ADK T2	NAD-dependent malic enzyme, mitochondrial OS=Homo sapiens GN=ME2 PE=1 SV=1	3836.42	1190.37	4793.34	685.345	769.422	1200.49	933.701	791.597	2018.06	4907.55	903.277	2227.7	568.355	282.808	444.645	653.128
Q8TD06	8	2	81.6251	0.0141185	5.50602	1;2;4;5	4	DI	ADK T2	Anterior gradient protein 3 homolog OS=Homo sapiens GN=AGR3 PE=1 SV=1	1738.04	1317.38	2077.99	403.672	933.231	2274.42	2130.3	1562.39	419.386	198.721	600.722	975.971	628.358	44.5763	495.335	84.9679
P82933	14	6	84.0824	0.0141328	4.91873	1;2;5	3	ADK T1	DI	28S ribosomal protein S9, mitochondrial OS=Homo sapiens GN=MRPS9 PE=1 SV=2	977.759	594.455	504.733	408.365	906.421	422.345	213.069	336.574	1231.1	5280.34	1399.02	1328.93	964.331	910.858	304.019	448.242
Q0ZGT2	17	2	79.7347	0.0143469	3.75897	1;2	2	ADK T1	DH	Nexilin OS=Homo sapiens GN=NEXN PE=1 SV=1	37.7082	231.197	182.094	31.0273	81.2546	187.71	146.436	324.084	366.653	267.594	505.088	672.589	433.887	270.809	325.539	312.32
P62314	7	4	75.3961	0.014373	3.24242	2;3;5	3	ADK T1	DI	Small nuclear ribonucleoprotein Sm D1 OS=Homo sapiens GN=SNRPD1 PE=1 SV=1	2355.23	1973.18	2268.91	5095.58	1973.77	2118.09	1831.4	2321.63	12171.6	4771.41	5580.75	4209.61	4473.43	4478.13	1859.96	5458.91
P18206	147	65	1126.34	0.014441	1.88292	1;2;3;4;5	5	DI	ADK T1	Vinculin OS=Homo sapiens GN=VCL PE=1 SV=4	98798.2	151541	182594	170174	178445	151904	236716	188624	71054.5	145520	83839.6	100924	116063	126075	155358	108663
Q96L46	3	2	17.6797	0.0145527	Infinity	2;3;5	3	ADK T1	DH	Calpain small subunit 2 OS=Homo sapiens GN=CAPNS2 PE=2 SV=2	0	0	0	0	0	428.549	0	0	4343.22	197.545	5.75065	29.8781	0	0	0	0
P49368;Q16878	57	24	417.057	0.0145998	2.73342	1;2;3;4;5	5	ADK T1	DI	T-complex protein 1 subunit gamma OS=Homo sapiens GN=CCT3 PE=1 SV=4	13324	5571.72	12466.5	7631.79	14175	11564.1	5843.36	6212.96	33395.1	35503.5	19925.4	14486.8	12428.4	13631.3	7953.84	17320.1
P00450	37	20	224.848	0.0146884	2.23364	1;2;3;4;5	5	DH	ADK T1	Ceruloplasmin OS=Homo sapiens GN=CP PE=1 SV=1	6934.14	8805.96	7742.03	10838.3	9785.41	6210.83	6439.76	10219.6	2052.28	6285.92	3306.63	3720.42	3810.25	4913.36	6488.58	1683.56
Q9H095	8	2	39.1282	0.0147204	Infinity	1;3	2	ADK T1	DH	IQ domain-containing protein G OS=Homo sapiens GN=IQCG PE=2 SV=1	0	0	0	0	0	0	0	0	1980.88	2832.7	7.27237	0	0	0	0	0
Q03252	71	20	504.641	0.0148148	3.23072	1;2;3;4;5	5	ADK T1	ADK T2	Lamin-B2 OS=Homo sapiens GN=LMNB2 PE=1 SV=3	10210.3	7029.73	17789.8	12893	6351.84	6688.63	6861.42	7000.67	17725.4	24326.8	5148.04	10547.4	4258.91	4216.42	6649.75	2749.49
O00178	5	2	29.3286	0.0148889	138.998	2;3	2	ADK T1	DI	GTP-binding protein 1 OS=Homo sapiens GN=GTPBP1 PE=1 SV=3	381.776	110.9	80.3132	47.2647	49.2352	46.2152	0	0	83.111	12186.1	769.42	228.743	319.733	339.674	271.046	50.8578
Q86TD4	5	1	21.3643	0.0149039	14.2694	4	1	DH	ADK T1	Sarcalumenin OS=Homo sapiens GN=SRL PE=2 SV=2	471.622	595.739	531.9	49.3553	283.724	454.503	254.771	13.0641	109.163	0	0	6.37192	166.758	0	0	0
P02730	27	13	214.02	0.0149981	3.81682	1;2;3;4;5	5	DH	ADK T1	Band 3 anion transport protein OS=Homo sapiens GN=SLC4A1 PE=1 SV=3	12445.5	10520.2	6387.91	7750.68	8501.33	7123.36	9264.97	11914.7	2151.92	3232.98	1550.48	2785.87	10858.9	464.242	2316.09	415.906
Q53GG5	16	6	95.8935	0.0150076	2.09495	1;2;3;4;5	5	DI	ADK T2	PDZ and LIM domain protein 3 OS=Homo sapiens GN=PDLIM3 PE=2 SV=1	2222.61	1278.68	1331.43	1335.69	1629.49	2919.91	1649.28	1559.14	690.791	1469.09	1082.38	1284.16	1026.23	742.354	765.697	1168.83
O14974	47	4	262.209	0.0150105	8.29264	1;2;3;4	4	DH	ADK T1	Protein phosphatase 1 regulatory subunit 12A OS=Homo sapiens GN=PPP1R12A PE=1 SV=1	964.114	1333.52	3170.79	1349.34	806.494	1212.47	1321.32	933.905	0	8.09032	133.102	680.954	298.174	576.622	1563.49	683.769
Q15417	24	12	174.197	0.0150595	2.88409	1;2;3;4;5	5	ADK T1	DH	Calponin-3 OS=Homo sapiens GN=CNN3 PE=1 SV=1	932.928	987.847	977.586	723.011	1849.08	939.407	1000.89	2248.66	3173.39	3725.25	1114.69	2431.05	2118.21	1460.34	2013.62	1842.83
Q9Y223	9	5	51.9407	0.0152349	6.65966	1;3;4;5	4	DH	ADK T1	Bifunctional UDP-N-acetylglucosamine 2-epimerase/N-acetylmannosamine kinase OS=Homo sapiens GN=GNE PE=1 SV=1	40080.6	62670.2	92741.9	76735.7	50460.6	63767.8	69634.1	76924.5	51.7952	162.063	17297.1	23366.2	24893.2	23748.6	59176.7	20856.1
P11172	14	4	86.741	0.0153473	13.9259	2;3;4	3	ADK T1	DI	Uridine 5'-monophosphate synthase OS=Homo sapiens GN=UMPS PE=1 SV=1	265.401	22.8072	131.061	125.17	20.3247	73.0294	72.3212	4.12933	407.444	1366.39	166.932	423.914	59.2939	122.451	145.755	28.7117
P51648	15	4	85.4442	0.015395	3.18015	1;2;3;4;5	5	DI	ADK T2	Fatty aldehyde dehydrogenase OS=Homo sapiens GN=ALDH3A2 PE=1 SV=1	1680.4	2007.5	2311.58	2216.07	2197.54	1453.76	3184.01	2625.34	2282.72	2365.54	703.284	881.523	999.568	402.137	1299.98	273.22
O60240	19	8	112.005	0.0154335	6.03985	1;2;3;4;5	5	DI	ADK T1	Perilipin-1 OS=Homo sapiens GN=PLIN1 PE=2 SV=2	2618.1	3043.83	4275.32	1142.93	5503.03	4339.9	11047	3457.76	108.468	1256.01	1596.44	1070.26	2026.96	2077.16	1520.61	824.283
Q6ZTZ1	2	1	10.4309	0.0155759	1130.48	2	1	DH	DI	Uncharacterized protein C4orf44 OS=Homo sapiens GN=C4orf44 PE=2 SV=2	603.505	2.12581	473.239	1086.04	0.583446	1.26701	0.0645746	0	133.898	0	2.91271	287.522	7.8977	0	0.041794	0
Q9H7B2	1	1	5.411	0.0155985	63.6217	1	1	ADK T1	DI	Ribosome production factor 2 homolog OS=Homo sapiens GN=RPF2 PE=1 SV=2	16.2604	0	0	0	0	2.95987	0	0	44.1574	15.6945	25.4027	103.058	0	0	44.6431	0
P25786	13	7	130.485	0.0157089	4.34574	1;2;3;4;5	5	ADK T1	ADK T2	Proteasome subunit alpha type-1 OS=Homo sapiens GN=PSMA1 PE=1 SV=1	4783.8	1887.75	3949.27	3184.92	1493.28	3999.06	1728.03	2383.93	2096.12	8066.25	3359.41	5543.87	1099	2563.04	496.457	228.711
P62857	3	2	33.9726	0.0157245	3.54474	1;2	2	ADK T1	DI	40S ribosomal protein S28 OS=Homo sapiens GN=RPS28 PE=1 SV=1	10334.6	5842.23	9871.7	11840.4	6161.99	8226.38	10471	11492.5	35038.9	63674	18637.6	11507.3	11450.3	15263.9	13565.2	22229.5
P09874	70	24	426.767	0.0159249	3.8322	1;2;3;4;5	5	ADK T1	DI	Poly [ADP-ribose] polymerase 1 OS=Homo sapiens GN=PARP1 PE=1 SV=4	4369.6	1504.7	5009.46	1388.39	2137.02	1643.18	2407.73	1085.71	8396.33	11137.7	3626.26	4713.76	3406.59	3356.12	3483.45	6415.78
Q7Z353	7	1	33.0381	0.015961	Infinity	2;3	2	ADK T1	DH	Highly divergent homeobox OS=Homo sapiens GN=HDX PE=1 SV=1	0	0	0	0	0	0	0	0	218.703	719.859	3.98976	0	0	0	0	0
O43491	96	37	646.145	0.0160079	2.73393	1;2;3;4	4	DH	ADK T2	Band 4.1-like protein 2 OS=Homo sapiens GN=EPB41L2 PE=1 SV=1	12792.2	8942.55	10781.6	27731.2	10530.4	8360.96	8716.27	9295.44	10639	10743.1	7305.81	9397.35	6281.9	3865.37	8843.58	3046.13
Q99798	62	35	564.673	0.0160262	1.77486	1;2;3;4;5	5	ADK T1	ADK T2	Aconitate hydratase, mitochondrial OS=Homo sapiens GN=ACO2 PE=1 SV=2	42535.2	49294.6	40280.9	46872.7	39140	43063.5	48654.4	41624.2	38351.4	79253.5	34008	32419.7	24436.5	26746.8	21419	31086
O75410	6	1	28.1399	0.0160834	Infinity	1	1	ADK T1	DI	Transforming acidic coiled-coil-containing protein 1 OS=Homo sapiens GN=TACC1 PE=1 SV=2	11.9268	0	0	0	0	0	0	0	0	385.353	25.8179	59.1805	0	0	0	0
Q9UG01	9	2	44.3395	0.0161353	Infinity	1	1	DH	ADK T1	Intraflagellar transport protein 172 homolog OS=Homo sapiens GN=IFT172 PE=1 SV=2	0	148.607	0	0	7.79195	70.9518	40.6769	7.21449	0	0	0	0	0	0	0	0
P62249	16	10	138.165	0.0164229	2.10282	2;3;4;5	4	ADK T2	DI	40S ribosomal protein S16 OS=Homo sapiens GN=RPS16 PE=1 SV=2	11312.7	9389.77	19562.4	21308.5	13539.4	8148.71	21500.3	14518.2	26745.9	17932.4	35778.1	27393.8	19051.8	33247	31843.6	37203.9
P24666	8	5	52.2119	0.0165098	11.8435	2;3;4;5	4	ADK T1	DI	Low molecular weight phosphotyrosine protein phosphatase OS=Homo sapiens GN=ACP1 PE=1 SV=3	581.957	390.746	542.329	369.955	360.773	380.378	485.828	203.119	7783.71	7591.46	739.646	822.522	704.438	612.214	358.576	1687.27
P48059	6	2	35.5545	0.0165496	5.4835	2;4	2	DI	ADK T1	LIM and senescent cell antigen-like-containing domain protein 1 OS=Homo sapiens GN=LIMS1 PE=1 SV=4	58.4239	18.1613	448.128	236.542	306.414	407.171	298.839	368.914	0.0998105	0	9.49535	242.313	219.893	249.775	175.366	88.5697
O60749	32	11	202.389	0.0167972	2.85742	1;2;3;4;5	5	DI	ADK T2	Sorting nexin-2 OS=Homo sapiens GN=SNX2 PE=1 SV=2	1123.46	2253.57	1203.42	754.851	3195.45	1649.15	1602.61	1762.7	687.914	634.749	794.688	1096	992.915	284.294	1175.72	420.261
P07478;Q8NHM4	4	1	28.3638	0.0171637	Infinity	2;3;4;5	4	ADK T1	DH	Trypsin-2 OS=Homo sapiens GN=PRSS2 PE=1 SV=1	0	0	0	0	0	82.3288	216.275	0	958.053	2000.32	58.7194	189.522	502.418	0	0	0
O60264	38	10	229.371	0.0171916	5.26397	1;2;3;4;5	5	ADK T1	ADK T2	SWI/SNF-related matrix-associated actin-dependent regulator of chromatin subfamily A member 5 OS=Homo sapiens GN=SMARCA5 PE=1 SV=1	669.118	861.603	803.757	4754.63	1786.55	2585.23	1173.83	1520.95	8134.11	9444.37	2408.03	3866.65	558.489	651.096	1293.45	2028.36
Q9H3G5	7	4	41.5875	0.0172469	6.91616	3;4;5	3	DI	ADK T1	Probable serine carboxypeptidase CPVL OS=Homo sapiens GN=CPVL PE=1 SV=2	17514	42588.4	56013.3	37212.2	26211.1	43294.5	64148.7	60942	50.0487	352.455	12399.6	15334.3	17558.6	15847.7	30805.2	23516.1
Q8WWM7	12	2	58.3434	0.0173851	5.63088	2;3	2	ADK T1	DI	Ataxin-2-like protein OS=Homo sapiens GN=ATXN2L PE=1 SV=2	12.6799	135.183	124.491	40.8017	18.0474	4.22234	35.3842	27.4238	112.518	74.1348	170.704	121.705	109.523	88.5936	56.0038	133.086
Q99536	20	11	145.903	0.017552	1.57367	1;2;3;4;5	5	DI	ADK T2	Synaptic vesicle membrane protein VAT-1 homolog OS=Homo sapiens GN=VAT1 PE=1 SV=2	3997.49	4008.69	5765.75	4985.61	4548.94	5903.11	5059.68	6061.47	4641.24	2488.59	3791.78	3176.11	3313.84	2582.72	4352.42	3459.88
Q9BX26	4	1	20.2509	0.0176535	76.0018	3	1	DI	ADK T2	Synaptonemal complex protein 2 OS=Homo sapiens GN=SYCP2 PE=2 SV=2	0	688.194	60.1725	1063.2	117.159	469.261	503.088	2551.11	46.4858	0	0	5.19649	47.9017	0	0	0
P36578	33	17	256.642	0.0178629	2.33355	1;2;3;4;5	5	ADK T1	DH	60S ribosomal protein L4 OS=Homo sapiens GN=RPL4 PE=1 SV=5	28693.1	12610.8	18446.5	8788.2	16101.6	16703.8	14533.6	23524	36377.3	66192.9	28006.3	29362	23298.3	24872.3	18585.5	30072.9
P36776	51	18	315.101	0.0180309	2.1733	1;2;3;4;5	5	ADK T1	DI	Lon protease homolog, mitochondrial OS=Homo sapiens GN=LONP1 PE=1 SV=2	3456.05	3991.46	2282.44	2888.01	3528.02	2608.58	2835.95	1995.31	8857.18	3735.95	4935.94	6307.37	2740.97	4477.68	3924.1	5936.43
Q15293	23	7	170.96	0.0180512	2.69719	1;2;3;4	4	ADK T1	DH	Reticulocalbin-1 OS=Homo sapiens GN=RCN1 PE=1 SV=1	2866.97	3551.13	3752.5	2212.23	3823.36	3296.54	3868.96	5021.33	10972.3	10674	7339.59	4412.94	3353.89	10901.2	10571.3	4661.19
O60547	37	13	293.112	0.0180624	3.59374	1;2;3;4;5	5	ADK T2	DI	GDP-mannose 4,6 dehydratase OS=Homo sapiens GN=GMDS PE=1 SV=1	2440.72	5454.7	1659.57	2996.91	915.115	2288.05	3166.95	1945.17	7771.65	5819.29	8210.03	3826.5	2400.43	6313.23	12154.4	9014.91
P11047	75	16	471.123	0.0181022	6.75255	1;2;3;4	4	DH	ADK T1	Laminin subunit gamma-1 OS=Homo sapiens GN=LAMC1 PE=1 SV=3	5249.25	2634.91	4720.69	26483.8	20194.9	3221.4	5627.37	3590.99	1734.01	1221.01	823.416	2010.29	1048.5	878.879	3642.15	1829.24
P35611	21	8	113.074	0.0181544	3.53003	1;2;3;4;5	5	ADK T1	ADK T2	Alpha-adducin OS=Homo sapiens GN=ADD1 PE=1 SV=2	890.957	1268.9	807.142	1388.1	1880	2069.82	627.727	1425.03	2198.25	612.677	2221.22	1635.74	674.988	454.494	187.92	571.505
P56545	11	2	63.4552	0.0182826	Infinity	1;2;3;4;5	5	ADK T1	DH	C-terminal-binding protein 2 OS=Homo sapiens GN=CTBP2 PE=1 SV=1	0	0	0	0	0	0	0	0	1323.76	848.489	0	32.7131	28.3415	0	0	0
P12956	57	26	447.2	0.0183496	1.73423	1;2;3;4;5	5	ADK T2	DH	X-ray repair cross-complementing protein 6 OS=Homo sapiens GN=XRCC6 PE=1 SV=2	30848.5	24808.9	33668.9	30044.5	33883.1	22892.2	34564.1	33453.8	27320.8	58842	39925.7	50523.7	39091.7	52855.1	48126.1	66943.7
Q08209	20	7	116.985	0.0183701	13.3609	1;3;4;5	4	ADK T1	ADK T2	Serine/threonine-protein phosphatase 2B catalytic subunit alpha isoform OS=Homo sapiens GN=PPP3CA PE=1 SV=1	494.698	211.728	524.819	172.372	210.445	320.438	594.691	888.774	1881.56	889.036	929.952	539.623	184.825	83.8109	48.7221	0
O60716	59	29	396.95	0.0184301	2.90161	1;2;3;4;5	5	ADK T1	DH	Catenin delta-1 OS=Homo sapiens GN=CTNND1 PE=1 SV=1	17714	12280.7	16052.4	12168.3	10218.4	12890.3	15660.6	20174.5	36835.3	79435.3	37563.3	15084.7	18050.5	14315.6	20036	21074.9
Q9Y2X3	12	7	70.0605	0.0185082	11.0911	1;2;3;5	4	ADK T1	DH	Nucleolar protein 58 OS=Homo sapiens GN=NOP58 PE=1 SV=1	42.021	189.601	194.637	0	162.219	205.795	98.8583	89.1183	642.787	822.689	1599.99	1662.23	323.166	985.809	562.095	840.901
Q16643	14	3	82.6505	0.0185291	77.9826	1;3	2	ADK T2	DH	Drebrin OS=Homo sapiens GN=DBN1 PE=1 SV=4	0	11.965	0	0	0	43.712	0	0	40.9466	347.441	95.007	99.0446	260.197	192.46	0	480.405
P15531	12	2	105.186	0.0186271	951.978	2;3;4;5	4	ADK T1	DH	Nucleoside diphosphate kinase A OS=Homo sapiens GN=NME1 PE=1 SV=1	9.03769	0	0	0	10.2977	9.19245	0	0	3553.8	4990.34	43.8236	15.714	206.936	0	0	0
Q8TDX7;Q9HC98	4	1	19.3282	0.0186791	Infinity	3;4;5	3	DH	ADK T1	Serine/threonine-protein kinase Nek7 OS=Homo sapiens GN=NEK7 PE=1 SV=1	182.076	358.757	38.9991	0	7.76345	209.45	0	164.611	0	0	0	0	0	0	0	0
P62312	5	2	32.8736	0.0187994	15.628	2;3;4	3	ADK T1	ADK T2	U6 snRNA-associated Sm-like protein LSm6 OS=Homo sapiens GN=LSM6 PE=1 SV=1	281.358	315.943	299.236	34.3848	136.27	288.06	188.528	36.3908	857.11	168.968	48.782	258.584	56.8203	0	7.3843	21.1191
P05388	20	3	166.421	0.0188511	82.1883	1;2;3;4;5	5	ADK T1	DI	60S acidic ribosomal protein P0 OS=Homo sapiens GN=RPLP0 PE=1 SV=1	1991.82	243.376	23.4042	32.4154	76.3767	119.64	70.377	14.7349	7031.41	14689.6	1212.1	172.323	136.252	62.5456	46.334	65.4428
Q8NB12	3	2	18.2388	0.0188703	47.9359	2	1	DI	ADK T1	SET and MYND domain-containing protein 1 OS=Homo sapiens GN=SMYD1 PE=2 SV=1	1468.59	7403.17	186.565	8.04238	956.229	7410.33	8233.17	14422.8	337.116	0	310.051	0	3654.22	3552.21	6139.8	1153.58
O94906	31	9	159.565	0.0189226	4.32729	1;2;3	3	DH	ADK T1	Pre-mRNA-processing factor 6 OS=Homo sapiens GN=PRPF6 PE=1 SV=1	27659.6	8129.89	19906.7	25897.9	12855.4	9394.34	9083.4	16886.4	8844.19	1905.79	1730.02	6375.7	6401.13	10253.7	11226.9	2381.18
Q96KG9	4	1	20.9916	0.018927	2.33779	3;4	2	DH	ADK T1	N-terminal kinase-like protein OS=Homo sapiens GN=SCYL1 PE=1 SV=1	2521.78	2591.44	1855.04	2333.32	1810.41	2060.46	2426.94	1955.94	878.767	242.672	1501.05	1356.3	1651.58	1009.05	765.542	922.848
P57735	10	2	72.5455	0.0190245	3.6919	2;3;4	3	DI	ADK T1	Ras-related protein Rab-25 OS=Homo sapiens GN=RAB25 PE=1 SV=2	207.601	426.485	334.743	380.195	361.928	488.09	296.508	756.167	165.669	62.1799	31.2452	256.276	228.476	141.826	511.125	230.149
A8K7I4	65	25	589.431	0.0191317	2.42623	1;2;3;4;5	5	ADK T1	ADK T2	Calcium-activated chloride channel regulator 1 OS=Homo sapiens GN=CLCA1 PE=1 SV=3	80378.4	38563.4	39054.9	33367.9	34088.9	48888	37892.2	50642.9	95009.8	153058	56662.9	93071.7	66758.1	31997.9	41585	23618.3
Q5JRA6	26	9	155.963	0.0193862	4.58112	1;2	2	ADK T2	DH	Melanoma inhibitory activity protein 3 OS=Homo sapiens GN=MIA3 PE=1 SV=1	315.113	11331	78.254	78.517	6473.63	8199.8	23934.1	15116.2	123.063	3634.58	8881.21	776.237	6161.77	15699.5	13190.1	19018.9
O75146	3	1	13.7296	0.0194425	3.36283	3	1	DI	ADK T1	Huntingtin-interacting protein 1-related protein OS=Homo sapiens GN=HIP1R PE=1 SV=2	95.0832	110.343	114.237	74.586	272.397	86.1522	201.628	301.314	120.532	50.3958	31.4088	53.8435	146.754	99.5157	134.567	59.3744
Q9Y265	33	15	232.926	0.0195327	1.90709	1;2;3;4;5	5	ADK T2	DI	RuvB-like 1 OS=Homo sapiens GN=RUVBL1 PE=1 SV=1	4655.88	3153.58	4339.42	2098.32	3459.24	2669.86	3531.91	2728.87	4711.89	3072.5	3970.87	6741.85	5285.4	5757.63	5575.59	7010.01
Q92688	8	4	62.7502	0.0196481	3.19099	1;2;5	3	ADK T2	DI	Acidic leucine-rich nuclear phosphoprotein 32 family member B OS=Homo sapiens GN=ANP32B PE=1 SV=1	1608.19	2000.41	980.311	2216.06	2126.61	1382.07	1179.75	1396.12	5818.84	8121.44	3098.49	1903.41	3929.94	2804.21	2439.53	10242.1
P51812	38	9	246.357	0.0197036	3.27055	1;2;3;4	4	ADK T1	DI	Ribosomal protein S6 kinase alpha-3 OS=Homo sapiens GN=RPS6KA3 PE=1 SV=1	882.079	1196.54	629.841	289.863	649.054	978.99	339.902	332.296	2090.7	3058.12	1132.69	1241.56	1119.75	927.758	1650.72	837.786
Q8WUD1	17	1	144.866	0.019827	80.5651	3;4;5	3	ADK T1	DH	Ras-related protein Rab-2B OS=Homo sapiens GN=RAB2B PE=1 SV=1	0	11.3057	0	0	0	56.9875	0	0	24.396	54.7323	562.259	269.456	57.9116	64.2439	82.998	0
O95336	13	8	88.3867	0.0200624	2.28157	2;3;4;5	4	ADK T1	DH	6-phosphogluconolactonase OS=Homo sapiens GN=PGLS PE=1 SV=2	3844.15	5259.6	7834.12	5963.45	4368.02	5672.64	7733.39	5579.67	13772	19501	10516.8	8461.19	4809.49	6128.16	7820.92	13426.3
P20020	37	5	205.111	0.0201442	4.89679	1;2;3;4	4	DH	ADK T2	Plasma membrane calcium-transporting ATPase 1 OS=Homo sapiens GN=ATP2B1 PE=1 SV=3	953.913	641.501	817.908	2510.59	494.436	1089.56	673.249	767.447	393.65	698.919	874.869	1436.42	344.002	262.865	364.06	34.6106
O95816;Q9UL42	18	4	127.369	0.0201622	4.63273	1;3;4	3	DH	ADK T1	BAG family molecular chaperone regulator 2 OS=Homo sapiens GN=BAG2 PE=1 SV=1	3506.05	5466.8	5539.08	2806.01	3726.29	4202.75	3924.67	2887.02	51.4349	273.877	1782.75	1630.11	2627.28	1862.68	2175.18	535.447
Q9BW30	12	2	88.3817	0.0203575	Infinity	2;3;5	3	DH	ADK T2	Tubulin polymerization-promoting protein family member 3 OS=Homo sapiens GN=TPPP3 PE=1 SV=1	932.128	496.028	378.059	0	185.614	437.629	0	144.379	0	0	7.73362	0	0	0	0	0
P27361	31	10	215.427	0.020371	5.52968	1;2;3;4	4	ADK T1	ADK T2	Mitogen-activated protein kinase 3 OS=Homo sapiens GN=MAPK3 PE=1 SV=4	1011.95	721.963	785.205	1957.42	1945.91	1061.97	534.586	312.509	3163.85	6743.94	1845.88	1214.54	747.129	701.342	426.341	470.388
Q9UNM6	28	14	210.407	0.0204766	2.31335	1;2;3;4	4	ADK T1	DI	26S proteasome non-ATPase regulatory subunit 13 OS=Homo sapiens GN=PSMD13 PE=1 SV=2	5218.84	3424.89	3415.97	2910.48	2609.96	3263.95	4911.29	3543.1	12039.7	10992.8	6157.88	3955.92	3946.06	4415.4	4870.19	3476.85
A6NNZ2;A6NKZ8	11	1	83.9504	0.0205216	Infinity	1;2;3;4;5	5	DH	ADK T1	Tubulin beta-8 chain B OS=Homo sapiens PE=1 SV=1	309.384	280.569	0	13.6758	10.5503	73.5784	134.055	0	0	0	0	0	0	0	0	0
P28838	46	25	384.146	0.0206162	2.32552	1;2;3;4;5	5	ADK T1	DI	Cytosol aminopeptidase OS=Homo sapiens GN=LAP3 PE=1 SV=3	9685.29	7770.44	5165.13	3930.74	7182.87	4660.85	5929.82	7505.6	13168	25641.7	9494.18	10483.4	6767.22	12360.2	10072.9	12284.1
P33993	33	8	166.456	0.0206422	20.3162	1;2;3;4;5	5	ADK T1	DH	DNA replication licensing factor MCM7 OS=Homo sapiens GN=MCM7 PE=1 SV=4	144.981	448.781	11.9448	132.166	6.17243	163.037	174.218	761.376	1962.88	8507.11	3689.31	831.453	333.511	271.314	483.756	1726.28
O95168	9	7	70.8729	0.020665	1.74663	1;2;3;4	4	DH	ADK T2	NADH dehydrogenase [ubiquinone] 1 beta subcomplex subunit 4 OS=Homo sapiens GN=NDUFB4 PE=1 SV=3	3275.35	3563.01	2684.94	3227.98	2483.81	2884.36	3046.08	2066.63	1680.89	1709.05	3144.4	2581.29	2449.09	1500.7	1444.1	1906.61
Q58FG1	9	2	68.5838	0.0207436	4.19833	2;3;4;5	4	DI	ADK T2	Putative heat shock protein HSP 90-alpha A4 OS=Homo sapiens GN=HSP90AA4P PE=5 SV=1	4026.39	1454.16	3247.04	2206.96	1841.72	3306.47	2368.06	5106.14	0	0	3377.01	108.358	520.063	765.212	984.107	737.141
Q96C19	33	11	262.747	0.0208722	21.3111	1;2;3;4;5	5	ADK T1	ADK T2	EF-hand domain-containing protein D2 OS=Homo sapiens GN=EFHD2 PE=1 SV=1	474.449	428.255	84.7895	2457.72	408.206	136.417	103.945	51.4179	9017.82	1697.74	1344.12	331.793	188.456	44.0815	270.834	78.0855
P15559	6	4	33.0806	0.0210321	103.628	4;5	2	ADK T1	ADK T2	NAD(P)H dehydrogenase [quinone] 1 OS=Homo sapiens GN=NQO1 PE=1 SV=1	62.6109	255.023	183.001	58.257	43.5077	34.7726	0	16.5286	2860.92	4416.3	13.21	315.9	67.7522	0	5.64817	0
Q9P206	3	1	14.3346	0.0210868	14.2761	3;4	2	DH	ADK T2	Uncharacterized protein KIAA1522 OS=Homo sapiens GN=KIAA1522 PE=1 SV=2	230.957	74.9703	104.203	172.688	34.4651	182.963	63.658	0	51.8232	14.5024	134.747	142.798	0	0	0	40.8248
Q9NZJ9	5	2	38.4317	0.0213121	94.9063	1;5	2	ADK T1	DH	Diphosphoinositol polyphosphate phosphohydrolase 2 OS=Homo sapiens GN=NUDT4 PE=1 SV=2	0	13.7165	0	0	105.832	0	0	0	644.303	272.994	23.4395	361.045	67.6636	252.553	42.9334	0
O75077	4	1	26.1588	0.0213881	3.30623	3	1	ADK T2	DH	Disintegrin and metalloproteinase domain-containing protein 23 OS=Homo sapiens GN=ADAM23 PE=1 SV=1	607.528	2773.38	1016.74	1789.88	2498.91	4193.94	6047.76	4258.31	1680.17	5958.74	5026.29	2489.34	3877.96	4846.29	8590.43	3142.69
Q53FA7	6	2	36.4958	0.0215409	87.3015	1;2;4;5	4	ADK T1	DI	Quinone oxidoreductase PIG3 OS=Homo sapiens GN=TP53I3 PE=1 SV=2	125.034	277.488	136.257	0	7.69767	5.47591	0	0	139.953	779.794	70.6134	159.712	6.58944	52.0512	18.7271	36.4462
Q9BUF5	27	1	200.16	0.0215864	Infinity	1;2;3;4;5	5	DH	ADK T2	Tubulin beta-6 chain OS=Homo sapiens GN=TUBB6 PE=1 SV=1	1554.2	812.94	26.3525	36.5697	5.99735	0	0	190.479	9.27706	37.9958	654.23	0	0	0	0	0
P01563	2	1	11.9156	0.0216109	76.3475	5	1	ADK T1	DI	Interferon alpha-2 OS=Homo sapiens GN=IFNA2 PE=1 SV=1	26.7829	5.06136	12.817	0	0	0	13.1154	0	739.58	0	26.4462	235.301	128.213	375.892	206.243	81.81
P01042	18	8	112.964	0.0216334	4.35598	1;3;4	3	DI	ADK T1	Kininogen-1 OS=Homo sapiens GN=KNG1 PE=1 SV=2	3357.8	2575.2	2343.88	7831.9	11715.7	3503.49	3823.53	4663.02	1132.86	168.275	1959.35	2181.63	4620.83	5811.09	3053.03	7868.36
Q9Y295	6	3	49.8983	0.0216354	3.36836	1;4;5	3	ADK T1	DI	Developmentally-regulated GTP-binding protein 1 OS=Homo sapiens GN=DRG1 PE=1 SV=1	496.213	385.065	280.492	402.627	431.804	320.914	149.999	172.512	717.188	462.205	1317.03	1125.33	1045.12	580.812	479.703	235.958
P14625	99	45	857.173	0.0216951	1.57529	1;2;3;4;5	5	ADK T2	DI	Endoplasmin OS=Homo sapiens GN=HSP90B1 PE=1 SV=1	84174.3	62355.8	95468.7	84562.4	69426.4	64203.7	97648.6	91033.7	94832.3	189472	91129.1	129185	105834	115547	144059	142295
Q96GQ7	11	1	52.5863	0.0218078	Infinity	2;3;4	3	ADK T1	DH	Probable ATP-dependent RNA helicase DDX27 OS=Homo sapiens GN=DDX27 PE=1 SV=2	0	0	0	0	0	7.78145	0	0	15.0835	22.4813	68.0902	1.20278	0	11.8431	0	0
P46783	5	3	37.6362	0.0218264	3.03968	2;4;5	3	ADK T1	DI	40S ribosomal protein S10 OS=Homo sapiens GN=RPS10 PE=1 SV=1	1638.46	1625.21	635.245	712.061	500.766	1406.18	593.225	1928.73	4489.89	3870.04	3600.92	1501.58	843.06	1767.66	1126.54	1143.75
P59768	4	2	26.8189	0.0218354	3.99146	2;3	2	DI	ADK T1	Guanine nucleotide-binding protein G(I)/G(S)/G(O) subunit gamma-2 OS=Homo sapiens GN=GNG2 PE=1 SV=2	1256.02	1131.38	1868.12	993.638	1800.42	1227.54	2117.27	1886.62	378.8	29.5243	660.549	692.851	670.291	571.728	642.374	403.398
Q9UBM7	1	1	5.9182	0.0219191	Infinity	5	1	ADK T1	DH	7-dehydrocholesterol reductase OS=Homo sapiens GN=DHCR7 PE=1 SV=1	0	0	0	0	0	0	0	0	77.4694	0	5.94647	89.3603	54.5052	12.527	7.54431	0
Q9NR56	3	1	24.8548	0.022032	Infinity	4	1	ADK T1	DI	Muscleblind-like protein 1 OS=Homo sapiens GN=MBNL1 PE=1 SV=2	16.6931	0	0	0	0	0	0	0	38.1177	564.62	29.1453	0	0	0	0	0
Q15046	45	25	327.029	0.0221352	2.53786	1;2;3;4;5	5	ADK T1	DI	Lysine--tRNA ligase OS=Homo sapiens GN=KARS PE=1 SV=3	3103.33	4159.14	3235.53	3621.56	3632.26	4446.82	1517.94	4475.11	8349.59	12856	10343.3	4164.2	4490.66	5975.23	5149.54	12174.8
Q9Y6M9	7	3	41.4967	0.0221656	1.66522	1;3;4	3	DH	ADK T1	NADH dehydrogenase [ubiquinone] 1 beta subcomplex subunit 9 OS=Homo sapiens GN=NDUFB9 PE=1 SV=3	1317.73	1695.22	1330.43	1378.34	1412.85	1688.4	1445.59	1090.14	516.101	768.934	1033.2	1117.78	1364.1	956.254	865.102	1337.67
Q9NVM9	6	1	27.259	0.0221717	3.74831	4	1	DH	ADK T1	Cell cycle regulator Mat89Bb homolog OS=Homo sapiens GN=C12orf11 PE=1 SV=2	386.098	111.065	253.637	430.895	140.432	65.3837	113.332	14.9672	0	0	0	315.261	238.244	20.2917	31.6789	26.7873
Q9UGM3	23	9	159.382	0.0223169	15.115	2;3;4	3	ADK T2	DH	Deleted in malignant brain tumors 1 protein OS=Homo sapiens GN=DMBT1 PE=1 SV=2	2278.73	958.697	28.7027	79.2403	1226.87	3512.44	1528.11	942.004	7219.07	8682.72	3731.41	4291.49	43227	1697.22	2842.97	2798.13
Q8NEY4	7	2	34.8479	0.0225372	3.10244	1;3;4	3	ADK T1	DH	V-type proton ATPase subunit C 2 OS=Homo sapiens GN=ATP6V1C2 PE=2 SV=2	291.342	530.139	192.942	333.28	499.331	590.333	551.567	374.16	1774.94	410.809	1078.79	916.633	549.36	714.069	381.992	725.552
P04271	2	1	20.3354	0.0226448	6.45254	4	1	DI	ADK T1	Protein S100-B OS=Homo sapiens GN=S100B PE=1 SV=2	1401.44	2832.23	1886.37	1769.39	2115.34	1799.25	3225.24	2437	0	0	1018.32	465.871	702.12	1204.93	1415.82	699.527
P12882	42	4	230.687	0.022708	3.55209	1;2;3;4	4	ADK T2	ADK T1	Myosin-1 OS=Homo sapiens GN=MYH1 PE=1 SV=3	1598.4	552.498	668.48	588.795	1090.04	633.296	838.444	1653.34	157.745	136.563	320.337	646.653	586.446	864.155	2424.17	605.479
P62424	14	7	120.296	0.0227148	2.61976	2;3;4;5	4	ADK T1	DH	60S ribosomal protein L7a OS=Homo sapiens GN=RPL7A PE=1 SV=2	7729.42	4456.41	5721.42	6176.18	5486.6	5224.9	6388.07	7069.6	31172.4	15304.9	8134.08	8481.53	7732.16	13488	7937.85	15563.8
Q9NZJ6	5	1	25.1774	0.0228009	39.4286	2;3	2	ADK T1	DI	Hexaprenyldihydroxybenzoate methyltransferase, mitochondrial OS=Homo sapiens GN=COQ3 PE=1 SV=3	0	0	0	1.60843	1.48444	0	0	0	45.4132	8.27244	4.84367	0	4.10031	4.20743	2.14215	13.4106
P00489	113	23	1027.63	0.0228755	2.61842	1;2;3;4;5	5	ADK T2	DI	Glycogen phosphorylase, muscle form OS=Oryctolagus cuniculus GN=PYGM PE=1 SV=3	66982.9	54139.3	53400	79405.3	25967.3	24044.3	43270.3	41423.9	65501.7	57646.4	22152.3	14044.5	65097	86689.7	68402.9	132526
O95140	11	3	60.8775	0.0231687	39.0158	1	1	DH	ADK T2	Mitofusin-2 OS=Homo sapiens GN=MFN2 PE=1 SV=3	614.514	1082.73	908.832	1639.21	1338.95	1322.41	24.4009	662.859	4.83938	0	542.046	353.899	13.328	0	95.4813	0
P50452	9	2	51.5498	0.0232566	5.71166	3	1	DH	ADK T1	Serpin B8 OS=Homo sapiens GN=SERPINB8 PE=1 SV=2	3176.4	1609	2002.29	3451.9	2282.94	2388.4	3013.59	2324.81	159.392	3.87979	883.713	745.769	947.126	2432.33	2849.15	1953.18
Q9Y333	3	1	28.5744	0.0232646	6.07999	1;3	2	ADK T1	DI	U6 snRNA-associated Sm-like protein LSm2 OS=Homo sapiens GN=LSM2 PE=1 SV=1	180.437	20.583	159.942	64.203	0	77.0599	46.0039	0	109.298	202.611	299.826	136.491	92.7432	184.222	146.79	169.276
P05198	31	10	210.648	0.0232874	2.98501	1;2;3;4;5	5	ADK T1	DH	Eukaryotic translation initiation factor 2 subunit 1 OS=Homo sapiens GN=EIF2S1 PE=1 SV=3	940.909	1384.9	776.363	134.444	1242.17	1094.39	1036.18	1511.26	3093.08	2796.59	2246.24	1525.43	1986.49	2806.39	1272.55	2725.29
P61289	6	2	43.5004	0.0234051	Infinity	2;3;5	3	ADK T1	DI	Proteasome activator complex subunit 3 OS=Homo sapiens GN=PSME3 PE=1 SV=1	100.834	0	201.38	99.2251	0	0	0	0	2733.63	10.817	0	362.708	0	0	0	0
P40227	44	18	312.938	0.0236327	2.63048	1;2;3;4;5	5	ADK T1	DI	T-complex protein 1 subunit zeta OS=Homo sapiens GN=CCT6A PE=1 SV=3	5361.35	3121.17	6293.22	5434.67	3213.33	3995.04	4494.26	2804.78	9670.25	15647.7	4009.33	8834.19	3769.45	5317.9	3695.87	4919.89
Q9Y4G6	99	15	595.423	0.0237422	2.74798	2;4;5	3	DH	ADK T1	Talin-2 OS=Homo sapiens GN=TLN2 PE=1 SV=4	15736.7	10192.3	10443.7	12335.6	6507.65	6228.6	9474.88	17005.1	6102.41	2000.19	5712.1	3910.45	5757.05	5013.45	13532.4	10145.5
Q16630	7	3	60.5575	0.0237562	157.434	1;2;3;4;5	5	ADK T1	ADK T2	Cleavage and polyadenylation specificity factor subunit 6 OS=Homo sapiens GN=CPSF6 PE=1 SV=2	15.1077	46.0071	22.1827	0	0	67.8756	0	0	219.032	2027.53	31.9188	45.8452	11.4356	3.32824	0	0
Q4G0F5	3	1	13.9705	0.0237754	Infinity	1;2	2	ADK T2	DH	Vacuolar protein sorting-associated protein 26B OS=Homo sapiens GN=VPS26B PE=1 SV=2	0	0	0	0	0	0	0	0	3.75824	0	0	1.46331	5.60165	338.313	0	1178.59
Q56VL3	3	1	19.8285	0.0238476	19.9416	1;3	2	ADK T1	DI	OCIA domain-containing protein 2 OS=Homo sapiens GN=OCIAD2 PE=1 SV=1	300.646	21.6167	145.35	0	74.7163	21.1403	0	0	671.591	104.464	330.95	804.533	1069.75	255.906	185.657	306.391
Q9UQE7	102	26	618.473	0.0242215	2.41387	1;2;3;4	4	ADK T2	DH	Structural maintenance of chromosomes protein 3 OS=Homo sapiens GN=SMC3 PE=1 SV=2	5638.49	9417.99	7064.5	2826.11	12834.4	13263.6	11208.4	12546	14467.9	24006.5	11518.5	6024.14	18373.1	15046.2	15816.3	10983.3
Q9NV31	1	1	6.2318	0.0242672	Infinity	4	1	ADK T1	DH	U3 small nucleolar ribonucleoprotein protein IMP3 OS=Homo sapiens GN=IMP3 PE=1 SV=1	0	0	0	0	0	0	0	0	0	30.6686	8.79166	64.9446	10.8496	0	0	0
P27695	17	10	164.422	0.0245181	3.10662	1;2;3;4;5	5	ADK T1	DH	DNA-(apurinic or apyrimidinic site) lyase OS=Homo sapiens GN=APEX1 PE=1 SV=2	2251.09	4490.29	1656.44	3646.53	4902.28	6283.94	6185.8	6420.74	12941.3	14087.2	7692.76	2695.99	7647.36	10313.8	9252.63	5758.53
Q9BSJ2	12	3	59.9273	0.0245399	8.16541	3;5	2	ADK T1	ADK T2	Gamma-tubulin complex component 2 OS=Homo sapiens GN=TUBGCP2 PE=1 SV=2	85.4535	61.9497	104.055	1005.37	245.158	213.181	41.8486	171.242	62.7553	1314.18	16.9448	478.556	229.314	0	0	0
P12814	108	32	1045.55	0.0246255	2.32057	1;2;3;4;5	5	DI	ADK T1	Alpha-actinin-1 OS=Homo sapiens GN=ACTN1 PE=1 SV=2	47287.8	99004.9	126493	78990.9	115471	87171.5	165782	97242.6	38644.4	76453.7	24650.5	60920.8	70415.3	65393.7	67882.3	59560.8
Q9UMS4	19	11	144.688	0.0247825	2.86552	1;2;3;4;5	5	ADK T1	ADK T2	Pre-mRNA-processing factor 19 OS=Homo sapiens GN=PRPF19 PE=1 SV=1	2374.74	1790.43	2434.75	1095.6	1778.3	2034.25	1580.31	1342.39	4924.31	5039.19	3401.77	3151.82	1209.16	1711.13	2511.68	332.106
Q9NVR5	11	6	50.5661	0.024869	6.67299	1;2	2	DI	ADK T2	Protein kintoun OS=Homo sapiens GN=DNAAF2 PE=1 SV=2	1637.55	1620.36	2551.14	1990.72	2267.62	2048.58	3510.4	2550.07	97.2999	67.4885	354.581	1898.44	693.353	8.75486	424.945	427.973
P54855	19	2	123.816	0.0249047	Infinity	2;3;4;5	4	ADK T1	ADK T2	UDP-glucuronosyltransferase 2B15 OS=Homo sapiens GN=UGT2B15 PE=1 SV=3	0	56.7378	9.807	0	112.031	132.848	6.82752	46.6448	93.3605	755.831	1135.91	0	0	0	0	0
O00429	35	11	197.993	0.0250538	8.07218	1;2;3;4;5	5	ADK T1	DH	Dynamin-1-like protein OS=Homo sapiens GN=DNM1L PE=1 SV=2	1078.8	876.585	856.698	183.095	890.29	1041.83	601.172	764.397	17182.1	3983.74	1691.23	1320.58	1111.91	869.422	1296.84	869.924
A0AVT1	15	4	76.2516	0.0251081	2.99723	2;3;4	3	ADK T1	DH	Ubiquitin-like modifier-activating enzyme 6 OS=Homo sapiens GN=UBA6 PE=1 SV=1	157.416	130.195	230.313	71.2059	121.903	180.891	114.95	228.04	473.86	344.962	678.348	268.587	227.398	163.011	490.939	114.052
Q6NUK1	45	19	294.449	0.0251475	2.04438	1;2;3;4;5	5	DI	ADK T2	Calcium-binding mitochondrial carrier protein SCaMC-1 OS=Homo sapiens GN=SLC25A24 PE=1 SV=2	14081.2	15040.9	18804	10408.4	23933.4	17630.4	21568.6	12383.2	15458.5	4957.84	9846.83	10334	9556.94	6653.38	10648.9	10079
Q13596	21	9	122.88	0.0253829	3.89288	1;2;3;4;5	5	DH	ADK T1	Sorting nexin-1 OS=Homo sapiens GN=SNX1 PE=1 SV=3	3425.63	8051.64	10015	5470.35	6934.03	6477.22	5699.25	5404.13	703.64	1634.85	697.223	3890.42	3736.71	1943.38	5608.71	420.774
P02675	43	25	435.117	0.0253919	2.37924	1;2;3;4;5	5	DI	ADK T1	Fibrinogen beta chain OS=Homo sapiens GN=FGB PE=1 SV=2	51091.4	52814.4	36023.1	59068.5	62690.7	39723.6	42357.8	85018.9	17169.4	50559.6	12787.4	16065.2	28308.5	33039.7	67345.9	40708.9
Q96ED9	3	1	18.1331	0.0255875	31.8442	1	1	DH	ADK T2	Protein Hook homolog 2 OS=Homo sapiens GN=HOOK2 PE=1 SV=3	13.0174	387.602	189.671	1156.48	194.115	427.908	551.401	304.477	183.536	0	356.049	0	0	54.8536	0	0
Q92616	96	33	569.065	0.025731	3.17807	1;2;3;4;5	5	ADK T1	DI	Translational activator GCN1 OS=Homo sapiens GN=GCN1L1 PE=1 SV=6	1850.69	707.028	832.323	2480.7	829.852	1417.73	1531.99	1271.98	7494.32	3319.46	2241.83	2998.58	2239.44	2038.83	1542.48	5135.73
P21333	213	112	2099.67	0.0257416	2.21022	1;2;3;4;5	5	DI	ADK T1	Filamin-A OS=Homo sapiens GN=FLNA PE=1 SV=4	212373	353446	425959	550112	403172	349060	579863	464531	110738	370255	134218	197658	181427	271200	345224	200092
P02774	22	10	140.209	0.0257817	3.26127	1;2;3;4;5	5	DI	ADK T1	Vitamin D-binding protein OS=Homo sapiens GN=GC PE=1 SV=1	2908.04	3036.69	3596.4	1592.47	2471.91	2876.26	3442.31	4807.17	279.922	141.531	1329.45	2418.53	2176.41	3007.83	1284.48	3756.82
Q15643	21	3	111.876	0.0260479	23.1078	1;3;5	3	ADK T1	DI	Thyroid receptor-interacting protein 11 OS=Homo sapiens GN=TRIP11 PE=1 SV=3	116.096	56.5775	14.1513	82.5226	0	65.3017	0	5.18769	705.99	609.287	216.974	96.6022	6.67306	88.9758	140.8	0
P62316	6	3	54.4566	0.0262068	Infinity	1;2;3;4	4	ADK T1	DI	Small nuclear ribonucleoprotein Sm D2 OS=Homo sapiens GN=SNRPD2 PE=1 SV=1	6.3528	0	0	0	0	0	0	0	133.08	1006.06	6.14278	0	0	0	0	0
Q9Y4P3	17	6	104.758	0.0262886	9.59273	1;2;3;4	4	ADK T1	DI	Transducin beta-like protein 2 OS=Homo sapiens GN=TBL2 PE=1 SV=1	587.368	635.479	299.578	2185.92	826.672	502.922	269.144	562.09	8848.91	9257.83	733.43	1888.07	894.358	759.411	827.684	391.445
P12931	16	3	93.5656	0.0263616	1.87002	2;3;4;5	4	ADK T1	DI	Proto-oncogene tyrosine-protein kinase Src OS=Homo sapiens GN=SRC PE=1 SV=3	251.15	350.853	294.192	157.654	337.578	196.714	234.708	211.88	524.041	345.648	360.958	603.623	378.8	400.069	244.232	374.425
Q1KMD3	57	23	431.019	0.026528	2.7048	1;2;3;4;5	5	ADK T1	DH	Heterogeneous nuclear ribonucleoprotein U-like protein 2 OS=Homo sapiens GN=HNRNPUL2 PE=1 SV=1	7229.15	3835.21	6739.71	3487.8	8593.64	6204.79	7479.44	8193.84	29114.3	9898.73	8424.69	10152.4	9951.96	14310.8	9399.79	7440.81
O00410	30	9	189.24	0.0266156	13.3057	1;2;3;4;5	5	ADK T1	DI	Importin-5 OS=Homo sapiens GN=IPO5 PE=1 SV=4	704.004	155.657	146.284	28.4474	198.466	148.161	15.7181	36.5244	3474.52	640.044	389.325	803.343	369.86	623.44	99.7877	333.156
P55145	9	4	63.7465	0.0268202	3.93121	1;2;3;4	4	ADK T2	DH	Mesencephalic astrocyte-derived neurotrophic factor OS=Homo sapiens GN=MANF PE=1 SV=3	92.8226	1944.67	62.4013	2623.59	2456.31	2423.49	3432.99	3962.08	3035.29	4102.62	5372.07	3001.03	1722.19	5842.87	5355.76	5648.23
Q9H4M9	38	14	271.969	0.0269151	2.35021	1;2;3;4;5	5	DI	ADK T1	EH domain-containing protein 1 OS=Homo sapiens GN=EHD1 PE=1 SV=2	5370.17	4359.76	3469.52	2747.79	4842.38	4917.46	4267.59	4116.74	437.958	2480.02	1903.63	2898.63	2556	2381.22	2486.91	2309.66
Q96T17	8	1	42.3707	0.0272766	Infinity	4	1	ADK T1	DH	MAP7 domain-containing protein 2 OS=Homo sapiens GN=MAP7D2 PE=1 SV=2	0	0	0	0	0	0	0	0	47.0867	0	40.539	17.4456	0	20.7216	0	0
Q9Y581	2	1	9.0831	0.0273689	17.5514	3	1	DI	ADK T1	Insulin-like peptide INSL6 OS=Homo sapiens GN=INSL6 PE=2 SV=2	337.395	606.295	1148.88	984.093	717.394	1094.05	1562.76	632.654	0	0	43.2954	184.998	159.589	252.191	495.752	0
P31944	2	1	9.5991	0.0275639	Infinity	1	1	DH	ADK T1	Caspase-14 OS=Homo sapiens GN=CASP14 PE=1 SV=2	135.937	700.941	338.477	0	416.153	426.559	19.7084	0	0	0	0	0	6.10262	0	0	0
P35573	17	3	95.7043	0.0275704	3.33234	2;3;4	3	DH	ADK T2	Glycogen debranching enzyme OS=Homo sapiens GN=AGL PE=1 SV=3	569.058	158.468	895.418	17.1163	548.463	673.119	129.415	54.5949	405.937	345.988	47.5002	700.496	492.165	0	0	0
O75390	25	8	187.133	0.0277041	1.89844	1;2;3;4;5	5	ADK T1	DH	Citrate synthase, mitochondrial OS=Homo sapiens GN=CS PE=1 SV=2	16123.6	13961	16419.2	8991.99	13128	24283	30218	20124.6	27054.7	20034.7	23927.6	34338.5	16116.2	18695.8	17001.8	22020
P09104	25	10	230.026	0.0278689	2.37452	1;2;3;4;5	5	DH	ADK T2	Gamma-enolase OS=Homo sapiens GN=ENO2 PE=1 SV=3	4687.79	3696.21	8144.93	2521.84	2521.54	3654.55	3304.18	4442.11	3441.98	1312.62	2025.25	1488.97	2868.36	2332.07	1697.89	1124.7
Q9P2R7	37	16	255.645	0.0279058	1.93192	1;2;3;4;5	5	ADK T1	DH	Succinyl-CoA ligase [ADP-forming] subunit beta, mitochondrial OS=Homo sapiens GN=SUCLA2 PE=1 SV=3	3977.74	3525.52	3480.36	4177.23	4076.05	4857.22	4100.06	2907.39	10462.3	6579.85	7750.84	4496.53	3726.42	8123.73	5536.89	10995.3
Q96I99	46	21	338.517	0.0279129	2.35547	1;2;3;4;5	5	ADK T1	ADK T2	Succinyl-CoA ligase [GDP-forming] subunit beta, mitochondrial OS=Homo sapiens GN=SUCLG2 PE=1 SV=2	16199.6	11353.9	14001.7	21125.9	8432.56	8603.14	15592.5	9838.05	35190.2	33523	12573.7	14831.9	8128.79	8824.59	9454.78	14398.4
Q13228	38	26	396.024	0.0279574	1.92456	1;2;3;4;5	5	DH	ADK T2	Selenium-binding protein 1 OS=Homo sapiens GN=SELENBP1 PE=1 SV=2	58894.1	70318.7	72942.8	88252.5	36766.9	62237.1	64520.1	39513.6	29151.7	46038.6	59801.4	50364.6	52288.1	30661.1	26715.3	41231.6
Q96ER9	13	2	70.7313	0.0279845	83.3078	1;2	2	DH	DI	Coiled-coil domain-containing protein 51 OS=Homo sapiens GN=CCDC51 PE=1 SV=2	59.2733	41.6205	19.283	1082.76	8.72025	5.71947	0	0	32.6035	31.0862	173.148	136.872	47.7636	88.5631	14.1942	0
P53992	18	5	94.2119	0.0280059	33.1406	1;2;4;5	4	ADK T2	ADK T1	Protein transport protein Sec24C OS=Homo sapiens GN=SEC24C PE=1 SV=3	1086.07	1702.99	175.595	787.917	331.444	61.7592	1926.26	1811.98	12.7659	30.3093	93.9178	21.4814	42.7672	265.411	3766.2	1177.56
P61163	15	6	99.218	0.0280776	5.18814	2;3;4	3	DI	ADK T1	Alpha-centractin OS=Homo sapiens GN=ACTR1A PE=1 SV=1	161.646	2715.53	2991.03	1717.71	8493.43	2436.65	5246.8	5186.97	195.004	499.015	133.969	3289.84	2822.04	3580.68	7402.7	2612.81
Q9Y5Z4	11	6	79.3999	0.0282312	2.75756	2;3;4;5	4	DI	ADK T1	Heme-binding protein 2 OS=Homo sapiens GN=HEBP2 PE=1 SV=1	4003.29	3725.84	2183.89	2256.02	2739.26	2701.79	2850.4	4107.41	580.693	1005.53	1609.25	1300.84	2272.41	1111.65	2736.1	376.41
Q96DZ1	8	5	37.0028	0.0282982	16.2813	1;2;4	3	DH	ADK T1	Endoplasmic reticulum lectin 1 OS=Homo sapiens GN=ERLEC1 PE=1 SV=1	141.089	290.551	40.4205	189.172	25.3742	12.1598	143.353	10.5258	0	0	14.6735	25.9394	45.4525	0	0	13.0787
Q9BTT0	3	1	19.0443	0.0283563	6.70985	3;4	2	DH	ADK T1	Acidic leucine-rich nuclear phosphoprotein 32 family member E OS=Homo sapiens GN=ANP32E PE=1 SV=1	562.493	165.148	385.088	533.464	202.595	514.12	412.66	166.103	0	0	11.0618	234.278	41.2658	37.323	246.576	0
P31948	83	35	554.412	0.0284216	1.33159	1;2;3;4;5	5	ADK T2	DH	Stress-induced-phosphoprotein 1 OS=Homo sapiens GN=STIP1 PE=1 SV=1	13521.3	13831.7	13978.6	12635.8	14430.3	11400.8	14420.6	15942.8	19096.1	16825	13663.9	18040.9	14848.5	19796.6	16333.9	20883.4
P19827	27	7	159.763	0.0284527	3.87625	1;2;3;4;5	5	DH	ADK T2	Inter-alpha-trypsin inhibitor heavy chain H1 OS=Homo sapiens GN=ITIH1 PE=1 SV=3	2690.46	1942.41	1054.23	1261.69	1212.9	2924.14	930.779	1180.02	735.079	2693.84	999.112	599.346	685.137	869.212	170.816	67.4926
Q9Y2G3	4	1	24.9516	0.0284637	Infinity	1	1	ADK T1	DH	Probable phospholipid-transporting ATPase IF OS=Homo sapiens GN=ATP11B PE=1 SV=2	0	0	0	0	0	0	0	0	73.7345	14.4925	0	1.19206	0	0	0.0412056	0
O95831	38	14	283.436	0.0284676	2.08725	1;2;3;4;5	5	ADK T1	DH	Apoptosis-inducing factor 1, mitochondrial OS=Homo sapiens GN=AIFM1 PE=1 SV=1	5541.2	5607.52	2826.55	3471.66	4282.63	5349.13	3672.63	5847.06	13659.3	11218.1	6024.25	5514.52	4417.55	5706.33	3656.88	3956.89
P01024	139	73	1072.54	0.0284703	2.01059	1;2;3;4;5	5	DI	ADK T1	Complement C3 OS=Homo sapiens GN=C3 PE=1 SV=2	74058	75103.8	59132.7	108729	76980	65656.7	67392.9	109323	21548.9	63970.1	40124.6	33191.8	52343.7	52611.7	90406.6	34822
P52209	33	16	247.343	0.0285764	2.18364	1;2;3;4;5	5	ADK T2	DH	6-phosphogluconate dehydrogenase, decarboxylating OS=Homo sapiens GN=PGD PE=1 SV=3	13458.3	4260.9	8526.97	3987.5	7635.17	8802.68	8530.8	8712.82	16310	12174.4	6998.08	11609	12713.9	21647.3	12710.8	18947.5
A6NL28	16	1	114.813	0.028674	Infinity	1;2;3;4	4	DH	ADK T1	Putative tropomyosin alpha-3 chain-like protein OS=Homo sapiens PE=5 SV=2	209.546	163.655	120.127	0	123.798	67.819	56.6879	49.11	0	0	0	0	53.5505	0	195.348	0
Q9C075	7	2	36.9802	0.0287474	Infinity	3;4	2	DH	ADK T2	Keratin, type I cytoskeletal 23 OS=Homo sapiens GN=KRT23 PE=1 SV=2	0	152.023	237.23	170.681	14.9459	99.3552	52.8987	0	0	0	0	9.61196	0	0	0	0
Q16513	4	2	22.7345	0.0287838	Infinity	2;3;4	3	ADK T1	DH	Serine/threonine-protein kinase N2 OS=Homo sapiens GN=PKN2 PE=1 SV=1	0	0	0	0	8.48979	0	0	0	28953.2	34709.9	20.8822	0	6.89292	0	0	0
P28161	9	2	60.8528	0.0290809	5.05781	1;3;4;5	4	DI	ADK T1	Glutathione S-transferase Mu 2 OS=Homo sapiens GN=GSTM2 PE=1 SV=2	1158.06	2059.68	1587.71	1664.14	2414.3	1745.67	1805.81	1698.25	81.6993	43.4188	756.696	633.474	1378.75	619.608	437.53	35.5369
P50225	13	2	91.0663	0.029162	5.11234	1;2;3;4;5	5	DH	ADK T2	Sulfotransferase 1A1 OS=Homo sapiens GN=SULT1A1 PE=1 SV=3	1375.78	560.811	706.024	101.627	795.354	575.111	295.563	96.208	0	0	24.6474	536.081	536.788	0	0	0
Q9NWX6	2	1	11.2031	0.0292366	4.23938	4	1	ADK T1	DI	Probable tRNA(His) guanylyltransferase OS=Homo sapiens GN=THG1L PE=1 SV=2	88.7692	122.03	165.248	138.256	85.558	170.243	56.2017	18.1831	715.65	207.317	295.73	181.084	211.777	83.3126	63.3159	51.1522
Q9NUQ9	17	4	98.9955	0.029315	2.39254	1;2;4;5	4	ADK T1	DH	Protein FAM49B OS=Homo sapiens GN=FAM49B PE=1 SV=1	891.832	854.462	1102.85	189.891	1214.29	951.978	790.238	1339.07	1324.8	1205.56	2496.07	2244.59	1945.72	2093.1	1841.97	1287.68
Q6GQQ9	8	2	44.2245	0.0293274	9.47031	2;4	2	DI	ADK T1	OTU domain-containing protein 7B OS=Homo sapiens GN=OTUD7B PE=1 SV=1	269.395	7304.14	347.235	10573.8	9422.31	6971.65	5340.15	7385.77	0	7.1597	2352.98	714.725	3167.71	10870.8	11624.2	3063.83
Q9NPD3	2	1	11.1683	0.029368	Infinity	2;3	2	ADK T1	DH	Exosome complex component RRP41 OS=Homo sapiens GN=EXOSC4 PE=1 SV=3	0	0	0	0	0	0	0	5.4247	14.9218	9.48256	0	3.80355	0	0	0	0
P25774	18	6	120.201	0.0294837	9.83111	1;2;3;4	4	DH	ADK T1	Cathepsin S OS=Homo sapiens GN=CTSS PE=1 SV=3	6747.27	4575.75	4303.65	53446.5	4293.53	3146.15	2903.35	1646.35	578.876	1218.52	2125.66	3102.93	3873.88	3805.26	2420.45	4256.37
Q16629	8	4	59.417	0.0295409	26.0829	3;4;5	3	ADK T1	DI	Serine/arginine-rich splicing factor 7 OS=Homo sapiens GN=SRSF7 PE=1 SV=1	72.7343	51.5065	15.2341	1544.39	363.545	5.56447	360.441	7.06802	11374.5	4381.13	3433.63	23.9051	3741.93	4606.42	2566.57	6787.2
Q9Y4L1	85	39	653.844	0.0295909	1.97282	1;2;3;4;5	5	ADK T1	DH	Hypoxia up-regulated protein 1 OS=Homo sapiens GN=HYOU1 PE=1 SV=1	28317.8	19527.9	21800	40358.7	30103.6	27260	29793.2	33607.7	36830	91796.3	46641.2	41751.4	29962.6	32423.4	40220.2	27965.6
Q14244	17	7	94.3216	0.0296357	6.60348	1;3;4;5	4	ADK T1	ADK T2	Ensconsin OS=Homo sapiens GN=MAP7 PE=1 SV=1	128.094	116.141	70.6469	66.6356	177.256	26.5775	30.1077	53.0208	921.454	122.568	392.693	151.647	189.378	13.9234	30.3914	6.84126
P42226	4	4	27.0597	0.0298416	16.6718	3;4;5	3	ADK T1	ADK T2	Signal transducer and activator of transcription 6 OS=Homo sapiens GN=STAT6 PE=1 SV=1	131.589	163.314	6.48417	3.07866	68.4169	175.227	30.1771	39.2593	194.738	32.0096	28.9963	75.4413	7.58798	3.06008	9.21688	0
Q9H4G4	4	1	41.775	0.029975	Infinity	1;2	2	DH	ADK T1	Golgi-associated plant pathogenesis-related protein 1 OS=Homo sapiens GN=GLIPR2 PE=1 SV=3	37.7676	78.7473	0	78.3934	0	45.9511	0	0	0	0	0	0	0	0	0	0
Q9Y315	7	3	37.5267	0.0299861	40.1138	3;4	2	ADK T2	DI	Putative deoxyribose-phosphate aldolase OS=Homo sapiens GN=DERA PE=1 SV=2	121.594	82.0804	84.5936	26.1516	0	116.83	0	23.1197	317.872	208.849	263.093	155.45	665.02	4789.48	136.634	22.8019
Q9BXN1	9	3	51.8819	0.0300658	12.9279	2;3;5	3	DI	ADK T1	Asporin OS=Homo sapiens GN=ASPN PE=1 SV=2	531.568	582.797	95.417	2069.5	728.087	698.102	1176.29	1921.77	0	0	123.847	226.113	280.025	96.9874	0	0
Q8WXF1	19	9	122.558	0.0305667	4.02113	1;2;3;4	4	ADK T1	DI	Paraspeckle component 1 OS=Homo sapiens GN=PSPC1 PE=1 SV=1	1496.68	373.546	416.231	386.348	513.744	496.752	312.209	207.671	3187.25	1203.78	935.866	826.94	718.073	638.291	679.961	1574.5
P10301	16	4	150.708	0.0306319	3.47578	2;3;4	3	DI	ADK T1	Ras-related protein R-Ras OS=Homo sapiens GN=RRAS PE=1 SV=1	12039.8	15456.5	15831.3	13605.2	12641.6	12735.4	17609.7	17414.9	239.944	5243.91	7094.91	4799.12	6143.93	6811.79	7965.79	4017.35
Q9P2B2	25	8	145.645	0.0306804	13.1451	1;3;4;5	4	ADK T1	ADK T2	Prostaglandin F2 receptor negative regulator OS=Homo sapiens GN=PTGFRN PE=1 SV=2	955.793	847.182	852.159	748.1	901.129	793.37	515.379	672.416	1139.91	16250.9	2438.88	653.824	521.217	257.992	606.969	172.085
P06454	4	2	30.5473	0.0308345	52.386	1;2	2	DH	ADK T2	Prothymosin alpha OS=Homo sapiens GN=PTMA PE=1 SV=2	116.989	103.251	11.3912	5149.42	374.295	108.395	131.277	140.96	103.18	9.66321	0.575644	34.1063	102.719	0	0	0
O94804	13	4	88.6749	0.0310004	6.73464	1;3;4	3	DI	ADK T1	Serine/threonine-protein kinase 10 OS=Homo sapiens GN=STK10 PE=1 SV=1	1285.71	1265.43	1136.67	1302.3	2358.55	3029.4	2231.9	1821.36	0	0	537.287	864.601	897.281	670.823	1304.4	223.113
Q14651	46	21	383.128	0.0310432	2.39477	1;2;3;4;5	5	DH	ADK T2	Plastin-1 OS=Homo sapiens GN=PLS1 PE=1 SV=2	8485.39	18596.5	10034.5	14833.8	6778.03	17378.5	8939.87	13520.3	8639.07	18030.7	6564.32	7773.94	5015.7	4940.93	5375.19	6361.38
O43143	45	21	299.483	0.0310904	2.8694	1;2;3;4;5	5	ADK T2	DI	Putative pre-mRNA-splicing factor ATP-dependent RNA helicase DHX15 OS=Homo sapiens GN=DHX15 PE=1 SV=2	5875.25	2468.48	5815.85	2774.56	2700.54	3292.18	6162.86	2518.76	14725.1	8893.26	8684.92	6225.56	4803.23	7374.29	6196.09	23732.9
Q9UIG0	9	3	50.0701	0.031099	Infinity	1;2;4	3	ADK T1	DH	Tyrosine-protein kinase BAZ1B OS=Homo sapiens GN=BAZ1B PE=1 SV=2	0	0	0	0	0	0	0	0	39.9081	14.5491	0	87.9936	0	6.42579	30.1004	0
P62633	3	2	23.761	0.0311114	846.175	1;2	2	DH	ADK T2	Cellular nucleic acid-binding protein OS=Homo sapiens GN=CNBP PE=1 SV=1	4587.3	537.464	879.026	10364.3	0	0	0	2264.62	0	431.648	0	942.149	0	0	18.1079	1.23573
O15533	3	2	18.3615	0.0314304	3.63443	3;4	2	ADK T1	DI	Tapasin OS=Homo sapiens GN=TAPBP PE=1 SV=1	787.279	1111.39	1025.73	1399.27	1039.92	773.045	791.339	679.157	3256.65	5446.51	832.097	2398.25	919.063	1438.28	1449.35	600.391
Q9NTZ6	19	7	110.46	0.0314945	4.20334	1;2;3;4;5	5	ADK T1	DI	RNA-binding protein 12 OS=Homo sapiens GN=RBM12 PE=1 SV=1	515.339	314.599	323.625	64.595	275.239	251.614	107.699	74.4555	575.572	1311.68	253.04	839.902	432.626	543.979	614.326	600.404
Q5T7R7	1	1	3.7064	0.0315575	Infinity	1	1	ADK T1	DH	Uncharacterized protein C1orf185 OS=Homo sapiens GN=C1orf185 PE=2 SV=1	0	0	0	0	0	0	0	0	7.94658	214.398	30.4891	0	0	7.92513	0	8.64116
Q9Y3F4	18	4	122.769	0.0317204	3.656	1;2;3;4;5	5	DI	ADK T1	Serine-threonine kinase receptor-associated protein OS=Homo sapiens GN=STRAP PE=1 SV=1	12938.6	20014.7	25882	44199.9	22327.3	18444.1	34626.5	32092.9	657.068	11181.5	9246.88	8315.75	10091.4	11871.2	21654	10111.3
Q08380	24	11	169.031	0.0319022	2.84213	1;3;4;5	4	ADK T2	DI	Galectin-3-binding protein OS=Homo sapiens GN=LGALS3BP PE=1 SV=1	6251.76	6678.08	5163.99	3339.81	4731.67	4448.85	3490.88	2919.53	2615.98	6423.91	8059.57	9034.64	11857.3	8781.45	6107.49	17565.2
O94967	4	1	22.2792	0.0319057	Infinity	4	1	ADK T2	DH	WD repeat-containing protein 47 OS=Homo sapiens GN=WDR47 PE=1 SV=1	0	0	0	0	0	0	0	0	0	0	160.644	0	0	149.867	635.984	125.282
Q9Y276	8	4	39.0642	0.0319136	7.07258	1;2;5	3	ADK T1	ADK T2	Mitochondrial chaperone BCS1 OS=Homo sapiens GN=BCS1L PE=1 SV=1	146.585	198.518	283.324	29.9319	146.581	544.673	54.072	340.432	502.598	324.37	488.234	139.949	144.387	61.359	0	0
Q8IVT2	28	8	188.05	0.0325489	4.90846	1;2;3;4	4	DH	DI	Uncharacterized protein C19orf21 OS=Homo sapiens GN=C19orf21 PE=1 SV=1	1548.29	400.851	600.276	1060.7	344.181	182.251	121.495	87.5623	547.181	195.775	338.432	1127.41	381.24	121.668	245.591	670.513
Q9P2J5	56	21	316.481	0.032622	2.17871	1;2;3;4;5	5	ADK T1	DH	Leucine--tRNA ligase, cytoplasmic OS=Homo sapiens GN=LARS PE=1 SV=2	2111.03	1550.39	2041.7	1569.98	3505.84	1702.95	3506.05	1728.16	3921.65	5817.03	3607.95	2499.35	3375.82	2106.23	2164.47	2218.44
P40199	3	3	34.596	0.0327739	66.3532	3;4;5	3	ADK T2	DI	Carcinoembryonic antigen-related cell adhesion molecule 6 OS=Homo sapiens GN=CEACAM6 PE=1 SV=3	54.5199	4.04043	715.507	481.332	8.27744	79.3336	49.1434	1.25765	4279.79	2148.8	16.6296	231.042	616.564	1615.51	1228.5	5696.97
O95394	11	4	68.7352	0.0329067	2.26911	2;3;4	3	ADK T2	ADK T1	Phosphoacetylglucosamine mutase OS=Homo sapiens GN=PGM3 PE=1 SV=1	437.223	407.714	242.219	255.606	580.324	363.427	340.693	253.397	99.5249	154.082	250.093	338.609	452.867	465.377	646.436	346.615
Q14764	79	37	614.863	0.0329464	1.4976	1;2;3;4;5	5	ADK T1	DI	Major vault protein OS=Homo sapiens GN=MVP PE=1 SV=4	42568.1	26539.4	34387.1	36435.3	23969.7	35044.4	32625.8	28448.7	45811.2	46539.6	39407.3	48087	36709.9	40659.7	34620.2	25204.7
P17980	35	11	240.142	0.0329567	2.93928	1;2;3;4	4	DI	ADK T1	26S protease regulatory subunit 6A OS=Homo sapiens GN=PSMC3 PE=1 SV=3	8594.47	7907.41	6900.69	9004.33	7071.37	10421.2	7378.02	13624.3	414.154	3119.78	5353.57	4209.23	6093.38	7719.38	7819.37	4602.11
O43776	45	15	281.547	0.0330254	2.87848	1;2;3;4;5	5	ADK T1	DI	Asparagine--tRNA ligase, cytoplasmic OS=Homo sapiens GN=NARS PE=1 SV=1	4371.39	2712.79	3272.08	3262.77	3371.17	3016.47	3084.06	2518.83	16577.7	9626.27	2973.28	5337.24	4020.29	2847.34	2345.63	3498.77
O15212	8	3	64.0497	0.0330699	2.9037	2;3;4	3	ADK T1	DI	Prefoldin subunit 6 OS=Homo sapiens GN=PFDN6 PE=1 SV=1	436.755	370.034	325.62	130.24	293.267	275.046	101.429	200.483	827.804	330.187	783.77	585.107	602.146	323.142	269.186	433.731
P04179	13	7	118.392	0.0331195	2.55206	1;2;3;4;5	5	ADK T2	DH	Superoxide dismutase [Mn], mitochondrial OS=Homo sapiens GN=SOD2 PE=1 SV=2	9618.18	12606.8	4172.03	3209.07	13068.3	11706.3	13866.2	24161.9	7740.81	12564.1	15736.1	9293.62	9500.19	21210	24146.5	20699.8
Q14566	35	8	203.991	0.0331223	3.54033	1;3;4;5	4	ADK T1	DI	DNA replication licensing factor MCM6 OS=Homo sapiens GN=MCM6 PE=1 SV=1	956.881	574.947	503.593	786.251	522.306	683.147	424.065	406.5	3099.65	2023.53	708.415	1376.58	666.245	759.309	339.3	1603.26
O15144	40	19	312.971	0.0332	2.00743	1;2;3;4;5	5	ADK T1	DH	Actin-related protein 2/3 complex subunit 2 OS=Homo sapiens GN=ARPC2 PE=1 SV=1	12540.6	11216.9	13054.9	16634.4	14285.2	15770.3	16192.4	18492.9	27516	43969	20410	15395.4	12628.5	17377.1	18825.2	18539.7
Q9H254	33	9	183.31	0.0332351	3.47957	3;4;5	3	ADK T1	DH	Spectrin beta chain, brain 3 OS=Homo sapiens GN=SPTBN4 PE=1 SV=2	668.365	1182.48	139.389	1885.25	3146.18	4977.55	1222.72	3588.16	6193.23	2935.33	2970.01	1386.46	996.422	799.538	513.225	1807.19
P01011	23	13	211.402	0.0333682	2.64222	1;2;3;4;5	5	DI	ADK T1	Alpha-1-antichymotrypsin OS=Homo sapiens GN=SERPINA3 PE=1 SV=2	24255.9	20899.1	17392.5	8976.91	28213	13878.3	28326.4	34043.7	5823.68	16784.5	8921.94	8005.32	11695	17470.1	29468.7	18409.5
Q13733	30	3	219.963	0.0334517	17.7054	1;2;3;4	4	ADK T1	DH	Sodium/potassium-transporting ATPase subunit alpha-4 OS=Homo sapiens GN=ATP1A4 PE=1 SV=3	19.8038	33.2812	25.0367	19.6654	24.7542	0	71.6562	78.7343	526.63	995.84	133.868	75.0199	235.174	113.127	430.97	75.129
P35749	256	106	2188.85	0.0336497	2.54251	1;2;3;4;5	5	DH	ADK T2	Myosin-11 OS=Homo sapiens GN=MYH11 PE=1 SV=3	117335	173307	181128	201367	112810	139989	199649	99706.7	29589.2	203531	61074.8	53481.8	45187.7	91165.6	82021.3	46378.3
Q8TE68	4	1	18.7481	0.0339156	25.8943	3	1	DI	ADK T2	Epidermal growth factor receptor kinase substrate 8-like protein 1 OS=Homo sapiens GN=EPS8L1 PE=1 SV=3	65.5993	34.2173	12.9208	2.47291	562.618	282.782	246.32	160.869	158.404	0	235.147	241.711	45.958	1.7542	0.66105	0
P05164	62	19	454.901	0.0339236	4.2034	1;2;3;4;5	5	ADK T2	DH	Myeloperoxidase OS=Homo sapiens GN=MPO PE=1 SV=1	43815.5	2854.92	4489.93	5142.75	9385.96	16510.6	44658.7	23386.1	7115.09	17265.2	20320.8	12776.9	35139.6	45223.9	29562.5	126738
P55957	2	1	11.2268	0.0339457	Infinity	1	1	ADK T1	DI	BH3-interacting domain death agonist OS=Homo sapiens GN=BID PE=1 SV=1	18.9653	0	0	0	0	0	0	0	224.827	24.7473	12.418	0	0	0	0	0
Q8TCJ2	17	4	99.6912	0.0341626	8.36042	1;2;3;4;5	5	ADK T1	DI	Dolichyl-diphosphooligosaccharide--protein glycosyltransferase subunit STT3B OS=Homo sapiens GN=STT3B PE=1 SV=1	277.563	81.9565	270.942	62.2018	305.914	102.516	31.4666	0	1096.1	1544.1	276.022	761.492	556.95	586.746	392.196	449.807
P22102	31	11	198.756	0.0341724	1.80445	1;2;4	3	ADK T1	DI	Trifunctional purine biosynthetic protein adenosine-3 OS=Homo sapiens GN=GART PE=1 SV=1	3783.85	3246.87	2515.9	1896.86	3215.12	2437.44	2847.73	1751.7	5766.33	4306.32	5193.9	3232.69	3755.9	4276.34	2585.12	4759.36
Q86UE4	37	9	241.029	0.0343658	3.43884	1;2;3;4	4	ADK T2	DH	Protein LYRIC OS=Homo sapiens GN=MTDH PE=1 SV=2	1198.21	577.919	646.299	628.554	409.01	599.069	752.933	1363.99	3727.49	2582.08	1079.71	960.631	2460.8	5609.02	1223.74	1198.28
Q01082	269	105	1888.96	0.0344804	1.63871	1;2;3;4;5	5	DH	ADK T2	Spectrin beta chain, brain 1 OS=Homo sapiens GN=SPTBN1 PE=1 SV=2	39457.3	37117	68752	53692	36698.2	53288	41340.2	35505.7	32976.1	47215	31673.2	35491.1	30928.1	27078.4	31885.7	31555.8
Q13409	21	9	120.24	0.0345072	1.9486	1;2;3;4;5	5	DI	ADK T2	Cytoplasmic dynein 1 intermediate chain 2 OS=Homo sapiens GN=DYNC1I2 PE=1 SV=3	2409.1	2187.2	2987.96	2788.04	2776.1	2084.22	3020.98	3087.73	1668.95	917.239	1131.1	1995.25	1971.46	1716.01	1530.73	410.985
P23634	41	10	216.583	0.0345349	3.1746	1;2;3;4	4	DI	ADK T1	Plasma membrane calcium-transporting ATPase 4 OS=Homo sapiens GN=ATP2B4 PE=1 SV=2	3558.56	2446.19	1971.23	795.827	3851.97	2843.09	2454.57	2365.45	102.609	133.273	860.185	2531.18	3138.83	1639.96	1617.95	1778.14
Q13347	22	12	150.406	0.0348271	1.80658	1;2;3;4	4	ADK T1	ADK T2	Eukaryotic translation initiation factor 3 subunit I OS=Homo sapiens GN=EIF3I PE=1 SV=1	3970.75	1714.74	3040.92	3511.94	2156.21	2987.65	1536.86	2720.85	3850.18	4193.1	3363.52	5335.67	3069.9	2345.21	1737.98	2114.41
Q9H0C2	11	2	66.2181	0.0350172	29.795	1;3;5	3	DH	ADK T1	ADP/ATP translocase 4 OS=Homo sapiens GN=SLC25A31 PE=1 SV=1	130.533	346.395	5817.05	300.269	514.004	354.113	369.214	181.765	28.9515	0	42.0693	150.299	259.516	161.653	115.145	102.459
P13796	54	29	478.349	0.0355311	1.7765	1;2;3;4;5	5	ADK T2	DH	Plastin-2 OS=Homo sapiens GN=LCP1 PE=1 SV=6	61859.9	38038.6	77180	39020.3	70777	68673.8	108942	87872.9	76702.6	59596.7	80229.5	85150.4	64846.6	122793	93394.2	102866
P62244	6	3	47.705	0.0355594	83.2169	2;4;5	3	ADK T1	DH	40S ribosomal protein S15a OS=Homo sapiens GN=RPS15A PE=1 SV=2	97.5992	62.5166	19.9077	0	7.21791	159.653	1331.86	65.3764	1075.95	12529.5	292.327	1083.18	267.188	25.4413	11.1016	87.1729
P23588	17	4	86.0428	0.0356629	9.50912	1;4;5	3	DH	ADK T2	Eukaryotic translation initiation factor 4B OS=Homo sapiens GN=EIF4B PE=1 SV=2	272.237	483.398	475.387	181.55	172.987	90.7573	28.109	150.164	10.4283	345.953	37.2988	46.9278	94.6948	0	53.8544	0
Q13177	23	5	136.698	0.0357439	1.87186	1;2;4;5	4	ADK T2	DH	Serine/threonine-protein kinase PAK 2 OS=Homo sapiens GN=PAK2 PE=1 SV=3	170.438	267.525	163.094	429.096	343.742	300.536	290.652	295.826	329.403	180.143	241.066	402.09	438.197	470.35	413.596	606.164
Q15907	26	6	200.371	0.035745	3.8448	1;2;3;4;5	5	ADK T1	DI	Ras-related protein Rab-11B OS=Homo sapiens GN=RAB11B PE=1 SV=4	1544.91	1222.48	1441.03	1256.97	1035.58	1239.71	1421.68	843.172	4240.1	9751.91	1425.94	2038	1095.07	1413.55	1400.54	2568.55
Q02818	33	19	247.18	0.0358374	3.11444	1;2;3;4;5	5	ADK T1	ADK T2	Nucleobindin-1 OS=Homo sapiens GN=NUCB1 PE=1 SV=4	2158.16	3125	2271.32	7743.37	2745.54	3597.11	3716.25	3280.98	16003.8	9507.7	6048.06	3466.73	2718.2	3135.83	2484.26	2908.14
Q9NR12	21	12	174.316	0.0359568	3.41019	1;2;3;4;5	5	DI	ADK T2	PDZ and LIM domain protein 7 OS=Homo sapiens GN=PDLIM7 PE=1 SV=1	7375.38	19988.2	24463.2	23135.3	28247.1	33959.6	17783.9	23342.2	13954	25053.4	3937.8	3997.82	10320.5	7064.83	8314.79	4601.03
P04843	46	21	371.396	0.0361099	1.36564	1;2;3;4;5	5	ADK T1	DH	Dolichyl-diphosphooligosaccharide--protein glycosyltransferase subunit 1 OS=Homo sapiens GN=RPN1 PE=1 SV=1	22715.2	14980.7	18370.1	23875.1	22252	17382	19202.8	24073.9	23117.1	33019.4	22919.9	30114.6	23783.6	26081.6	28471.3	26636.6
O76070	7	1	55.983	0.036475	11.6302	1;2;4	3	DI	ADK T1	Gamma-synuclein OS=Homo sapiens GN=SNCG PE=1 SV=2	64.3469	188.071	126.116	0	182.768	47.5784	222.502	56.8091	0	0	0	43.8219	47.3167	0	0	0
Q86XN8	3	1	21.3502	0.0366526	2.23296	3	1	ADK T1	DI	RNA-binding protein MEX3D OS=Homo sapiens GN=MEX3D PE=1 SV=3	2220.3	1540.61	1496.9	2722.32	1406.79	1768.49	2674.54	1759.05	6106.64	4166.7	3930.8	2786.15	1725.3	2616.37	3140.48	7045.89
P07948;P22607;P50750;Q00526;Q00535;Q07002;Q8IZL9;Q96Q40	14	1	73.3418	0.0369861	4.98411	1;2;3;4	4	DI	ADK T1	Tyrosine-protein kinase Lyn OS=Homo sapiens GN=LYN PE=1 SV=3	1361.44	1559.79	772.275	2338.03	4243.56	1075.33	2920.84	744.881	0	0	1507.12	295.533	2254.96	715.901	373.687	2082.87
Q9BV38	1	1	5.4472	0.0370036	Infinity	1;2	2	ADK T1	DH	WD repeat-containing protein 18 OS=Homo sapiens GN=WDR18 PE=1 SV=2	0	0	0	0	0	0	0	0	2947.5	1325.01	9.81154	0	360.724	5.70305	0	51.7125
Q08426	21	5	117.751	0.0370216	3.14621	1;2;4	3	DI	ADK T1	Peroxisomal bifunctional enzyme OS=Homo sapiens GN=EHHADH PE=1 SV=3	11439.1	11264	15093.1	13292.1	14858.8	11710.2	19817.8	12272.9	290.622	6622.74	6890.71	4840.49	4711.61	4347.87	6633.28	5020.74
P82921	1	1	6.5672	0.0371111	271.14	3	1	ADK T1	DH	28S ribosomal protein S21, mitochondrial OS=Homo sapiens GN=MRPS21 PE=1 SV=2	0.24281	0	0	1.89688	0	0	26.0746	4.60086	312.13	154.891	112.376	0.75744	2.28073	3.61542	0	14.0357
Q96RQ3	12	7	76.0468	0.0375938	2.62587	1;2;3;4	4	DH	ADK T2	Methylcrotonoyl-CoA carboxylase subunit alpha, mitochondrial OS=Homo sapiens GN=MCCC1 PE=1 SV=3	799.211	776.052	1116.56	1303.25	685.173	907.257	717.541	704.338	903.837	759.473	284.47	699.415	532.924	106.412	440.715	441.379
Q8TEK3	6	1	27.1269	0.0377515	20.6953	2	1	ADK T1	DH	Histone-lysine N-methyltransferase, H3 lysine-79 specific OS=Homo sapiens GN=DOT1L PE=1 SV=2	41.342	0	13.2321	0	34.4126	0	0	54.4035	77.4229	884.855	95.7899	71.3604	53.2247	79.1029	83.4596	17.2507
P00966	21	10	136.652	0.0378176	3.30963	1;2;3;4;5	5	ADK T2	DH	Argininosuccinate synthase OS=Homo sapiens GN=ASS1 PE=1 SV=2	3101.14	1657.94	3922.37	3682.01	2870.29	3331.31	10061.3	2356.21	7088.75	8544.26	2438.77	5928.34	7058.84	6379.82	11991.6	15488.3
O94760	19	6	161.938	0.037934	7.62353	1;2;3;4;5	5	ADK T1	DI	N(G),N(G)-dimethylarginine dimethylaminohydrolase 1 OS=Homo sapiens GN=DDAH1 PE=1 SV=3	960.719	369.226	758.291	398.346	382.83	338.471	125.029	57.0541	2756.52	3049.53	391.02	689.912	608.86	280.354	68.477	482.453
Q06830	23	10	225.138	0.0384466	1.68895	1;2;3;4;5	5	ADK T2	DH	Peroxiredoxin-1 OS=Homo sapiens GN=PRDX1 PE=1 SV=1	7163.52	10327	12398.9	10583.4	12624.4	11131	15432.1	15034.1	10701.8	12178.6	13258.5	12971.3	12838.3	25627.1	13895.1	15996.2
Q92629	3	1	15.3709	0.0384733	24.1887	3	1	DI	ADK T2	Delta-sarcoglycan OS=Homo sapiens GN=SGCD PE=1 SV=2	29.8142	0	0	23.5708	96.2782	113.107	10.8389	51.2526	0	0	0	26.5551	11.2233	0	0	0
Q9NV56	2	1	10.5583	0.0386665	6.23846	1	1	DI	ADK T2	MRG-binding protein OS=Homo sapiens GN=MRGBP PE=1 SV=1	1178.61	2281.51	1765.52	969.436	965.291	2075.94	2117.12	2442.97	193.309	832.248	513.554	437.01	0	134.957	986.715	96.7891
Q99959	36	14	198.077	0.0388409	2.33125	1;2;3;4	4	DH	ADK T2	Plakophilin-2 OS=Homo sapiens GN=PKP2 PE=1 SV=2	3355.35	4267.11	4311.72	4002.29	2491.77	3771.06	3198.31	4045.15	2352.44	7417.89	1532.35	2312.41	2188.4	1287.27	1899.05	1461.28
Q6DD88	16	5	104.892	0.0390013	5.16257	1;2;3;4;5	5	DI	ADK T1	Atlastin-3 OS=Homo sapiens GN=ATL3 PE=1 SV=1	678.405	731.267	1443.18	94.2449	868.344	1287.03	947.173	1716.49	22.5728	148.853	359.201	402.829	1034.45	516.537	1230.5	742.866
Q6UX06	20	7	148.446	0.0391936	28.1832	2;3;4;5	4	ADK T1	DH	Olfactomedin-4 OS=Homo sapiens GN=OLFM4 PE=1 SV=1	429.459	473.055	261.932	207.805	395.02	736.198	267.413	490.745	9357.7	27869.1	958.129	489.57	1240.28	330.402	1835.68	847.047
P22314	68	35	558.831	0.0393644	2.05974	1;2;3;4;5	5	ADK T2	DH	Ubiquitin-like modifier-activating enzyme 1 OS=Homo sapiens GN=UBA1 PE=1 SV=3	26404	30302.3	30888.1	47904	32235.3	32268.5	57889.3	38418.4	39705.3	64440.4	56508.8	44900.3	39923.5	58473.5	111640	69054.5
Q86Y91	4	1	19.7952	0.0394898	3.95223	2	1	ADK T2	DH	Kinesin-like protein KIF18B OS=Homo sapiens GN=KIF18B PE=1 SV=3	369.078	956.641	8.42893	0	1052.25	819.675	1112.66	1083.65	1575.62	1741.34	1235.97	386.863	1202.75	1415.73	1349.31	1305.06
Q7Z3B1	3	1	16.5834	0.0396313	11.1767	3;5	2	DI	ADK T2	Neuronal growth regulator 1 OS=Homo sapiens GN=NEGR1 PE=1 SV=3	230.562	376.333	45.3855	158.819	459.062	236.886	29.9063	156.342	25.7884	0	47.671	121.674	67.2335	11.6982	0	0
P60228	31	14	201.053	0.0397184	1.59047	1;2;3;4;5	5	ADK T1	DH	Eukaryotic translation initiation factor 3 subunit E OS=Homo sapiens GN=EIF3E PE=1 SV=1	5538.81	4946.93	4227.64	5933.11	6523.51	4889.06	5516.45	4630.93	12084.6	8076.16	6180.74	6496.26	5893.2	5430.19	5835.35	7716.07
Q9UDT6	28	5	145.136	0.0397195	7.93014	1;4	2	DI	ADK T1	CAP-Gly domain-containing linker protein 2 OS=Homo sapiens GN=CLIP2 PE=1 SV=1	1645.78	952.136	1861.95	1220.8	3235.58	17301.8	1650.12	1279.76	1441.41	67.7732	472.975	977.098	6869.94	5350.27	1138.6	5045.98
P14618	51	34	535.694	0.0397329	3.06257	1;2;3;4;5	5	ADK T1	DH	Pyruvate kinase isozymes M1/M2 OS=Homo sapiens GN=PKM2 PE=1 SV=4	37790.1	49742.9	35026.9	78863.9	46839.4	53770.6	75640.9	81941.2	215153	252021	95435	54265.6	75782.3	72268.7	125812	91996.7
P62701;Q8TD47	29	10	284.003	0.0397681	2.27589	1;2;3;4;5	5	ADK T1	DH	40S ribosomal protein S4, X isoform OS=Homo sapiens GN=RPS4X PE=1 SV=2	15829.8	5592.81	8986.21	4730.91	10059.8	6328.01	10368.9	11201	13298.1	34994.1	16294.2	15387.9	9375.76	17590.3	13796.8	20800.1
Q8IXQ6	2	1	10.1557	0.0403864	Infinity	4	1	ADK T1	DH	Poly [ADP-ribose] polymerase 9 OS=Homo sapiens GN=PARP9 PE=1 SV=2	0	0	0	0	0	0	2.33362	0	2049.95	48.4036	26.3842	0	0	0	0	20.4347
P82930	1	1	5.6893	0.0403921	22.9346	5	1	ADK T1	DI	28S ribosomal protein S34, mitochondrial OS=Homo sapiens GN=MRPS34 PE=1 SV=2	32.4126	109.118	20.5868	36.7337	0	51.0337	0	0	255.646	648.855	256.27	9.66746	54.0345	133.769	17.3044	0
Q9Y6N5	46	22	373.863	0.040526	1.61442	1;2;3;4;5	5	DH	ADK T2	Sulfide:quinone oxidoreductase, mitochondrial OS=Homo sapiens GN=SQRDL PE=1 SV=1	33067.7	14328.5	24679.4	21721.4	12992.6	21485	15436.6	19171.3	25527.9	22570.3	19636.2	22490.2	14763.9	11742.9	16660.6	14932.1
P14136	22	4	131.894	0.040571	5.8319	1;2;4	3	DI	ADK T1	Glial fibrillary acidic protein OS=Homo sapiens GN=GFAP PE=1 SV=1	1393.05	2957.1	3392.17	939.081	7894.07	2636.18	1580.66	1909.68	0	0	1379.35	1024.78	2531.99	1854.81	822.601	2876.17
Q9HAQ2	5	1	22.3797	0.0406814	Infinity	3;4	2	ADK T1	DH	Kinesin-like protein KIF9 OS=Homo sapiens GN=KIF9 PE=1 SV=4	0	0	0	0	0	0	0	23.783	3751.08	2480.35	3527.77	0	0	0	13.877	912.257
Q9UBB9	2	1	14.1954	0.0407153	Infinity	1	1	DH	ADK T2	Tuftelin-interacting protein 11 OS=Homo sapiens GN=TFIP11 PE=1 SV=1	2794.15	9.01354	50.9109	492.484	0	168.121	0	0	0	152.405	0	142.823	0	0	0	0
P30405	1	1	5.3258	0.0407278	4.70294	3;5	2	ADK T2	ADK T1	Peptidyl-prolyl cis-trans isomerase F, mitochondrial OS=Homo sapiens GN=PPIF PE=1 SV=1	271.156	410.216	235.057	434.785	424.564	302.302	301.562	444.84	211.804	0	76.2496	32.8859	108.295	431.141	435.51	534.412
P00568	13	4	84.2483	0.0407372	2.15547	1;3;4;5	4	DH	ADK T1	Adenylate kinase isoenzyme 1 OS=Homo sapiens GN=AK1 PE=1 SV=3	2582.75	4188.55	3267.45	2635.25	2589.69	2977.69	2778.69	2534.99	331.061	2471.69	1939.07	1138.1	3012.23	2543.19	2549.32	2711.77
Q04828;P52895	10	2	71.9874	0.0408325	149.16	3;4	2	DI	ADK T1	Aldo-keto reductase family 1 member C1 OS=Homo sapiens GN=AKR1C1 PE=1 SV=1	0	655.092	0	113.955	510.937	1415.54	320.582	32.7239	0	15.2841	0	0	112.242	0	0	0
P55769	3	2	31.4788	0.0410901	3.3908	2;5	2	ADK T1	DH	NHP2-like protein 1 OS=Homo sapiens GN=NHP2L1 PE=1 SV=3	44.0963	384.886	830.24	331.185	327.042	255.043	640.749	422.562	2558.36	548.296	775.513	1510.58	851.326	1816.41	916.768	971.909
P08572	31	6	169.207	0.0413685	1.82352	3;5	2	DH	ADK T2	Collagen alpha-2(IV) chain OS=Homo sapiens GN=COL4A2 PE=1 SV=4	1480.55	1265.55	2025.56	1385.57	1581.2	1384.98	666.732	1252.69	702.757	599.34	1047.45	1155.48	1208.13	794.316	715.612	658.512
Q9GZL7	4	2	20.1955	0.0418671	16.5846	1;2	2	DI	ADK T1	Ribosome biogenesis protein WDR12 OS=Homo sapiens GN=WDR12 PE=1 SV=2	44.5173	2058.61	4505.07	39.0189	4663.73	3293.18	4733.51	4156.28	17.4851	105.392	270.048	622.879	1951.14	3172.67	892.101	352.989
Q9Y230	42	18	292.559	0.0419773	2.15874	1;2;3;4;5	5	ADK T1	DI	RuvB-like 2 OS=Homo sapiens GN=RUVBL2 PE=1 SV=3	4341.92	3032.5	2492.13	3313.74	2602.34	2789.74	4669.92	2379.84	11345.9	6585.83	5374.03	3552.87	3204.61	4003.61	6259.8	4207.34
Q9H2G2	48	14	240.014	0.0420663	2.32668	1;2;3;4	4	DI	ADK T1	STE20-like serine/threonine-protein kinase OS=Homo sapiens GN=SLK PE=1 SV=1	13809.4	8837.71	10864.3	7711.04	19324.2	14563.3	10596.9	10239.3	3524.89	2337.03	11319.9	6338.24	12852	6032.45	6240.3	8235.11
P61247	41	18	328.807	0.042104	1.98839	1;2;3;4;5	5	ADK T1	DI	40S ribosomal protein S3a OS=Homo sapiens GN=RPS3A PE=1 SV=2	20090.5	10921.9	20022.5	21135.7	16570.5	17337.3	15078.6	17348.9	24278.4	56908	19724.2	30989.9	20542.2	23338.9	25781.8	37746.7
P62979	12	1	109.847	0.0422552	32.1346	1;2;3;4;5	5	ADK T2	DH	Ubiquitin-40S ribosomal protein S27a OS=Homo sapiens GN=RPS27A PE=1 SV=2	0	391.478	0	0	0.306096	912.368	1511.35	2587.01	0	0	2092.99	0	347.084	3585.13	3631.71	5016.08
P50453	21	6	116.649	0.0423512	2.95702	1;2;3;4;5	5	ADK T1	DI	Serpin B9 OS=Homo sapiens GN=SERPINB9 PE=1 SV=1	830.624	1147.64	141.58	511.119	759.738	528.919	302.812	547.66	1954.91	1853.56	1545.77	971.197	1534.16	2512.72	948.703	642.767
O43684	13	5	84.1887	0.0423656	4.82818	1;2;3;5	4	ADK T1	DH	Mitotic checkpoint protein BUB3 OS=Homo sapiens GN=BUB3 PE=1 SV=1	1680.8	1266.63	972.927	818.695	1132.91	1011.53	2249.64	410.094	8328.92	11012.5	1809.02	1730.54	1974.22	2885.02	1056.27	1479.45
Q8N4A0	21	6	125.892	0.0423671	60.5334	1;2;3;5	4	DH	DI	Polypeptide N-acetylgalactosaminyltransferase 4 OS=Homo sapiens GN=GALNT4 PE=1 SV=2	1045.55	0	119.645	2083.46	53.6672	0	0	0	133.913	1791.67	202.826	125.104	185.446	0	0	0
Q96AG4	13	6	85.7355	0.0423789	4.06454	2;3;4;5	4	DH	ADK T1	Leucine-rich repeat-containing protein 59 OS=Homo sapiens GN=LRRC59 PE=1 SV=1	16734.3	9840.73	16259.5	4028.3	7406.39	11562.5	2851.05	9958.25	3586.94	1423.13	3452.65	3066.95	5925.76	4078.94	5356.49	1119.18
Q9Y5L4	6	4	50.7746	0.042654	21.0983	3;4;5	3	ADK T1	DI	Mitochondrial import inner membrane translocase subunit Tim13 OS=Homo sapiens GN=TIMM13 PE=1 SV=1	390.456	577.863	427.507	701.003	387.649	311.538	810.733	226.953	2177.68	32685.8	867.792	913.804	795.073	1316.82	1046.01	1340.85
P35232	22	11	179.486	0.0428604	1.91371	1;2;3;4;5	5	ADK T1	DH	Prohibitin OS=Homo sapiens GN=PHB PE=1 SV=1	13208.9	11083.4	9888.72	14494.4	7757.1	20640.5	16484.5	16827.4	20487.6	26055.3	28841.5	17766.2	12053	13964.3	15259.5	20770.1
O15305	18	9	129.342	0.0428614	3.05598	1;2;3;4	4	DI	ADK T2	Phosphomannomutase 2 OS=Homo sapiens GN=PMM2 PE=1 SV=1	6660.66	2895.72	3135.88	3100.63	1965.96	4169.79	1917.43	9326.22	3133.89	6022.07	4206.67	2447.25	2116.93	914.726	2038.63	616.726
P02760	11	4	96.0826	0.0429621	6.06247	1;2;4	3	DI	ADK T1	Protein AMBP OS=Homo sapiens GN=AMBP PE=1 SV=1	2324.9	18709.2	1902.26	16642.7	9372.12	3680.77	9331.43	17871.4	857.504	1784.97	2611.54	1386.15	8449.11	3973.03	7060.71	2615.99
Q96A35	7	4	39.8577	0.0430691	2.53913	1;3;4;5	4	ADK T1	DI	39S ribosomal protein L24, mitochondrial OS=Homo sapiens GN=MRPL24 PE=1 SV=1	289.017	360.221	219.406	207.893	205.935	337.882	111.13	220.164	578.848	243.498	892.782	506.896	427.469	461.451	279.313	259.484
P17661	81	41	831.133	0.0433796	2.39517	1;2;3;4;5	5	DI	ADK T1	Desmin OS=Homo sapiens GN=DES PE=1 SV=3	104648	252291	304231	174970	298650	252918	341258	217614	34709.4	285913	43870.4	99122.4	111325	105900	178046	84550.9
Q7Z3Z4	4	1	23.6999	0.0434771	5.80583	3	1	ADK T2	ADK T1	Piwi-like protein 4 OS=Homo sapiens GN=PIWIL4 PE=2 SV=2	0	561.312	10.6157	382.663	224.21	384.443	182.212	265.865	2.19853	0	0	321.564	247.374	458.996	652.248	521.092
P55083	6	3	43.1428	0.0435749	4.94854	4;5	2	DI	ADK T1	Microfibril-associated glycoprotein 4 OS=Homo sapiens GN=MFAP4 PE=1 SV=2	2108.45	1835.88	1155.66	3439.7	4058.03	6309.43	4940.6	12742.2	48.5647	1404.82	3436.58	778.423	1205.77	1670.84	1756.9	1180.43
Q15024	4	3	20.0303	0.0436099	134.066	2;3	2	ADK T1	DH	Exosome complex component RRP42 OS=Homo sapiens GN=EXOSC7 PE=1 SV=3	330.963	1023.94	561.776	0	1939.54	1591.26	1961.53	2701.21	62005.2	191060	2409.17	1487.85	1503.93	2676.78	3625.97	2173.45
Q9NX78	4	1	23.3133	0.0438721	6.24389	3	1	ADK T1	DH	UPF0679 protein C14orf101 OS=Homo sapiens GN=C14orf101 PE=1 SV=3	190.262	227.536	66.5722	78.404	57.0618	256.149	148.288	209.564	1454.85	1554.86	216.238	287.947	155.156	230.854	183.592	35.0189
P42126	10	5	84.3656	0.0439405	2.49448	1;2;3;4;5	5	ADK T1	DH	Enoyl-CoA delta isomerase 1, mitochondrial OS=Homo sapiens GN=ECI1 PE=1 SV=1	1890.52	1538.41	990.297	3426.18	2066.11	1797.49	3302.28	3616.38	6144.24	6083.71	4285.44	3056.82	1517.81	3565.69	2469.66	4300.02
Q99623	26	17	211.179	0.043983	2.80344	1;2;3;4;5	5	ADK T1	DI	Prohibitin-2 OS=Homo sapiens GN=PHB2 PE=1 SV=2	5224.97	4634.93	5790.94	8030.17	4155.25	4784.11	7552.89	5668.84	27525	19636.2	9040.89	5925.13	6165.97	9179.25	14574.3	8226.72
Q6PGP7	2	1	8.6208	0.0440517	12.7122	1;4	2	DI	ADK T2	Tetratricopeptide repeat protein 37 OS=Homo sapiens GN=TTC37 PE=1 SV=1	499.551	1044.61	423.7	40.3965	1706.26	1664.82	96.3212	75.691	340.402	0	0	143.402	278.715	0	0	0
Q9Y3Z3	65	32	461.25	0.0443576	3.9681	1;2;3;4;5	5	ADK T1	DH	SAM domain and HD domain-containing protein 1 OS=Homo sapiens GN=SAMHD1 PE=1 SV=2	11183.8	8099.44	11961.4	12533	11949.5	11359	15308	13348.8	62996.4	82451.1	12567.2	15699.8	13188.3	15649.6	15351.2	18039
P21964	9	5	71.3797	0.0445493	35.9997	3;4;5	3	ADK T1	DI	Catechol O-methyltransferase OS=Homo sapiens GN=COMT PE=1 SV=2	0	86.3526	66.1872	158.264	13.3223	49.5027	157.191	28.0315	5175.97	3496.96	148.41	108.313	281.266	423.845	605.78	635.482
P19012	39	4	277.203	0.0447148	8.74529	1;2;3;4	4	DI	ADK T1	Keratin, type I cytoskeletal 15 OS=Homo sapiens GN=KRT15 PE=1 SV=3	1541.15	1882.74	2401.13	1051.1	1443.95	3832.28	1251.04	1060.5	0	201.522	294.466	371.653	492.471	261.653	528.078	55.5294
P62906	14	7	125.196	0.0449108	2.01896	1;3;4;5	4	ADK T1	DI	60S ribosomal protein L10a OS=Homo sapiens GN=RPL10A PE=1 SV=2	5535.41	4826.7	4649.76	5794.99	2537.61	3518.12	6422.15	7321.14	10447.7	13427.6	11057.1	5041.02	5119.94	9591.84	9035.86	11411.1
Q9BZQ8	22	6	121.224	0.0450137	33.854	1;2;3;4	4	DH	ADK T1	Protein Niban OS=Homo sapiens GN=FAM129A PE=1 SV=1	380.745	787.918	616.274	23225.3	1146.26	1452.74	807.843	563.072	3.52855	56.2233	169.601	509.416	513.38	397.558	182.68	219.773
P04844	28	16	241.528	0.0451227	4.85784	1;2;3;4;5	5	ADK T1	DI	Dolichyl-diphosphooligosaccharide--protein glycosyltransferase subunit 2 OS=Homo sapiens GN=RPN2 PE=1 SV=3	6336.5	5207.65	6663.31	7996.04	2840.74	5289.98	5831.6	10320.2	35353.3	64491	6948.67	11167.7	6706.21	10869	13296.8	5699.27
Q04917	32	11	274.935	0.045159	1.33185	1;2;3;4;5	5	ADK T2	DH	14-3-3 protein eta OS=Homo sapiens GN=YWHAH PE=1 SV=4	14124.3	12342	15816.8	14311.6	14324.4	15533.8	18245	14440.7	12789.7	13312.1	17876.8	17321.3	16279.7	20420.7	18140.4	20534.8
P05783	64	35	598.126	0.0452231	3.32101	1;2;3;4;5	5	ADK T1	DI	Keratin, type I cytoskeletal 18 OS=Homo sapiens GN=KRT18 PE=1 SV=2	16649.6	17708.9	34521.9	72049.7	13448.7	22613	48270.9	15514.1	98152.2	128403	37675.1	67361.8	24994.5	57679.5	68528.6	41168.5
Q9BYX2	7	3	40.1782	0.0453042	1.99966	1	1	ADK T2	ADK T1	TBC1 domain family member 2A OS=Homo sapiens GN=TBC1D2 PE=1 SV=3	1410.51	1546.8	916.766	1930.13	3331.23	1517.25	1452.81	2816.17	826.702	1362.36	1630.51	855.147	1900.47	2495.32	3353.34	1598.74
P02751	85	44	617.996	0.0453787	1.83442	1;2;3;4;5	5	ADK T2	ADK T1	Fibronectin OS=Homo sapiens GN=FN1 PE=1 SV=4	55182.1	43123.1	43138.4	57227.2	47203.2	44368.4	49157.8	77249.8	20697.5	72616.4	42899	36504.6	94833.6	70834.2	78660	72508.9
P29966	10	6	92.7057	0.0454666	4.87302	1;2;4	3	DH	ADK T2	Myristoylated alanine-rich C-kinase substrate OS=Homo sapiens GN=MARCKS PE=1 SV=4	22659.9	7825.39	17116.1	50326.4	11437.7	18766.5	9690.51	5995.22	1852.16	6432.33	7337.6	16591.7	3466.72	4357.39	6787.11	5484.7
P05452	2	1	10.2658	0.0457759	3.44032	1;4	2	DI	ADK T1	Tetranectin OS=Homo sapiens GN=CLEC3B PE=1 SV=3	812.802	815.8	749.201	944.49	1239.08	987.134	904.336	795.036	0	3.07863	437.729	700.247	603.503	652.771	851.336	512.867
Q8WU39	10	6	99.6551	0.0458192	3.59369	1;2;3;4;5	5	ADK T1	DH	Plasma cell-induced resident endoplasmic reticulum protein OS=Homo sapiens GN=PACAP PE=1 SV=1	9938.86	7401.63	9525.36	4172.89	10265.7	5983.46	11585.1	18390.6	17826.6	65061	14361.6	14294.3	11435.9	21212.4	13498.8	29278.3
Q15437	19	6	116.033	0.045872	109.499	1;2;3;4;5	5	DI	ADK T2	Protein transport protein Sec23B OS=Homo sapiens GN=SEC23B PE=1 SV=2	0	909.555	19.4598	139.789	312.003	587.282	848.73	464.397	875.501	0	69.7718	0	20.2048	0	0	0
O00534	11	2	64.1194	0.0461283	Infinity	1;2;3	3	ADK T1	DH	von Willebrand factor A domain-containing protein 5A OS=Homo sapiens GN=VWA5A PE=2 SV=2	0	0	0	0	0	0	0	9.82424	222.237	11.5344	6.02349	2.88866	4.094	0.914352	42.9003	0
Q15404	10	3	70.9431	0.046146	5.4394	1;2;3;4;5	5	DI	DH	Ras suppressor protein 1 OS=Homo sapiens GN=RSU1 PE=1 SV=3	0	1862.11	5.74829	0	1882.41	1618.39	2567.31	4091.91	217.932	3900.87	1625.59	0	735.866	2355.75	2057.25	2287.08
Q9Y383;Q9NQ29	27	8	181.315	0.0461676	2.12028	1;2;3;4;5	5	DI	ADK T1	Putative RNA-binding protein Luc7-like 2 OS=Homo sapiens GN=LUC7L2 PE=1 SV=2	13758.7	11187.9	11689.5	14540.7	13634.9	9267.2	20345.8	14548.5	3786.93	8645.38	9328.69	5497.79	14288.6	5437.71	12479	5157.88
P41250	41	14	239.971	0.0462552	2.8724	1;2;3;4;5	5	ADK T1	DH	Glycine--tRNA ligase OS=Homo sapiens GN=GARS PE=1 SV=3	6882.98	4575.19	3783.01	10307.8	5992.9	5337.16	8520.22	11821.9	23857.5	16853.1	25469.2	7206.93	7689.29	9366.47	12513.7	26813.8
Q9HC38	24	10	173.452	0.0463951	1.66221	1;2;3;4;5	5	ADK T1	DH	Glyoxalase domain-containing protein 4 OS=Homo sapiens GN=GLOD4 PE=1 SV=1	4028.93	5436.84	6389.86	7951.45	5833.73	5850.22	8940.52	6076.53	11214.6	11362.5	8640.61	8354.63	5336.1	7007.28	6338.89	10165.4
P49354	7	3	40.0244	0.0465291	3.51661	3;4;5	3	DI	ADK T1	Protein farnesyltransferase/geranylgeranyltransferase type-1 subunit alpha OS=Homo sapiens GN=FNTA PE=1 SV=1	1916.9	3618.79	4295.13	2065.47	2169.81	2934.41	3752.26	3443.14	31.7298	1613.36	511.195	1341.3	1530.46	1740.95	2036.14	1022.79
Q16853;O75106	29	6	210.037	0.0465757	3.71653	1;3;4;5	4	DI	ADK T1	Membrane primary amine oxidase OS=Homo sapiens GN=AOC3 PE=1 SV=3	6788.41	4653.05	6213.69	4567.74	6159.86	6936.44	5856.26	13253	123.299	3753.29	3302.03	1486.86	1991.5	2817.32	5062.62	1672.27
Q8WWL7	2	1	8.0024	0.046604	Infinity	3	1	ADK T1	DI	G2/mitotic-specific cyclin-B3 OS=Homo sapiens GN=CCNB3 PE=1 SV=2	0	0	37.4656	8.93054	0	0	0	0	31.2247	0	9.14515	22.9572	0	0	0	0
Q9H6X5	6	2	35.987	0.0468332	Infinity	1;2	2	ADK T1	ADK T2	Uncharacterized protein C19orf44 OS=Homo sapiens GN=C19orf44 PE=2 SV=1	427.535	620.815	299.741	0	270.878	41.291	95.1433	167.03	1476.42	68.9583	0	0	0	0	0	0
P50552	32	8	238.435	0.0472689	2.78268	1;2;3;4;5	5	ADK T1	DI	Vasodilator-stimulated phosphoprotein OS=Homo sapiens GN=VASP PE=1 SV=3	4379.1	1000.86	3804.24	1366.33	955.051	1179.76	1020.14	893.334	2743.65	4172.66	1173.45	3175.31	1253.19	685.777	1465.6	1315.06
P0CW22;P08708	9	2	76.4026	0.0473208	15.7411	1;2;3	3	ADK T1	DH	40S ribosomal protein S17-like OS=Homo sapiens GN=RPS17L PE=3 SV=1	211.199	370.438	961.201	759.412	412.104	2912.64	446.593	237.011	12721	16375.9	5705.79	1437.36	431.176	785.228	409.77	18411.4
P09601	10	3	56.3038	0.047599	8.6436	3;4	2	DI	ADK T1	Heme oxygenase 1 OS=Homo sapiens GN=HMOX1 PE=1 SV=1	50440.7	19293.5	121690	5418.37	134348	82770.3	12595.2	5594.17	585.136	3.74132	239.333	26395.1	40840.2	1736.8	1713.44	832.744
Q9NRI5	7	1	32.5885	0.0476342	24.9043	1	1	ADK T2	DH	Disrupted in schizophrenia 1 protein OS=Homo sapiens GN=DISC1 PE=1 SV=3	0	0	0	72.5949	0	0	402.788	0	506.739	0	0	0	445.2	280.301	856.281	226.143
P51451	7	3	47.3143	0.0478156	558.02	3;4	2	ADK T1	ADK T2	Tyrosine-protein kinase Blk OS=Homo sapiens GN=BLK PE=1 SV=3	0	6.74086	0	1.48714	24.8247	1.44425	5.36525	3.84544	12.2349	391.067	153.438	0	0	0	0.997707	0
Q16881	17	9	100.708	0.0481919	2.69507	1;3;4;5	4	DI	ADK T1	Thioredoxin reductase 1, cytoplasmic OS=Homo sapiens GN=TXNRD1 PE=1 SV=3	8283.27	6062.42	6201.71	7193.92	9425.4	7680.76	7994.04	13158.9	603.154	1543.76	6752.3	5296.76	8024.01	6194.12	6356.74	2988.9
Q00341	103	44	677.807	0.0482245	2.60338	1;2;3;4	4	ADK T1	DI	Vigilin OS=Homo sapiens GN=HDLBP PE=1 SV=2	17883.1	10593.2	10962.3	24305.8	9743.97	10618.6	11585.7	14097.5	28021.5	58271.3	17355.6	16226.1	13116.1	16682.1	12698	15817.4
P55196	14	4	79.254	0.0482513	32.8698	1;2;3;4	4	ADK T1	DI	Afadin OS=Homo sapiens GN=MLLT4 PE=1 SV=3	184.973	22.1549	370.789	214.847	7.80834	58.2388	145.42	86.4776	2591.27	6372.46	743.863	85.7892	655.021	122.008	151.406	207.751
Q15075	61	10	327.454	0.0483969	2.49378	1;2;3;4	4	DI	ADK T1	Early endosome antigen 1 OS=Homo sapiens GN=EEA1 PE=1 SV=2	2157.13	3508.93	3344.29	2140.32	3376.61	2822.25	2994.15	2932.69	55.81	231.346	996.581	3578.64	2004.28	2076.57	3081.17	1367.86
P54819	32	12	248.283	0.0484392	2.06242	1;2;3;4;5	5	ADK T1	DH	Adenylate kinase 2, mitochondrial OS=Homo sapiens GN=AK2 PE=1 SV=2	13417.1	5710.87	9302.71	13298.7	7960.53	12014.9	11009.4	13816.1	35189.3	13483.2	22664.2	14727.1	11090.4	14651.7	10921	14062.4
P22676	11	2	58.969	0.0484433	3.87564	3	1	DI	ADK T2	Calretinin OS=Homo sapiens GN=CALB2 PE=1 SV=2	188.466	296.911	49.2756	87.3612	283.249	216.97	244.49	122.14	141.194	92.2938	60.7943	92.1465	57.4675	0	166.199	0
Q15008	30	10	178.28	0.0484914	2.05187	1;2;3;5	4	ADK T2	DI	26S proteasome non-ATPase regulatory subunit 6 OS=Homo sapiens GN=PSMD6 PE=1 SV=1	1406.22	953.129	1809.67	780.784	872.629	1236.35	1172.51	1139.13	1221.06	1935.05	2224.69	1515.19	1403.77	2479.31	1561.77	3625.7
P28065	5	3	38.6998	0.0485317	63.4828	1;3;4;5	4	ADK T1	DH	Proteasome subunit beta type-9 OS=Homo sapiens GN=PSMB9 PE=1 SV=2	32.8514	0	0	101.077	24.6251	0	107.573	70.8235	2135.8	4475.97	1877.67	12.7065	28.7715	316.092	560.327	762.824
Q16762	31	14	307.152	0.0486368	3.87063	1;2;3;4;5	5	DH	ADK T2	Thiosulfate sulfurtransferase OS=Homo sapiens GN=TST PE=1 SV=4	14304.1	27736.1	86047.4	59062.4	14045.1	14687.4	20860	7961.47	12447.8	24499.2	16345.4	11715	26701.2	7120.95	3846.57	10682.6
P50479	10	3	65.6221	0.0487335	5.36213	1;2;3;4	4	DH	ADK T2	PDZ and LIM domain protein 4 OS=Homo sapiens GN=PDLIM4 PE=1 SV=2	93.9336	559.983	117.969	344.996	336.194	176.146	274.749	215.163	216.343	622.576	5.99929	55.279	181.593	0.00453342	26.6931	0
P23396	30	13	247.364	0.0489441	3.96877	1;2;3;4;5	5	ADK T1	DH	40S ribosomal protein S3 OS=Homo sapiens GN=RPS3 PE=1 SV=2	4544.18	4398.38	6120.29	11364.7	4482.54	4488.04	7922.41	10441.9	16756.5	65799.6	14532	7796.71	7082.45	11036.2	12049.1	13199.5
O14979	13	4	90.0118	0.0490026	2.56492	1;2;3;4;5	5	ADK T1	DI	Heterogeneous nuclear ribonucleoprotein D-like OS=Homo sapiens GN=HNRPDL PE=1 SV=3	1609.65	1215.12	1520.9	1509.96	1616.46	1378.04	1366.7	1231.96	4980.16	5880.2	1255.6	2230.07	2861.61	2277.66	2022.19	1648.15
P14550	31	17	253.972	0.0491039	1.60428	1;2;3;4;5	5	ADK T1	DH	Alcohol dehydrogenase [NADP+] OS=Homo sapiens GN=AKR1A1 PE=1 SV=3	24360.9	16872.3	24971.5	16606.3	19367.8	17562.5	33000.6	21093.3	31633.5	41536.6	34321.2	25360.6	20994.2	26645	32281.4	33640.2
Q9UD71	4	2	33.4546	0.0492047	288.997	1	1	DH	ADK T2	Protein phosphatase 1 regulatory subunit 1B OS=Homo sapiens GN=PPP1R1B PE=1 SV=2	4466.95	105.222	180.734	204.75	26.6172	0	68.5332	0	0	0	0	1489.24	0	17.1547	0	0
P02538	48	2	346.481	0.0492262	12.1633	1;2;3;4	4	ADK T2	DH	Keratin, type II cytoskeletal 6A OS=Homo sapiens GN=KRT6A PE=1 SV=3	55.9425	536.485	17.9613	0	150.083	293.634	2270.79	2064.46	2674.56	1510.51	2819.16	28.4716	394.142	2856.73	1793.2	2380.28
P61019	22	6	204.497	0.0492417	3.19123	1;2;3;4;5	5	ADK T1	DH	Ras-related protein Rab-2A OS=Homo sapiens GN=RAB2A PE=1 SV=1	2815.24	1942.68	2352.52	182.935	1900.35	2325.96	2581.84	2576.34	8044.48	5342.96	6156.35	3731.07	2684.2	3252.07	2913.6	4418.64
P63279	3	2	34.6134	0.0494563	5.07669	4;5	2	ADK T2	DH	SUMO-conjugating enzyme UBC9 OS=Homo sapiens GN=UBE2I PE=1 SV=1	299.746	313.65	8.64807	276.521	1088.31	928.324	158.146	1068.19	1035.23	816.756	556.439	661.609	1422.47	1361.3	579.998	1197.97
Q07812	4	2	37.0051	0.0495249	48.9605	1;2	2	ADK T1	DI	Apoptosis regulator BAX OS=Homo sapiens GN=BAX PE=1 SV=1	321.908	41.9274	0	0	0	26.7074	0	67.1928	2163.53	1846.37	421.122	166.381	118.226	0	32.7591	0
Q9HD26	5	1	35.7603	0.049848	4.92709	1;3	2	DH	ADK T1	Golgi-associated PDZ and coiled-coil motif-containing protein OS=Homo sapiens GN=GOPC PE=1 SV=1	14108.1	6256.93	4892.69	10114.8	3449.13	6800.16	4344.19	8153.11	12.5458	0	5194.76	1971.87	5578.91	3167.76	5531.13	1555.49
Q96G61	2	1	9.6351	0.0503866	Infinity	3	1	ADK T1	DH	Diphosphoinositol polyphosphate phosphohydrolase 3-beta OS=Homo sapiens GN=NUDT11 PE=1 SV=1	0	0	0	0	0	0	43.1487	0	364.633	323.489	100.054	0	28.6833	76.0786	21.8022	0
Q14847	24	11	165.785	0.0504472	1.53657	1;2;3	3	ADK T2	DH	LIM and SH3 domain protein 1 OS=Homo sapiens GN=LASP1 PE=1 SV=2	11185.5	9834.78	13118.5	8756.28	15301.3	11310	19629.5	13184.3	11599.7	12037.6	13098.9	14762.7	12599.3	14657	16914.2	21741.1
O95154	7	3	49.6324	0.0508008	4973.47	3;4	2	ADK T1	DI	Aflatoxin B1 aldehyde reductase member 3 OS=Homo sapiens GN=AKR7A3 PE=1 SV=2	0	13.1438	0	0	0.521163	0.0549726	0	0	1150.78	1712.52	1.16192	0.927504	0.743876	0	0	0
Q9UMX0	10	2	69.4464	0.0508014	30.5175	1;2;3;4;5	5	DI	ADK T2	Ubiquilin-1 OS=Homo sapiens GN=UBQLN1 PE=1 SV=2	8.7304	13.3127	193.347	0	1619.05	734.694	1654.61	752.504	857.644	0	35.4217	787.079	0	0	134.028	21.9764
P30711	11	5	73.6066	0.0508684	2.95126	1;3;4;5	4	DI	ADK T2	Glutathione S-transferase theta-1 OS=Homo sapiens GN=GSTT1 PE=1 SV=4	561.455	2953.61	473.573	1702.8	2073.88	1555.04	1067.4	1053.22	741.375	705.178	718.743	556.238	222.8	483.552	671.957	569.859
Q8NFH8	9	3	50.8745	0.0508897	14.822	1;3	2	ADK T1	DH	RalBP1-associated Eps domain-containing protein 2 OS=Homo sapiens GN=REPS2 PE=1 SV=2	2.37161	140.871	237.095	104.548	89.8672	499.572	244.309	96.9759	769.502	970.267	255.612	5191.57	319.248	256.383	228.491	190.905
Q08170	7	2	37.4737	0.0509101	28.6775	1;2;3;4	4	ADK T1	DI	Serine/arginine-rich splicing factor 4 OS=Homo sapiens GN=SRSF4 PE=1 SV=2	184.133	9.27024	0	0	0	41.0551	0	0	920.729	79.2376	100.582	76.806	48.1457	0	0	9.81667
Q96DV4	10	2	57.122	0.0510433	Infinity	2;4	2	ADK T1	ADK T2	39S ribosomal protein L38, mitochondrial OS=Homo sapiens GN=MRPL38 PE=1 SV=2	0	0	0	13.0073	14.6473	0	0	0	1442.09	1577.81	0	10.1161	0	0	0	0
P19013	31	4	185.457	0.0510492	6.9249	1;3;4	3	DI	DH	Keratin, type II cytoskeletal 4 OS=Homo sapiens GN=KRT4 PE=1 SV=4	63.7029	248.537	0.0769281	0	755.154	246.785	568.937	591.887	0	100.17	193.897	204.557	440.717	297.452	551.292	872.734
P21810	16	10	142.933	0.0513251	3.03943	1;2;3;4;5	5	DI	ADK T1	Biglycan OS=Homo sapiens GN=BGN PE=1 SV=2	4519.7	9738.7	4468.79	9327.03	10858.8	14699	12324.3	21772.4	740.474	7931.7	6101.94	4852.73	8408.1	8410.08	12935	6368.71
P05107;P26010	10	5	67.3891	0.0515571	5.42416	2;3;4;5	4	ADK T1	DH	Integrin beta-2 OS=Homo sapiens GN=ITGB2 PE=1 SV=2	431.401	195.534	519.924	403.894	353.8	381.475	467.175	420.428	703.285	5778.81	1259.62	669.824	438.761	490.445	2405.75	1075.43
O60313	60	23	337.555	0.0515787	7.23107	1;2;3;4;5	5	ADK T1	ADK T2	Dynamin-like 120 kDa protein, mitochondrial OS=Homo sapiens GN=OPA1 PE=1 SV=3	2651.78	4525.07	4116.45	1850.59	4391.06	3560.23	3595.67	3938.85	21463.3	28958.2	3595.55	2714.97	2538.75	567.975	2360.8	2378.08
O14828	6	1	35.2093	0.0516022	8.22489	1;2;3	3	DH	ADK T1	Secretory carrier-associated membrane protein 3 OS=Homo sapiens GN=SCAMP3 PE=1 SV=3	1716.96	2917.84	4477.79	1780.24	2029.68	2681.26	2078.67	853.443	381.892	125.203	108.171	709.108	0	640.515	514.3	201.423
Q9Y490	220	74	1518.05	0.0521112	1.53353	1;2;3;4;5	5	DI	ADK T1	Talin-1 OS=Homo sapiens GN=TLN1 PE=1 SV=3	75983.3	57759	76833.1	55209.1	80292.9	86513.6	102796	123075	38872	48530.1	88011.1	80648	77946.3	86479.2	94254.7	86376
P19087	6	1	37.3244	0.0521286	6.50161	1;3;5	3	ADK T2	DI	Guanine nucleotide-binding protein G(t) subunit alpha-2 OS=Homo sapiens GN=GNAT2 PE=1 SV=4	229.295	56.2011	50.4697	93.397	0	0	59.0298	28.0841	27.6837	0	60.8421	27.3082	215.378	175.927	91.5716	83.5047
P30740	48	19	380.919	0.0521564	1.48486	1;2;3;4;5	5	ADK T2	DH	Leukocyte elastase inhibitor OS=Homo sapiens GN=SERPINB1 PE=1 SV=1	13364	13359.4	18620.1	12373.6	17953.7	14333.3	15863.1	20643.9	22124.2	28881.8	13593.8	20674.7	19754.8	19813	23099.3	23034.7
O75348	3	2	22.9688	0.0524861	10.9887	1	1	DI	ADK T2	V-type proton ATPase subunit G 1 OS=Homo sapiens GN=ATP6V1G1 PE=1 SV=3	1047.19	845.186	845.878	1016.81	7614.34	6321.07	9994.8	9270.56	6400.26	4762.58	2162.38	4657.62	0	1053.65	1103.36	864.35
Q7Z569	5	1	27.6313	0.0524895	4.43123	2;3;4	3	ADK T2	ADK T1	BRCA1-associated protein OS=Homo sapiens GN=BRAP PE=1 SV=2	617.634	134.444	279.202	558.517	561.338	421.531	1135.95	875.643	0	0	773.441	367.807	845.627	2053.15	974.202	1184.15
P00488	39	16	255.326	0.0526053	3.24452	1;2;3;4;5	5	DH	ADK T1	Coagulation factor XIII A chain OS=Homo sapiens GN=F13A1 PE=1 SV=4	13063.2	13231.9	5516.56	2882.48	8055.89	5923.46	5254.13	8302.67	552.117	1763.18	4962.72	3415.11	5095.92	2204.06	4329.7	1472.22
P35813	12	3	78.9472	0.0529566	14.2594	1;2;3;5	4	ADK T2	DI	Protein phosphatase 1A OS=Homo sapiens GN=PPM1A PE=1 SV=1	404.133	281.098	161.306	67.1941	80.9791	518.864	39.4758	95.3414	760.122	297.293	239.998	20.9804	4149.54	1775.39	177.094	4373.77
Q5VVM6	10	3	50.6928	0.0530774	2.23278	2	1	DI	ADK T2	Coiled-coil domain-containing protein 30 OS=Homo sapiens GN=CCDC30 PE=2 SV=1	2984.08	5461.79	5562.82	7227.28	5376.07	10266.8	9761.19	6473.15	4206.29	4043.93	8946.89	3522.18	3492.94	3636.65	4801.34	2345.97
P07947	9	2	56.8056	0.0531653	7.79517	2;3;4;5	4	ADK T1	DH	Tyrosine-protein kinase Yes OS=Homo sapiens GN=YES1 PE=1 SV=3	32.3143	0	23.5498	151.965	132.997	5.92654	0	78.6922	733.417	388.212	314.136	184.298	169.836	252.779	65.4381	536.557
P49321	32	8	183.665	0.0531879	2.70759	1;2;3;4	4	DI	ADK T1	Nuclear autoantigenic sperm protein OS=Homo sapiens GN=NASP PE=1 SV=2	6756.21	5395.88	8353.92	3122.52	7140.92	4748.54	10071.6	8040.32	1706.1	652.991	3029.26	5692.12	3721.2	2996.83	7053.21	8123.89
Q96J66	8	1	38.3757	0.0535535	37.7064	2	1	DH	ADK T1	ATP-binding cassette sub-family C member 11 OS=Homo sapiens GN=ABCC11 PE=1 SV=1	93.9026	666.859	638.589	0	424.131	369.65	249.25	150.594	0	0	0	37.1118	296.908	0	19.5888	0
P62987	12	1	107.653	0.0536962	2.31017	1;2;3;4;5	5	ADK T1	DH	Ubiquitin-60S ribosomal protein L40 OS=Homo sapiens GN=UBA52 PE=1 SV=2	103.341	146.575	168.793	303.057	195.843	380.438	288	218.412	408.626	511.074	385.714	361.984	126.798	418.053	308.983	470.788
Q96KR1	14	1	80.2228	0.0538237	Infinity	1;2;3	3	ADK T1	DI	Zinc finger RNA-binding protein OS=Homo sapiens GN=ZFR PE=1 SV=2	0	5.68002	0	0	0	0	0	0	63.1178	32.1896	133.875	0	0	25.0056	14.3867	0
Q9BQE5	10	1	51.856	0.0540134	Infinity	1	1	DH	ADK T1	Apolipoprotein L2 OS=Homo sapiens GN=APOL2 PE=1 SV=1	175.798	259.833	0	0	59.5142	203.208	0	53.7361	0	0	0	0	0	0	0	0
P00352	47	24	375.111	0.0541642	2.0883	1;2;3;4;5	5	DI	ADK T2	Retinal dehydrogenase 1 OS=Homo sapiens GN=ALDH1A1 PE=1 SV=2	16110.4	24150.9	36861	16161.6	30725.3	17750.6	36755.6	19113.1	21422.5	28382.2	11922.4	15753.1	13244.3	11462.8	12494.3	12764.9
P30039	10	9	66.1899	0.0541773	2.7918	1;2;3;4;5	5	DH	ADK T2	Phenazine biosynthesis-like domain-containing protein OS=Homo sapiens GN=PBLD PE=1 SV=2	859.74	547.302	549.357	746.923	342.089	359.89	91.5361	190.056	61.4946	178.564	347.17	531.586	366.954	206.677	169.486	225.191
P83731	17	6	101.18	0.0542709	3.64431	3;4;5	3	ADK T2	DH	60S ribosomal protein L24 OS=Homo sapiens GN=RPL24 PE=1 SV=1	1068.25	4794.11	612.468	148.45	1152.6	3018.66	6189.12	11450.3	10014.1	7974.32	3869.75	1483.73	4974.44	6564.83	6166.05	6431.93
P09917	5	3	27.0344	0.0542844	99.1124	2;4	2	ADK T1	ADK T2	Arachidonate 5-lipoxygenase OS=Homo sapiens GN=ALOX5 PE=1 SV=2	116.364	74.2925	137.169	0	50.5413	311.356	23.7694	16.6109	7863.67	22741.1	270.005	145.992	139.804	69.7039	88.0136	15.4638
P63000;P60763	10	5	76.6072	0.054326	1.91544	1;2;3;5	4	ADK T1	DH	Ras-related C3 botulinum toxin substrate 1 OS=Homo sapiens GN=RAC1 PE=1 SV=1	4143.01	2920.81	5317.39	6349.58	3782.95	4002.73	7823.1	6506.21	11987	10193.9	6032.52	7664.24	4823.65	7233.69	7501.06	8921.89
Q9H1Z4	6	2	27.415	0.0543509	4.70097	1;3;4	3	ADK T2	ADK T1	WD repeat-containing protein 13 OS=Homo sapiens GN=WDR13 PE=1 SV=2	1505.7	1074.97	518.761	3859.72	3426.19	1847.95	1812.79	1371.44	0	0	2791.47	667.824	2352.17	2419.42	1387.52	10102.9
O95219	22	7	125.899	0.0544733	3.0217	1;3;4;5	4	DH	ADK T1	Sorting nexin-4 OS=Homo sapiens GN=SNX4 PE=1 SV=1	24688	7883.9	9883.13	27743.8	13591.4	10103	9847.16	21066.7	9153.66	2761.53	5146.13	6170.28	7753.49	11140	8581.83	2356.07
P62753	14	4	135.671	0.054483	4.13139	1;2;3;5	4	ADK T1	DI	40S ribosomal protein S6 OS=Homo sapiens GN=RPS6 PE=1 SV=1	4608.54	3334.84	1955.08	1277.33	2375.05	1874.27	2556.64	3091.21	15782.3	16875.6	5382.79	2848.43	4561.53	3689.97	1233.69	4356.47
A2RU30	2	1	10.3397	0.0545887	6.46023	3	1	DH	ADK T2	Uncharacterized protein KIAA0748 OS=Homo sapiens GN=KIAA0748 PE=1 SV=2	150.073	236.804	207.209	34.272	101.508	287.746	54.3066	38.1286	157.458	29.0126	5.10442	27.3843	29.0957	0	68.1699	0
O00515	36	9	247.188	0.0547899	2.6922	1;2;3;4;5	5	ADK T1	DI	Ladinin-1 OS=Homo sapiens GN=LAD1 PE=1 SV=2	2002.49	937.915	721.761	3031.5	1496.1	1236.28	960.131	333.186	3155.44	2946.43	2301.97	2434.14	1637.27	1468.08	1142.98	2351.59
Q04760	11	4	70.6797	0.0548859	2.3217	2;3;5	3	ADK T1	DI	Lactoylglutathione lyase OS=Homo sapiens GN=GLO1 PE=1 SV=4	768.985	670.398	1114.11	855.117	578.323	678.141	1158.51	737.087	3178.01	2213.97	970.573	955.589	883.352	1140.68	1454	1524.77
Q13023	7	2	47.7488	0.0550485	3.60311	4	1	DI	ADK T1	A-kinase anchor protein 6 OS=Homo sapiens GN=AKAP6 PE=1 SV=3	12308.2	12902.1	31690.6	23748.7	13723.3	23210.2	26862	20458.8	0	0	13152.2	10231.6	9071	7148.92	12574.5	9946.97
Q9NR30	46	13	268.423	0.0550738	8.43719	1;2;3;4;5	5	ADK T1	DH	Nucleolar RNA helicase 2 OS=Homo sapiens GN=DDX21 PE=1 SV=5	379.522	330.593	256.824	726.618	166.562	402.838	777.013	506.621	10383.8	1280.6	1801.15	823.344	296.612	3859.48	578.638	1504.62
P82675	5	2	26.0391	0.0551575	5.26981	1;2;3	3	ADK T1	DI	28S ribosomal protein S5, mitochondrial OS=Homo sapiens GN=MRPS5 PE=1 SV=2	57.4061	172.225	57.1891	230.506	50.9327	64.6857	202.682	93.1019	868.839	100.673	863.401	335.101	136.931	718.368	508.291	157.23
Q969H8	3	1	18.0292	0.055166	81.0831	2;5	2	ADK T1	DI	UPF0556 protein C19orf10 OS=Homo sapiens GN=C19orf10 PE=1 SV=1	255.045	57.5769	223.786	0	0	10.7876	0	0	84.9741	488.065	42.1487	259.505	89.6662	88.6353	451.218	0
Q13885;Q9BVA1	39	4	389.381	0.0552569	2.49593	1;2;3;4;5	5	DH	ADK T1	Tubulin beta-2A chain OS=Homo sapiens GN=TUBB2A PE=1 SV=1	3088.76	3559.93	3522.02	2656.41	2823.3	3179.51	3566.65	3230.88	3320.47	52.44	184.166	1582.15	1326.65	1599.44	2256.37	777.9
Q8WUM4	60	28	402.522	0.0553084	1.49275	1;2;3;4;5	5	DH	ADK T1	Programmed cell death 6-interacting protein OS=Homo sapiens GN=PDCD6IP PE=1 SV=1	13230.3	18117.2	13752	23809.7	13983.6	12956.9	19570.4	20122.2	11116.5	11232.3	10215.5	13598.3	12227.2	9581.95	15669.6	12136.8
Q9BYZ8	4	4	46.4882	0.0555292	25.5663	3;4;5	3	ADK T1	DH	Regenerating islet-derived protein 4 OS=Homo sapiens GN=REG4 PE=1 SV=1	94.2015	0	38.7524	107.82	0.240903	28.4299	1332.07	96.1285	2000.26	2354.2	372.544	1428.71	962.886	237.72	689.595	189.64
Q16181	31	11	250.884	0.0557894	2.65926	1;2;3;5	4	DI	ADK T1	Septin-7 OS=Homo sapiens GN=SEPT7 PE=1 SV=2	29897.2	29149.2	12600.6	36866.9	21385.2	42672.8	21998.7	51379.9	13245.4	3870.97	15544.2	19021.7	14756.8	22398.4	17756.6	8815.25
Q9Y2D8	8	2	38.7574	0.0559774	4.9787	3	1	DI	ADK T1	Afadin- and alpha-actinin-binding protein OS=Homo sapiens GN=SSX2IP PE=1 SV=3	204.205	158.21	125.871	142.813	480.797	234.621	40.2654	38.9184	0	0	0	159.6	307.805	176.931	0	23.0397
P01617	2	2	18.1232	0.0560176	5.46106	5	1	ADK T2	ADK T1	Ig kappa chain V-II region TEW OS=Homo sapiens PE=1 SV=1	236.299	0	553.5	65.31	467.221	183.195	681.822	9.20517	0	0	0	439.593	667.222	529.974	472.14	731.309
Q6P1L8	4	3	25.1312	0.0560203	7.69645	3;4;5	3	ADK T2	DH	39S ribosomal protein L14, mitochondrial OS=Homo sapiens GN=MRPL14 PE=1 SV=1	29.8218	108.012	0.0553749	0	112.479	44.3702	14.1266	51.8499	5.62167	115.68	60.0189	97.5875	124.828	141.521	607.171	187.735
Q9ULW3	2	1	9.7652	0.0562854	Infinity	4	1	ADK T1	DH	Activator of basal transcription 1 OS=Homo sapiens GN=ABT1 PE=1 SV=1	0	0	0	0	0	0	0	0	0	0	30.5915	119.98	0	25.6819	30.2561	27.6605
Q53T59	11	1	66.2967	0.0563028	4.05387	3;4	2	DH	ADK T1	HCLS1-binding protein 3 OS=Homo sapiens GN=HS1BP3 PE=1 SV=1	535.524	2427.92	896.684	580.689	456.628	509.405	721.83	542.178	0	0	553.277	542.172	565.251	722.604	626.684	686.276
O43464	4	2	21.4586	0.0563722	163.534	3	1	ADK T1	DH	Serine protease HTRA2, mitochondrial OS=Homo sapiens GN=HTRA2 PE=1 SV=2	0.44342	0.871113	0.0805166	1.57442	1.1858	4.53327	2.04619	0.970267	171.168	310.018	3.66193	0.760273	0.153162	1.13206	0.273227	5.23893
O95202	40	16	256.159	0.0566509	1.59468	1;2;3;4;5	5	ADK T1	DI	LETM1 and EF-hand domain-containing protein 1, mitochondrial OS=Homo sapiens GN=LETM1 PE=1 SV=1	1476.06	1501.78	1665.23	1735.64	1768.48	1159.04	1632.84	887.537	1597.58	1650.83	2664.54	2774.74	1891.51	2026.07	1654.62	2500.32
P00918	19	11	173.915	0.0567901	4.42907	1;2;3;4;5	5	DH	ADK T2	Carbonic anhydrase 2 OS=Homo sapiens GN=CA2 PE=1 SV=2	9462.88	13961	22963.5	7770.34	5790.96	8596.38	13188.5	4578.34	9303.2	476.816	6027.45	4221.32	3284.89	3111.98	3279.34	2551.55
Q92966	1	1	4.8724	0.0568895	5.89594	3	1	DI	ADK T1	snRNA-activating protein complex subunit 3 OS=Homo sapiens GN=SNAPC3 PE=1 SV=1	73.9086	201.49	15.2586	273.644	456.913	288.815	99.3669	191.787	0	0	148.983	26.881	168.231	11.8309	0	0
P35968	6	2	41.4262	0.0569773	4.14032	4	1	DH	ADK T1	Vascular endothelial growth factor receptor 2 OS=Homo sapiens GN=KDR PE=1 SV=2	1005.42	886.478	980.797	745.362	1118.68	571.337	588.785	337.723	0	1.40633	397.904	474.549	819.974	87.4348	253.4	153.225
Q9NRY4	13	1	69.1619	0.056979	Infinity	1;3	2	ADK T1	DH	Rho GTPase-activating protein 35 OS=Homo sapiens GN=ARHGAP35 PE=1 SV=2	0	0	0	0	0	0	0	0	10.9283	0	10.7388	80.5758	0	28.2279	0	0
Q9HAN9	6	2	29.7813	0.0570849	60.252	4	1	DH	ADK T2	Nicotinamide mononucleotide adenylyltransferase 1 OS=Homo sapiens GN=NMNAT1 PE=1 SV=1	85.3927	298.451	0	92.288	50.2596	44.3741	115.564	130.296	0	0	62.6358	58.1957	7.90234	0	0	0
P36871	50	23	354.437	0.0571005	1.52771	1;2;3;4;5	5	DH	ADK T2	Phosphoglucomutase-1 OS=Homo sapiens GN=PGM1 PE=1 SV=3	16291.9	10994.3	14681	9233.42	13751.6	11911.9	10970.5	12426.6	11804.5	9386.66	12408.3	8831.07	12464.1	6302.29	7431.92	7316.31
Q8IWR0	6	2	24.4522	0.0571892	16.93	1	1	DI	ADK T2	Zinc finger CCCH domain-containing protein 7A OS=Homo sapiens GN=ZC3H7A PE=1 SV=1	329.092	161.527	62.8519	2.15634	775.479	74.7973	20.2125	67.3357	42.0068	181.971	31.1308	153.067	0	49.9025	5.49186	0
Q7Z7H5	6	3	55.4899	0.0572982	18.4023	2;3;4;5	4	ADK T1	DH	Transmembrane emp24 domain-containing protein 4 OS=Homo sapiens GN=TMED4 PE=1 SV=1	3.23165	2.40491	0.195537	158.054	15.9306	14.2109	18.3302	183.584	1632.55	338.66	1020.93	23.7255	7.97192	221.315	40.5423	944.491
P42574	5	1	33.0978	0.0575141	1.55719	1	1	ADK T1	DI	Caspase-3 OS=Homo sapiens GN=CASP3 PE=1 SV=2	1068.87	865.071	844.273	887.934	703.94	796.473	802.342	799.527	770.362	1577.28	1548.45	934.741	987.623	1292.26	1019.55	1123.97
Q08752	6	3	26.5041	0.0576935	Infinity	1;3	2	ADK T1	DI	Peptidyl-prolyl cis-trans isomerase D OS=Homo sapiens GN=PPID PE=1 SV=3	4.44791	194.458	3.05949	0	0	0	0	0	544.913	80.6847	4.45168	0	0	0	0	0
P51572	13	7	74.9204	0.0581747	3.7513	1;2;3;4	4	ADK T1	ADK T2	B-cell receptor-associated protein 31 OS=Homo sapiens GN=BCAP31 PE=1 SV=3	2092.78	1936.12	3247.53	2939.42	1143.67	3903.22	3480.72	3878.55	2986.99	14498.2	3943.12	3769.61	2183.81	1426.45	2200.91	905.95
Q13554	7	2	46.987	0.0582468	83.4682	3;4;5	3	ADK T1	ADK T2	Calcium/calmodulin-dependent protein kinase type II subunit beta OS=Homo sapiens GN=CAMK2B PE=1 SV=3	83.0637	767.674	18.4129	49.8226	133.424	71.0473	186.977	25.7573	155.815	11035.4	272.24	57.4256	116.998	0.210036	20.2584	0.560102
Q00839	49	21	378.966	0.058488	3.49632	1;2;3;4;5	5	ADK T1	DI	Heterogeneous nuclear ribonucleoprotein U OS=Homo sapiens GN=HNRNPU PE=1 SV=6	4448.26	4972.59	5737.91	19785.7	7014.63	5790.69	10039.7	3529.09	28567	40421.2	7963.93	15259.9	9101.59	6770.46	10022.6	13775.9
Q08211	83	37	594.863	0.0584988	2.37708	1;2;3;4;5	5	ADK T1	DI	ATP-dependent RNA helicase A OS=Homo sapiens GN=DHX9 PE=1 SV=4	8590.65	28778.9	11526.9	14987.3	10062.9	11086.1	12639.4	8810.78	29160	39936.1	11896.2	20269.5	15757.7	19340	21476.4	24547.5
Q01469;A8MUU1	20	8	168.11	0.0585979	3.49974	1;2;3;4;5	5	ADK T1	ADK T2	Fatty acid-binding protein, epidermal OS=Homo sapiens GN=FABP5 PE=1 SV=3	2348.51	3176.04	3081.26	836.694	2004.65	3826.27	5215.44	2937.3	7666.05	15163.5	3514.23	3291.33	2761.3	1017.42	1617.85	3071.24
Q9H3Q1	5	3	24.8225	0.0586762	Infinity	1;3;4	3	ADK T1	ADK T2	Cdc42 effector protein 4 OS=Homo sapiens GN=CDC42EP4 PE=1 SV=1	116.43	148.344	98.2435	14.0624	81.4624	34.2953	0	0	17213.8	31696.7	0	16.1372	0	0	0	0
P61353	4	3	38.88	0.0587175	4.7009	1;2;3;5	4	ADK T1	DH	60S ribosomal protein L27 OS=Homo sapiens GN=RPL27 PE=1 SV=2	0	0	0	2189.08	104.722	0	2771.31	0	2558.64	5154.18	279.429	2298.4	929.666	40.9915	5104.71	1323.81
P13639	89	37	726.193	0.0590827	1.72667	1;2;3;4;5	5	ADK T1	DI	Elongation factor 2 OS=Homo sapiens GN=EEF2 PE=1 SV=4	56140.8	43321.3	56911.9	106162	43509.1	51174.7	64096.4	76694.5	103710	137741	84763.9	80373.1	61421.2	87357.5	81011.9	102231
P51884	19	8	171.355	0.0593111	2.24657	1;2;3;4;5	5	DI	ADK T2	Lumican OS=Homo sapiens GN=LUM PE=1 SV=2	17210.4	17318.1	16102.5	27277.5	25896.5	24425.5	43862	47195.5	6912.96	38072.7	13629.9	14731.6	15034.4	14744	17601.7	15551.2
Q8IUD2	4	2	19.0438	0.0594023	Infinity	4	1	ADK T1	DI	ELKS/Rab6-interacting/CAST family member 1 OS=Homo sapiens GN=ERC1 PE=1 SV=1	0	0	32.8921	0	0	0	0	0	7131.94	11.3616	0	43.9016	0	0	0	0
Q8NEY1	7	2	33.7271	0.0596428	12.2273	4	1	DI	ADK T1	Neuron navigator 1 OS=Homo sapiens GN=NAV1 PE=1 SV=2	81.169	615.761	133.062	15.3392	227.706	468.916	302.678	356.334	1.46248	1.38965	102.862	5.15442	124.514	19.2463	354.126	0
P02786	31	11	204.941	0.0596998	2.97019	1;3;4;5	4	ADK T1	DH	Transferrin receptor protein 1 OS=Homo sapiens GN=TFRC PE=1 SV=2	1196.17	466.105	808.893	564.712	1501.16	2551.72	1136.54	1028.52	2536.13	1018.47	1765.07	3697.45	1612.44	2387.57	657.071	2057.75
P21796	33	14	255.995	0.059714	1.88125	1;2;3;4;5	5	ADK T1	DI	Voltage-dependent anion-selective channel protein 1 OS=Homo sapiens GN=VDAC1 PE=1 SV=2	10220.5	5916.87	8997.85	5333.47	5240.95	7338.96	7747.96	8516.73	22222	7303.86	13520.7	11217.2	7635.65	14700.8	12741.3	12967.5
Q9Y6C2	54	21	376.635	0.0597519	1.80946	1;2;3;4	4	DI	ADK T1	EMILIN-1 OS=Homo sapiens GN=EMILIN1 PE=1 SV=2	14882.9	7657.4	17540	8487.42	13855.6	19369.8	13851.5	19432	6060.01	9250.75	8220.57	13224.9	9060.31	10251.5	12785.4	10833.8
Q9BZK7	8	3	48.2412	0.0600549	6.89335	3;4	2	DI	DH	F-box-like/WD repeat-containing protein TBL1XR1 OS=Homo sapiens GN=TBL1XR1 PE=1 SV=1	2983.58	2797.68	2305.06	1910.24	18127	10953.1	23395.4	16434.3	200.852	105.009	7217.36	12983.8	2780.03	2221.04	1544.04	3863.99
Q9HD20	14	4	72.6248	0.0603572	31.449	1;2;4	3	ADK T1	DI	Probable cation-transporting ATPase 13A1 OS=Homo sapiens GN=ATP13A1 PE=1 SV=2	215.931	57.6499	25.2782	0	0	28.4534	0	0	146.485	57.2258	439.82	251.299	100.732	13.6962	282.6	0
P40879	7	3	32.8284	0.0604135	12.282	2;3	2	ADK T1	ADK T2	Chloride anion exchanger OS=Homo sapiens GN=SLC26A3 PE=1 SV=1	175.45	566.29	402.877	88.7391	150.468	478.4	239.542	119.06	700.025	1468.47	1388.37	98.602	30.5647	121.071	0	145.993
Q9H0U6	2	2	13.6938	0.060541	11.4537	3;4	2	ADK T1	DI	39S ribosomal protein L18, mitochondrial OS=Homo sapiens GN=MRPL18 PE=1 SV=1	1036.44	396.894	544.782	352.552	552.088	667.66	458.609	298.173	18611.2	640.127	2123.84	1263.46	1046.6	1090.4	403.924	710.611
P38646	80	30	655.33	0.0605608	1.82342	1;2;3;4;5	5	ADK T1	DI	Stress-70 protein, mitochondrial OS=Homo sapiens GN=HSPA9 PE=1 SV=2	31887.7	24624.3	21760.1	11417.8	23499.1	23172.9	21898.9	15213.4	40909.1	50284.4	25755.4	35824.9	24364.9	25408.3	20398.3	35948.2
Q13907	1	1	8.989	0.0605945	Infinity	1	1	DH	ADK T1	Isopentenyl-diphosphate Delta-isomerase 1 OS=Homo sapiens GN=IDI1 PE=1 SV=2	0	21.0481	129.598	15.6587	100.033	48.837	0	0	0	0	0	0	0	0	0	0
P09471	15	4	119.256	0.0607542	14.6213	1;2;3;4;5	5	DI	ADK T1	Guanine nucleotide-binding protein G(o) subunit alpha OS=Homo sapiens GN=GNAO1 PE=1 SV=4	351.112	3299.05	128.863	1524.3	5827.5	2920.26	1813.98	1461.18	398.561	119.138	304.589	0	1001.08	281.862	549.046	130.056
P04217	12	4	87.0326	0.0607828	1.68457	2;3;4	3	DI	ADK T1	Alpha-1B-glycoprotein OS=Homo sapiens GN=A1BG PE=1 SV=4	2756.81	3901.07	2927.33	2217.15	5799.89	3547.78	4247.84	4389.92	2778.34	3700.64	2567.37	1630.19	2114.54	3166.05	4006.08	2666.79
Q9GZU5	4	1	19.6401	0.061032	Infinity	4	1	DH	ADK T1	Nyctalopin OS=Homo sapiens GN=NYX PE=1 SV=1	826.559	56.0649	0	25.0903	9.37738	8.58396	0	6.55577	0	0	0	0	20.7066	0	0	0
P28482	23	7	190.173	0.06129	4.08378	1;2;3;4	4	ADK T1	DI	Mitogen-activated protein kinase 1 OS=Homo sapiens GN=MAPK1 PE=1 SV=3	2327.81	809.819	1582.23	422.104	334.256	591.134	122.675	363.521	2910.67	1455.6	405.358	992.974	473.973	333.729	848.347	795.095
Q9Y5P6	10	2	62.2155	0.0614342	Infinity	1;2;3;4	4	DH	DI	Mannose-1-phosphate guanyltransferase beta OS=Homo sapiens GN=GMPPB PE=1 SV=2	553.027	0	340.747	1564.97	0	0	0	0	310.173	115.771	0	86.1856	0	191.113	0	0
Q53F19	6	2	32.1621	0.0615243	49.935	3;5	2	ADK T2	ADK T1	Uncharacterized protein C17orf85 OS=Homo sapiens GN=C17orf85 PE=1 SV=2	38.4125	213.001	128.687	43.1075	171.408	128.91	80.1011	485.582	0	0	5.5924	12.24	375.547	0	514.917	0
P25311	15	5	98.1858	0.0617077	2.35961	1;2;4	3	DI	ADK T1	Zinc-alpha-2-glycoprotein OS=Homo sapiens GN=AZGP1 PE=1 SV=2	854.231	1152.63	1370.71	499.277	1588.77	1026.89	913.506	895.382	545.171	230.035	312.846	787.063	781.336	1999.13	597.57	666.855
Q9Y6Q5	6	1	35.4512	0.0618596	9.49695	3;5	2	ADK T1	DI	AP-1 complex subunit mu-2 OS=Homo sapiens GN=AP1M2 PE=1 SV=4	112.751	4.69763	16.0987	26.0548	7.62398	35.861	26.7896	13.4121	374.146	156.622	78.988	185.011	65.4117	54.1131	0	0
P20042	26	13	175.069	0.0620809	2.19058	1;2;3;4;5	5	ADK T2	DH	Eukaryotic translation initiation factor 2 subunit 2 OS=Homo sapiens GN=EIF2S2 PE=1 SV=2	5995.28	6079.82	2946.57	2881.4	5320.86	4384.71	3953.62	4751.53	11392	3976.48	10015.8	6157.17	5351.97	10750.1	6908.86	16207.1
Q9UKV3	30	10	153.006	0.0620872	4.44779	1;2;3	3	DH	ADK T1	Apoptotic chromatin condensation inducer in the nucleus OS=Homo sapiens GN=ACIN1 PE=1 SV=2	5985.07	4894.77	2054.53	10006.9	3027.52	4314.07	3596.34	3800.14	493.566	372.995	3079.88	1211.48	5020.14	624.158	3237.09	253.631
O75934	4	3	27.5781	0.0624271	3.28101	1;4	2	DH	ADK T1	Pre-mRNA-splicing factor SPF27 OS=Homo sapiens GN=BCAS2 PE=1 SV=1	327.976	4545.3	1266.91	1349.11	986.246	1296.39	1184.67	1992.5	0	0	1633.87	648.75	753.639	2426.14	2624.04	1261.27
Q9H1E3	6	6	42.2379	0.0625814	4.70922	1	1	DI	ADK T1	Nuclear ubiquitous casein and cyclin-dependent kinases substrate OS=Homo sapiens GN=NUCKS1 PE=1 SV=1	6318.9	1743.99	3063.07	632.799	3589.59	13620	5123.09	5623.45	999.876	522.981	1687.65	2725.96	1053.93	1475.69	5462.81	1677.57
P23219	7	1	38.2312	0.0626886	3.31883	3;4;5	3	ADK T2	ADK T1	Prostaglandin G/H synthase 1 OS=Homo sapiens GN=PTGS1 PE=1 SV=2	2270.08	2717.68	2632.46	2226.15	2673.6	1844.99	2574	1438.43	0	0	3011.45	1984.38	2972.65	4427.5	3791.74	5388.39
P50402	13	4	92.7256	0.0629725	2.15494	1;2;3;4	4	ADK T1	DH	Emerin OS=Homo sapiens GN=EMD PE=1 SV=1	1462.6	819.819	1956.43	2599.22	1321.24	2139.07	2999.8	2328.73	4325.03	5204.91	2325.7	2879.94	1818	2529.81	3056.66	1999.72
Q9BXR6	2	1	8.7655	0.0638149	Infinity	4	1	DH	ADK T1	Complement factor H-related protein 5 OS=Homo sapiens GN=CFHR5 PE=1 SV=1	0	84.0093	110.643	6.07741	0	76.5632	44.5725	0	0	0	0	0	0	0	0	0
Q9HBL0	43	10	250.887	0.064001	3.71151	1;2;3;4;5	5	DI	ADK T2	Tensin-1 OS=Homo sapiens GN=TNS1 PE=1 SV=2	1894.99	1704.74	2745.12	1423.94	5542.98	4751.93	2872.84	1298.32	2009.04	1873.75	491.058	3394.54	1099.33	961.707	911.174	925.413
P12110	69	30	526.427	0.0641749	2.01723	1;2;3;4;5	5	DI	ADK T2	Collagen alpha-2(VI) chain OS=Homo sapiens GN=COL6A2 PE=1 SV=4	28516.3	38036.1	44690.6	33803.4	60724.9	49593.1	74237.6	92555.7	28405.4	100400	33315.2	29213.2	32000.8	30970	42702.9	31698.7
Q5ZPR3	2	1	9.5355	0.0642346	Infinity	3;4	2	ADK T1	ADK T2	CD276 antigen OS=Homo sapiens GN=CD276 PE=1 SV=1	32.582	0	8.4325	0	14.9233	403.515	21.7575	113.854	0	388.447	0	461.962	0	0	0	0
O75936	1	1	10.275	0.064406	7.41574	5	1	DI	ADK T2	Gamma-butyrobetaine dioxygenase OS=Homo sapiens GN=BBOX1 PE=1 SV=1	3212.23	149.07	59.065	40.2913	3183.15	584.315	353.465	1155.43	0	0	1287.49	0	639.173	0	72.3357	0
Q16543	30	10	197.303	0.0644254	1.66137	1;2;3;4;5	5	ADK T1	DI	Hsp90 co-chaperone Cdc37 OS=Homo sapiens GN=CDC37 PE=1 SV=1	9446.36	6551.07	8643.28	7607.8	7922.9	7630.46	8519.66	5579.18	16561.3	8218.22	10145.6	14338.1	6765.6	11582.9	10311.1	13426.8
O00505	9	4	56.6467	0.0645795	4.75087	1;2;4;5	4	DI	ADK T2	Importin subunit alpha-3 OS=Homo sapiens GN=KPNA3 PE=1 SV=2	3872.51	3931.88	1487.78	644.638	2051.4	3690.64	988.302	7677.39	6503.49	3247.34	2814.01	1543.82	935.101	1218.83	88.5837	790.135
Q96FX7	5	3	26.4054	0.0655992	2259.91	4	1	ADK T1	DI	tRNA (adenine(58)-N(1))-methyltransferase catalytic subunit TRMT61A OS=Homo sapiens GN=TRMT61A PE=1 SV=1	35.052	36.8075	51.944	0	0.155048	0.237866	0	0	764.183	1.25939	72.9793	49.5299	60.2457	21.7617	0	0
Q9UQ88;P21127	12	7	63.3072	0.0656378	102.927	1;3;4	3	ADK T1	DH	Cyclin-dependent kinase 11A OS=Homo sapiens GN=CDK11A PE=1 SV=4	197.101	338.78	210.129	240.512	262.439	810.704	650.555	400.783	67051.3	33540.7	644.882	302.752	967.357	768.473	632.423	2430.43
P35241	40	1	266.316	0.0656601	4.3055	1;2;3;4;5	5	DI	ADK T2	Radixin OS=Homo sapiens GN=RDX PE=1 SV=1	55.4937	104.42	303.087	30.1021	227.031	241.699	58.4757	5.98774	0	0	0	158.153	5.41588	0	118.424	0
Q16819	3	2	19.3349	0.0659952	Infinity	1	1	ADK T1	ADK T2	Meprin A subunit alpha OS=Homo sapiens GN=MEP1A PE=1 SV=2	0	0	4.40548	0	0	7.11652	0	78.0439	992.473	4823.52	0	9.40483	0	0	0	0
Q6P996	42	12	307.823	0.0661043	1.83592	1;2;3;4;5	5	DH	ADK T2	Pyridoxal-dependent decarboxylase domain-containing protein 1 OS=Homo sapiens GN=PDXDC1 PE=1 SV=2	8725.53	8835.27	8318.07	14068.2	9920.62	10080.1	9354.66	5642.53	6812.17	3661.27	8325.6	7398.89	8587.4	4270.91	5631.94	3268.39
P06703	10	6	77.0521	0.0665521	73.6821	1;2;5	3	DH	DI	Protein S100-A6 OS=Homo sapiens GN=S100A6 PE=1 SV=1	3548.62	681.195	7897.49	159671	647.344	239.076	1330.08	115.112	1817.69	2271.23	336.717	628.591	1308.07	1870	352.904	104.732
Q9BY89	8	1	32.2984	0.0666854	Infinity	1	1	ADK T1	DH	Uncharacterized protein KIAA1671 OS=Homo sapiens GN=KIAA1671 PE=1 SV=2	0	0	0	0	0	0	0	0	2278.73	107.426	599.991	0	0	0	0	2222.14
P38159;Q96E39	29	13	198.087	0.066866	4.69436	1;2;3;4;5	5	DH	DI	RNA-binding motif protein, X chromosome OS=Homo sapiens GN=RBMX PE=1 SV=3	20146.2	2551.08	27992.7	6274.15	1713.56	3805.16	4030.51	2585.36	23462.6	8455.87	3165.79	18994.7	4732.71	3187.37	3368.95	3948.14
Q99729	11	3	88.2901	0.0670143	3.15493	1;2;3;4;5	5	ADK T2	DI	Heterogeneous nuclear ribonucleoprotein A/B OS=Homo sapiens GN=HNRNPAB PE=1 SV=2	1140.41	2945.22	1320.6	4867.86	1284.26	1408.26	3979.85	1836.01	9172.65	11476.1	3968.56	1789.25	2538.7	8126.13	6589.07	9589.41
P01282	2	1	14.1123	0.0671696	6.24163	2	1	DI	ADK T2	VIP peptides OS=Homo sapiens GN=VIP PE=1 SV=1	0	478.599	0	0	206.675	693.69	1288.48	381.284	0	0	468.374	0	104.725	213.976	93.0707	0
Q5BKZ1	6	3	27.8196	0.0672216	Infinity	1	1	ADK T1	DI	Zinc finger protein 326 OS=Homo sapiens GN=ZNF326 PE=1 SV=2	18.9236	0	0	0	0	0	0	0	60.2546	0	46.5185	88.0655	0	0	20.5906	0
P26641	39	18	338.096	0.0672814	1.60455	1;2;3;4;5	5	ADK T1	DH	Elongation factor 1-gamma OS=Homo sapiens GN=EEF1G PE=1 SV=3	14003.7	11141.1	10046	14688.8	15338.6	9044.37	14557.3	13906.1	13654.9	28263.8	23798	14317.3	16436.2	16665.7	17747.6	16621.1
P14923	35	18	240.194	0.0673241	2.86269	1;2;3;4;5	5	ADK T1	DI	Junction plakoglobin OS=Homo sapiens GN=JUP PE=1 SV=3	3328.74	1550.1	3441.56	2718.37	1177.1	3354.81	1596.15	622.855	9542.91	3128.07	2650.25	4004.57	1519.06	2009.71	1285.41	3435.77
Q5VW32	4	1	20.7141	0.0674274	2.12217	3;5	2	ADK T2	ADK T1	BRO1 domain-containing protein BROX OS=Homo sapiens GN=BROX PE=1 SV=1	280.091	255.418	397.079	271.834	272.032	258.672	224.305	126.4	0	0	134.458	454.181	336.958	250.426	336.42	325.389
P18124	23	13	177.678	0.0674352	3.34032	1;2;3;4;5	5	ADK T1	DI	60S ribosomal protein L7 OS=Homo sapiens GN=RPL7 PE=1 SV=1	13581	6568.14	10874.6	10900	6585.01	6254.01	7407.23	11292.3	50507.8	31069.7	14420.9	9350.36	6452.65	18543	15022.7	19367.9
P07099	26	10	165.835	0.0675298	1.51717	1;2;3;4;5	5	DI	ADK T2	Epoxide hydrolase 1 OS=Homo sapiens GN=EPHX1 PE=1 SV=1	4927.01	5103.33	6504.9	6929.96	7486.99	9001.53	4861.15	5773.96	6113.16	4967.67	6752.29	5375.28	5434.83	4445.15	3885.4	4112.44
Q2TB90	16	3	86.9435	0.0682356	8.44087	2;3;4	3	DI	ADK T1	Putative hexokinase HKDC1 OS=Homo sapiens GN=HKDC1 PE=2 SV=3	438.313	1312	1218.93	1523.24	744.999	1197.28	1107.27	1763.31	251.102	240.778	72.498	5.80718	233.306	150.701	615.332	0
P49736	36	8	230.77	0.06848	6.84697	1;2;3;4;5	5	ADK T1	DI	DNA replication licensing factor MCM2 OS=Homo sapiens GN=MCM2 PE=1 SV=4	693.312	539.73	645.623	121.807	475.518	729.062	14.7869	88.0444	1863.83	4746.78	441.366	1899.83	1844.53	1123.61	248.373	803.605
P25325	19	8	137.673	0.0686368	2.20181	1;2;3;4;5	5	ADK T1	DI	3-mercaptopyruvate sulfurtransferase OS=Homo sapiens GN=MPST PE=1 SV=3	2528.26	3933.91	2259.21	2533.89	1413.51	3218.57	3340.55	2960.11	7720.53	7265.11	5673.81	3412.36	2387.44	6073.94	2395.06	7104.11
P17066;P48741	46	8	366.448	0.0687389	6.9307	1;2;3;4;5	5	DH	ADK T1	Heat shock 70 kDa protein 6 OS=Homo sapiens GN=HSPA6 PE=1 SV=2	36368.5	34565.8	57953.9	8599.35	21684.5	35364.1	5584.35	18786.4	1426.77	1355.56	1304.95	15750.2	35463.9	10096.4	2401.67	339.448
P82094	7	3	31.3856	0.068753	4.79348	2	1	DI	ADK T2	TATA element modulatory factor OS=Homo sapiens GN=TMF1 PE=1 SV=2	171.393	413.214	389.596	278.303	287.124	593.782	300.643	222.769	36.5533	260.9	652.551	211.153	60.6605	33.3338	198.97	0
P31946	21	8	228.406	0.0689324	2.02588	1;2;3;4;5	5	ADK T1	DH	14-3-3 protein beta/alpha OS=Homo sapiens GN=YWHAB PE=1 SV=3	38124.9	38438.8	56129.6	42867.8	35444.1	56627.7	76365.1	52609.6	57151.3	103419	130771	64325.2	40282.4	121399	109091	76234.5
Q9UBE0	9	4	70.4539	0.0690239	41.0074	1;2;3;4	4	ADK T1	DH	SUMO-activating enzyme subunit 1 OS=Homo sapiens GN=SAE1 PE=1 SV=1	123.341	82.4331	14.3994	112.542	217.723	89.0357	136.821	136.455	12875.1	174.261	243.291	351.148	273.66	886.382	412.524	179.949
P20073	20	10	144.417	0.069103	1.86851	1;2;3;4	4	ADK T1	DI	Annexin A7 OS=Homo sapiens GN=ANXA7 PE=1 SV=3	4447.2	2868.64	6202.56	3178.54	3073.24	3257.48	2888.24	2769.23	7284.65	7839.91	3123.4	4152.09	2861.54	2845.32	2553.33	4025.87
Q15102	9	4	60.0338	0.0691638	5.51853	1;2;3;5	4	ADK T1	DI	Platelet-activating factor acetylhydrolase IB subunit gamma OS=Homo sapiens GN=PAFAH1B3 PE=1 SV=1	451.766	103.125	670.315	494.333	457.447	330.356	295.668	300.102	5463.28	249.41	1216.12	706.472	785.304	1734.07	1204.31	1529.5
O94829	5	1	32.6846	0.0695073	24.7614	2	1	ADK T2	ADK T1	Importin-13 OS=Homo sapiens GN=IPO13 PE=1 SV=3	0	99.881	0	0	0	0	98.4342	94.4161	0	0	0	21.4269	155.846	154.784	195.134	24.7958
Q92614	14	1	75.6672	0.0695253	6.16993	1;2	2	DH	ADK T2	Unconventional myosin-XVIIIa OS=Homo sapiens GN=MYO18A PE=1 SV=3	321.312	437.417	562.296	205.876	536.714	194.103	368.266	150.038	19.7772	0	141.112	87.5155	120.385	0	99.3363	27.753
P51398	8	5	45.7166	0.0696517	3.23034	2;3;4	3	ADK T1	DI	28S ribosomal protein S29, mitochondrial OS=Homo sapiens GN=DAP3 PE=1 SV=1	749.708	286.64	180.379	550.511	199.905	354.339	316.931	181.289	1526.09	379.953	1012.63	481.151	492.08	573.528	316.252	631.596
P11177	20	14	157.529	0.0696538	1.47027	1;2;3;4;5	5	DI	ADK T2	Pyruvate dehydrogenase E1 component subunit beta, mitochondrial OS=Homo sapiens GN=PDHB PE=1 SV=3	14882.8	9252.95	11837.6	17443.6	12087.4	14517.2	14408.2	16310.6	10854.1	15340.9	14483.6	12698.2	9382.45	12219.8	7312.03	10074.1
Q14166	15	7	87.2029	0.069734	3.80851	1;2;3;4;5	5	ADK T1	DI	Tubulin--tyrosine ligase-like protein 12 OS=Homo sapiens GN=TTLL12 PE=1 SV=2	1256.99	2077.89	603.746	496.367	321.608	1199.03	155.092	881.402	4679.52	1601.26	2579.48	878.613	997.204	493.666	406.585	921.372
Q07666;O75525	14	5	89.4053	0.0700147	20.9138	1;2;4;5	4	ADK T1	DH	KH domain-containing, RNA-binding, signal transduction-associated protein 1 OS=Homo sapiens GN=KHDRBS1 PE=1 SV=1	90.1392	544.393	10.873	0	450.488	341.951	220.3	198.291	6648.87	6313.38	485.338	50.3042	585.772	578.243	471.471	676.884
P23528	18	9	180.223	0.0701154	5.98324	1;2;3;4;5	5	ADK T1	DH	Cofilin-1 OS=Homo sapiens GN=CFL1 PE=1 SV=3	3681.72	3104.12	3929.75	4271.79	3245.17	3007.91	4578.19	5074.12	15891.6	63737.9	3610.25	6433.3	4455.99	5959.5	4439.57	3819.86
Q8NFJ9	4	1	29.0981	0.070327	Infinity	4	1	DH	DI	Bardet-Biedl syndrome 1 protein OS=Homo sapiens GN=BBS1 PE=1 SV=1	7.87975	96.6348	5.41939	30.9989	0	0	0	0	0	34.3529	23.2205	0	47.3546	0	0	0
Q9ULC3	16	3	103.525	0.0709782	3.69884	1;2;3;4;5	5	ADK T1	DI	Ras-related protein Rab-23 OS=Homo sapiens GN=RAB23 PE=1 SV=1	556.717	545.86	392.745	145.92	292.041	27.4799	208.352	283.54	860.205	1212.66	488.6	439.815	211.05	59.4258	366.161	268.661
O95470	2	1	11.1699	0.0710397	Infinity	3	1	ADK T1	DI	Sphingosine-1-phosphate lyase 1 OS=Homo sapiens GN=SGPL1 PE=1 SV=3	0	0	3.33708	0	0	0	0	0	210.092	6.74087	0	76.539	0	0	27.1367	0
P23381	26	8	170.959	0.0713248	2.63438	1;2;3;4;5	5	ADK T2	DI	Tryptophan--tRNA ligase, cytoplasmic OS=Homo sapiens GN=WARS PE=1 SV=2	1106.7	2915.89	1195	707.594	1430.72	1243.66	583.003	1163.69	2696.47	5450.37	839.944	2070.23	2212.71	3076.18	3759.41	2598.5
O60504	13	8	65.2971	0.0717011	37.4525	1;2;5	3	DH	ADK T1	Vinexin OS=Homo sapiens GN=SORBS3 PE=1 SV=2	32184.7	473.888	13111.1	1538.37	11943.9	807.551	2476.26	111.696	859.98	153.06	67.1698	182.939	5091.88	3012.09	836.441	2914.34
Q8IX12	12	3	77.0035	0.072069	Infinity	1;4	2	DH	DI	Cell division cycle and apoptosis regulator protein 1 OS=Homo sapiens GN=CCAR1 PE=1 SV=2	0	3.89083	964.723	14191.3	0	0	0	0	125.006	1467.48	58.0341	33.4304	550.829	0	0	0
P02741	1	1	6.9601	0.0723139	63.0109	5	1	DI	ADK T1	C-reactive protein OS=Homo sapiens GN=CRP PE=1 SV=1	628.307	315.803	0	0	243.911	47.9221	373.687	599	5.98557	0	0	14.0827	0	0	100.125	0
Q92835	8	2	51.9425	0.0723224	3.51733	2;3;4	3	ADK T2	ADK T1	Phosphatidylinositol-3,4,5-trisphosphate 5-phosphatase 1 OS=Homo sapiens GN=INPP5D PE=1 SV=2	13196.9	6255.69	12805	5760.26	7165.51	9195.72	14701	6456.94	51.499	173.78	14404.3	8409.28	17207.9	19055.4	11002.7	33769.4
Q9Y673	7	2	35.7361	0.0723739	1.79281	3;4	2	DH	ADK T1	Dolichyl-phosphate beta-glucosyltransferase OS=Homo sapiens GN=ALG5 PE=1 SV=1	11066.4	6057.82	2842.71	4527.86	4498.29	4232.66	1568.34	14031.8	0	0	12258.2	1404.63	4667.8	5348.35	10888.1	2522.52
Q96BQ1	14	7	106.836	0.0724285	2.66802	2;4;5	3	DI	ADK T2	Protein FAM3D OS=Homo sapiens GN=FAM3D PE=1 SV=1	1598.49	1988.17	1396.25	3273.51	2604.46	3154.21	2429.37	1618.92	5409.6	1874.23	1624.9	758.322	1338.52	454.939	1241.07	641.214
Q14BN4	76	25	470.539	0.0724371	1.93529	1;2;3;4;5	5	DI	ADK T1	Sarcolemmal membrane-associated protein OS=Homo sapiens GN=SLMAP PE=1 SV=1	10462.4	9424.35	10773.9	7007.77	15860	12323.7	15502.8	28014.6	4340.99	15311.5	9605.51	7791.21	10301.4	16439.1	17826.2	8849.06
P78371	49	20	391.682	0.0726362	2.12812	1;2;3;4;5	5	ADK T1	DI	T-complex protein 1 subunit beta OS=Homo sapiens GN=CCT2 PE=1 SV=4	9058.67	7444.48	10140.4	13234.8	7635.44	8053.54	8020.17	8621.15	13004.9	32468.5	10150	13179.4	8605.03	11023.9	9906.29	16216.7
Q9BVQ7	15	3	75.1598	0.0726788	5.84865	3;4	2	DI	ADK T2	Spermatogenesis-associated protein 5-like protein 1 OS=Homo sapiens GN=SPATA5L1 PE=1 SV=2	484.784	156.149	163.692	119.776	794.269	714.809	551.855	992.868	267.261	932.904	801.341	396.03	199.904	110.789	211.445	0
Q7Z7F7	2	1	11.7101	0.072768	Infinity	3;4	2	ADK T1	DH	39S ribosomal protein L55, mitochondrial OS=Homo sapiens GN=MRPL55 PE=1 SV=1	0	0	0	0	0	0	0	0	1373.97	1434.24	0	0	0	0	0	0
Q9NYK5	6	2	32.2697	0.0727753	Infinity	1;2;4;5	4	ADK T1	DH	39S ribosomal protein L39, mitochondrial OS=Homo sapiens GN=MRPL39 PE=1 SV=3	0	0	0	0	0	0	0	0	898.212	829.508	0	0	0	0	0	0
P07942	10	2	48.6727	0.0727781	Infinity	1;2	2	ADK T1	DH	Laminin subunit beta-1 OS=Homo sapiens GN=LAMB1 PE=1 SV=2	0	0	0	0	0	0	0	0	562.122	612.294	0	0	0	0	0	0
Q8TBY0	3	1	15.5541	0.0727858	Infinity	1;4	2	ADK T1	DH	Probable RNA-binding protein 46 OS=Homo sapiens GN=RBM46 PE=2 SV=1	0	0	0	0	0	0	0	0	598.781	668.366	0	0	0	0	0	0
P09543	19	7	111.222	0.0728341	6.15861	1;2;3	3	ADK T1	ADK T2	2',3'-cyclic-nucleotide 3'-phosphodiesterase OS=Homo sapiens GN=CNP PE=1 SV=2	202.252	842.942	1476.53	371.653	294.174	826.14	486.318	585.874	2802.94	6447.62	659.461	854.249	331.384	158.042	958.921	299.495
Q9UBB5	2	1	18.2167	0.0728528	Infinity	1;2	2	ADK T1	DH	Methyl-CpG-binding domain protein 2 OS=Homo sapiens GN=MBD2 PE=1 SV=1	0	0	0	0	0	0	0	0	286.599	234.808	0	0	0	0	0	0
Q96H20	3	1	17.2791	0.0728717	Infinity	1;2	2	ADK T1	DH	Vacuolar-sorting protein SNF8 OS=Homo sapiens GN=SNF8 PE=1 SV=1	0	0	0	0	0	0	0	0	334.449	422.132	0	0	0	0	0	0
P28331	52	22	336.429	0.0728885	2.27882	1;2;3;4;5	5	DH	ADK T1	NADH-ubiquinone oxidoreductase 75 kDa subunit, mitochondrial OS=Homo sapiens GN=NDUFS1 PE=1 SV=3	38011.4	14766.3	11466	12702.1	9175.02	14331	9236.24	17915	6279.29	6371.73	14682.3	6432.36	7815.7	6455.23	13487.7	6180.19
P05090	7	1	41.8274	0.0728991	5.45688	2;3	2	ADK T2	ADK T1	Apolipoprotein D OS=Homo sapiens GN=APOD PE=1 SV=1	201.969	421.161	450.548	0	567.967	192.753	398.277	431.088	0	0	20.9072	291.359	529.942	385.456	411.025	377.575
P19387	4	1	20.7916	0.0729055	Infinity	4	1	ADK T1	DH	DNA-directed RNA polymerase II subunit RPB3 OS=Homo sapiens GN=POLR2C PE=1 SV=2	0	0	0	0	0	0	0	0	206.574	162.772	0	0	0	0	0	0
P00167	3	2	28.0973	0.0729687	Infinity	1;2	2	ADK T1	DH	Cytochrome b5 OS=Homo sapiens GN=CYB5A PE=1 SV=2	0	0	0	0	0	0	0	0	4004.79	6267.24	0	0	0	0	0	0
P07196	39	4	239.846	0.0729695	2.85252	1;2;3;4;5	5	ADK T2	ADK T1	Neurofilament light polypeptide OS=Homo sapiens GN=NEFL PE=1 SV=3	1641.38	1407.79	1381.51	330.269	2161.46	1496.7	1327.35	1193.2	68.8212	52.9377	1420.79	1411.29	1860.78	2205.11	2227	2132.96
Q63HR2	9	2	42.7718	0.073102	22.5549	3	1	ADK T1	ADK T2	Tensin-like C1 domain-containing phosphatase OS=Homo sapiens GN=TENC1 PE=1 SV=2	32.9181	95.5411	59.4811	236.099	57.1785	219.387	12.0788	55.866	178.267	542.163	0	24.9879	0	1.60209	0	31.4469
P49821	23	9	164.486	0.073116	4.69885	1;2;3;4;5	5	ADK T1	ADK T2	NADH dehydrogenase [ubiquinone] flavoprotein 1, mitochondrial OS=Homo sapiens GN=NDUFV1 PE=1 SV=4	3968.13	2995.36	3576.2	3416.88	4764.38	9046.99	2423.34	3081.23	21107.1	3225.91	4421.62	2299.62	1925.3	1461.66	2054.71	1167.23
Q13162	15	9	135.652	0.0731354	3.27467	1;2;3;4;5	5	ADK T1	DH	Peroxiredoxin-4 OS=Homo sapiens GN=PRDX4 PE=1 SV=1	4232.24	3236.36	3226.35	371.593	2922.29	3596.31	2264.09	4916.73	15143.2	8401.26	8211.2	4483.66	2251.13	7473.53	6157.74	5705.92
Q96CN5	14	1	80.7615	0.0731588	Infinity	1;2	2	DI	DH	Leucine-rich repeat-containing protein 45 OS=Homo sapiens GN=LRRC45 PE=2 SV=1	0	0	0	0	124.937	87.0639	0	0	0	0	0	0	0	0	0	0
Q8IZ81	5	1	27.7839	0.0731862	Infinity	2;4	2	ADK T1	DH	ELMO domain-containing protein 2 OS=Homo sapiens GN=ELMOD2 PE=1 SV=1	0	0	0	0	0	0	0	0	152.086	230.174	0	0	0	0	0	0
Q9Y2Q9	5	1	35.2616	0.0733069	Infinity	2;3;4	3	ADK T1	DH	28S ribosomal protein S28, mitochondrial OS=Homo sapiens GN=MRPS28 PE=1 SV=1	0	0	0	0	0	0	0	0	0	121.452	79.8686	0	0	0	0	0
Q9UHR6	2	1	10.8858	0.0734266	Infinity	3	1	ADK T1	DH	Zinc finger HIT domain-containing protein 2 OS=Homo sapiens GN=ZNHIT2 PE=1 SV=1	0	0	0	0	0	0	0	0	464.918	869.945	0	0	0	0	0	0
Q14CN4	10	1	64.6028	0.0734687	Infinity	3;4	2	ADK T1	DH	Keratin, type II cytoskeletal 72 OS=Homo sapiens GN=KRT72 PE=1 SV=2	0	0	0	0	0	0	0	0	129.848	0	0	80.2799	0	0	0	0
Q06203	5	2	24.4309	0.0735974	4.97854	2;3;4	3	ADK T1	DH	Amidophosphoribosyltransferase OS=Homo sapiens GN=PPAT PE=1 SV=1	274.591	85.4064	40.7135	0	43.7515	56.5011	54.5647	374.841	610.771	277.165	830.175	276.847	466.167	429.134	291.257	189.239
Q9Y6F7	4	1	17.9699	0.0737818	Infinity	1;3	2	ADK T1	DH	Testis-specific chromodomain protein Y 2 OS=Homo sapiens GN=CDY2A PE=1 SV=1	0	0	0	0	0	0	0	0	443.933	220.556	0	0	0	0	0	0
Q86U42	10	2	66.7176	0.073986	2.62155	3;4	2	ADK T2	ADK T1	Polyadenylate-binding protein 2 OS=Homo sapiens GN=PABPN1 PE=1 SV=3	1045.47	1640.18	377.259	2097.62	1305.62	840.408	1377.85	1385.99	231.909	361.062	1604.82	637.421	1647.06	2201.09	1437.58	2146.94
Q9C002	4	1	36.3902	0.0739977	Infinity	1;5	2	ADK T1	DH	Normal mucosa of esophagus-specific gene 1 protein OS=Homo sapiens GN=NMES1 PE=2 SV=1	0	0	0	0	0	0	0	0	844.426	2173.23	0	0	0	0	0	0
Q9NVS9	9	1	58.2106	0.0740124	Infinity	1;2;3;4	4	ADK T1	DH	Pyridoxine-5'-phosphate oxidase OS=Homo sapiens GN=PNPO PE=1 SV=1	0	0	0	0	0	0	0	0	2137.44	827.698	0	0	0	0	0	0
Q96BP3	5	1	27.7989	0.074081	Infinity	1;2	2	ADK T1	DH	Peptidylprolyl isomerase domain and WD repeat-containing protein 1 OS=Homo sapiens GN=PPWD1 PE=1 SV=1	0	0	0	0	0	0	0	0	747.905	1958.69	0	0	0	0	0	0
Q99986	8	3	50.9517	0.0740941	Infinity	2;4	2	ADK T1	DH	Serine/threonine-protein kinase VRK1 OS=Homo sapiens GN=VRK1 PE=1 SV=1	0	0	0	0	0	0	0	0	677.634	291.626	0	0	0	0	0	0
P41567;O60739	3	2	44.1473	0.0741028	Infinity	1;2;3	3	ADK T1	DH	Eukaryotic translation initiation factor 1 OS=Homo sapiens GN=EIF1 PE=1 SV=1	0	0	0	0	0	0	0	0	2483.62	7693.19	0	0	0	0	0	0
P42167	24	8	180.633	0.0741275	8.76493	1;2;3;4;5	5	ADK T1	DI	Lamina-associated polypeptide 2, isoforms beta/gamma OS=Homo sapiens GN=TMPO PE=1 SV=2	409.949	173.816	330.377	135.393	303.28	44.0709	19.3938	144.35	607.533	2581.16	740.597	550.426	211.739	19.267	482.214	1139.22
O94979	30	12	177.285	0.0742644	1.41035	1;2;3;4	4	ADK T2	DH	Protein transport protein Sec31A OS=Homo sapiens GN=SEC31A PE=1 SV=3	3127.81	3225.98	4379.62	3895.59	5034.12	3696.94	3254.48	3639.12	4209.44	3218.72	5660.59	4728.62	5082.02	4914.01	4665.94	5970
Q16875	9	1	53.6786	0.074363	Infinity	1;2;3	3	ADK T1	DH	6-phosphofructo-2-kinase/fructose-2,6-biphosphatase 3 OS=Homo sapiens GN=PFKFB3 PE=1 SV=1	0	0	0	0	0	0	0	0	539.597	1496.53	0	0	0	0	0	0
P29120	3	2	17.2296	0.0743824	Infinity	2	1	ADK T2	DH	Neuroendocrine convertase 1 OS=Homo sapiens GN=PCSK1 PE=1 SV=2	0	0	0	0	0	0	0	0	0	0	0	0	279.29	0	124.157	0
Q9UBC5	46	12	277.802	0.0744004	76.0931	1;2;3;4;5	5	DH	ADK T1	Unconventional myosin-Ia OS=Homo sapiens GN=MYO1A PE=1 SV=1	137405	2872.37	918.845	206654	801.793	806.267	1666.6	2191.62	1807.47	567.759	1074.81	1121.33	895.077	6084.92	1585.95	3273.98
Q9Y3A6	3	3	26.6119	0.0746237	45442.6	3;4	2	ADK T1	DH	Transmembrane emp24 domain-containing protein 5 OS=Homo sapiens GN=TMED5 PE=1 SV=1	0	0.0697531	0	0	0	0.0391739	0	0.254813	3156.52	10.0069	3.23914	0	0	1.19631	0.423755	0
Q9Y512	24	9	148.086	0.07469	2.29914	1;2;3;4;5	5	DI	ADK T2	Sorting and assembly machinery component 50 homolog OS=Homo sapiens GN=SAMM50 PE=1 SV=3	2016.87	1349.87	1874.27	1054.95	1799.87	1593.88	2971.61	3313.86	597.676	1577.25	1516.34	2079.23	658.205	1606.52	1094.96	850.237
P01275	7	5	41.8602	0.0747767	73.9627	1;2;5	3	DH	ADK T1	Glucagon OS=Homo sapiens GN=GCG PE=1 SV=3	1488.51	2422	12510.5	2431.96	0	1245.8	3127.63	81.6522	0	0	12.3803	242.518	0	789.2	0	519.97
P61160	24	9	198.077	0.0747867	1.88738	1;2;3;4;5	5	ADK T1	DH	Actin-related protein 2 OS=Homo sapiens GN=ACTR2 PE=1 SV=1	8276.26	6869.96	7119.69	7554.34	6720.8	9042.54	7571.6	11906.8	21792.6	12907.7	12737.8	8844.14	7147.95	12849	13063.4	6846.63
P28358	3	1	14.1784	0.0747941	10.134	3;5	2	DH	ADK T1	Homeobox protein Hox-D10 OS=Homo sapiens GN=HOXD10 PE=1 SV=2	2526.06	1591.61	1476.61	1699.81	1357.07	765.955	11.921	862.345	0	0	712.922	6.83881	2325.02	12.3822	884.878	0
P12036	26	4	149.692	0.0748486	3.05618	1;2;3;4;5	5	DH	ADK T1	Neurofilament heavy polypeptide OS=Homo sapiens GN=NEFH PE=1 SV=4	2039.85	1773.83	1169.17	1466.11	1318.96	1095.57	712.358	2941.24	437.202	414.33	880.823	377.785	973.627	212.306	1286.29	36.6324
O94993	3	1	13.0045	0.0748554	Infinity	5	1	ADK T1	DH	Transcription factor SOX-30 OS=Homo sapiens GN=SOX30 PE=1 SV=1	0	0	0	0	0	0	0	0	127.973	57.4645	0	0	0	0	0	0
Q6DKK2	5	1	32.2895	0.075026	Infinity	1;2;3;4	4	ADK T2	DH	Tetratricopeptide repeat protein 19, mitochondrial OS=Homo sapiens GN=TTC19 PE=1 SV=4	0	0	0	0	0	0	0	0	0	0	0	0	18.7422	0	0	35.4967
P11215	18	1	100.558	0.0750855	5.0453	4;5	2	ADK T2	DH	Integrin alpha-M OS=Homo sapiens GN=ITGAM PE=1 SV=2	88.77	14.9443	0	31.4739	243.327	134.477	95.1512	90.6934	0	0	19.9457	207.408	98.0138	134.423	374.715	74.9124
P51665	7	2	41.3989	0.0753556	Infinity	1;2;3	3	ADK T1	DH	26S proteasome non-ATPase regulatory subunit 7 OS=Homo sapiens GN=PSMD7 PE=1 SV=2	0	0	0	0	0	0	0	0	506.242	1879.59	0	0	0	0	0	0
P07339	32	13	277.34	0.0755232	2.25212	1;2;3;4;5	5	ADK T1	DI	Cathepsin D OS=Homo sapiens GN=CTSD PE=1 SV=1	6994.26	8675.15	9136.07	5803.56	6264.23	6359.28	5123.36	6973.71	14609.6	25414.8	6900.08	8749.31	6857.22	13940.1	8671.24	13923.3
P09429	14	4	134.681	0.0755757	26.6015	1;2;3;5	4	ADK T1	DI	High mobility group protein B1 OS=Homo sapiens GN=HMGB1 PE=1 SV=3	544.073	455.401	392.794	0	271.96	209.016	183.353	171.124	13043.8	7318.45	1117.09	745.033	802.122	2561.53	498.875	1598.13
Q14974	37	22	281.349	0.075654	1.53867	1;2;3;4;5	5	ADK T1	DH	Importin subunit beta-1 OS=Homo sapiens GN=KPNB1 PE=1 SV=2	9912.99	11380.5	14585.2	7677.6	9755.02	9154.55	14983.9	10160.7	15419.3	21131.2	16640.3	13828.1	10304.1	11719.8	14026.8	20430.4
P68366	28	4	293.034	0.0756659	2.69521	1;2;3;4;5	5	ADK T2	ADK T1	Tubulin alpha-4A chain OS=Homo sapiens GN=TUBA4A PE=1 SV=1	3639.11	3366.36	3795.36	8271.77	4211.87	3075.61	4335.47	4443.64	7.90656	1.77842	4940.67	3293.53	1643.95	6501.46	6200.33	7873.28
P43250	5	3	34.6923	0.0762229	9524.22	1	1	ADK T1	DI	G protein-coupled receptor kinase 6 OS=Homo sapiens GN=GRK6 PE=1 SV=2	0	10.8986	0	0	3.50386	0	0	0	17250.7	16102.8	18.1189	0	547.447	0	16.5557	61.9565
Q8N6L0	2	2	10.6262	0.0770703	17.5254	3	1	ADK T1	ADK T2	Coiled-coil domain-containing protein 155 OS=Homo sapiens GN=CCDC155 PE=2 SV=2	3.62328	4.03176	0	4.87554	0	3.21897	2.52899	10.7665	8.72543	79.056	88.6421	2.81623	6.89423	1.94809	0	1.38513
Q13442	8	2	66.8741	0.0771226	Infinity	1;2;3	3	ADK T1	DH	28 kDa heat- and acid-stable phosphoprotein OS=Homo sapiens GN=PDAP1 PE=1 SV=1	0	0	0	0	0	0	0	0	3.1138	5.04853	0	0	0	0	0	0
Q9NQG5	9	3	64.2339	0.0773161	4.35716	1;2;3;4;5	5	DH	ADK T1	Regulation of nuclear pre-mRNA domain-containing protein 1B OS=Homo sapiens GN=RPRD1B PE=1 SV=1	463.316	387.619	177.988	411.672	829.602	256.315	60.7435	27.9875	252.951	0	0	77.6761	396.074	141.873	36.9603	319.262
Q8WVS4	9	3	41.7952	0.0774196	567.556	1;2	2	DH	DI	WD repeat-containing protein 60 OS=Homo sapiens GN=WDR60 PE=1 SV=3	5.18587	6.44772	0	3804.9	0	6.7245	0	0	122.571	126.803	85.8039	103.409	24.9707	0	32.2726	35.4948
Q6P1N0	17	2	90.8952	0.077656	Infinity	1;2;3	3	ADK T1	DH	Coiled-coil and C2 domain-containing protein 1A OS=Homo sapiens GN=CC2D1A PE=1 SV=1	0	0	0	0	0	0	0	0	175.45	0	0	50.5838	0	0	0	0
P84090	3	1	30.8739	0.0777165	Infinity	1	1	ADK T1	DH	Enhancer of rudimentary homolog OS=Homo sapiens GN=ERH PE=1 SV=1	0	0	0	0	0	0	0	0	552.659	123.903	0	0	0	0	0	0
Q14192	5	2	30.6686	0.077776	573.917	2;3	2	ADK T1	DH	Four and a half LIM domains protein 2 OS=Homo sapiens GN=FHL2 PE=1 SV=3	1.39283	1.83325	13.6599	0	4.39905	17.4707	10.4489	5.33112	9522.1	4.53062	18.7468	145.77	53.6874	4.53887	13.2011	17.5544
Q9H0V9	5	2	24.6085	0.0778071	33.7769	1;2;5	3	ADK T1	ADK T2	VIP36-like protein OS=Homo sapiens GN=LMAN2L PE=1 SV=1	150.378	659.487	80.2456	34.5972	77.9562	322.503	129.192	389.913	4566.8	7052.03	224.392	228.782	213.982	53.617	89.8049	0
P17480	11	3	59.7968	0.0779402	Infinity	1;2	2	ADK T1	DH	Nucleolar transcription factor 1 OS=Homo sapiens GN=UBTF PE=1 SV=1	0	0	0	0	0	0	0	0	161.496	805.191	0	0	0	0	0	0
Q7RTV0	2	2	13.1839	0.0779757	Infinity	1	1	ADK T1	DH	PHD finger-like domain-containing protein 5A OS=Homo sapiens GN=PHF5A PE=1 SV=1	0	0	0	0	0	0	0	0	620.011	131.015	0	0	0	0	0	0
A0MZ66	33	10	195.41	0.0785663	2.47986	1;2;3;5	4	DI	ADK T1	Shootin-1 OS=Homo sapiens GN=KIAA1598 PE=1 SV=4	3417.14	10687.2	10044.9	11343.8	9030.92	8753.99	16712.3	9008.84	618.996	10551.9	2969.75	3403.08	4595.17	3615.22	6598.82	4197.67
P06870	5	2	27.2875	0.0788571	Infinity	1;2	2	ADK T1	DH	Kallikrein-1 OS=Homo sapiens GN=KLK1 PE=1 SV=2	0	0	0	0	0	0	0	0	22.0183	69.8918	0	0	0	0	0	0
Q86UX2	2	1	10.4909	0.0788823	14.0534	2	1	DI	ADK T1	Inter-alpha-trypsin inhibitor heavy chain H5 OS=Homo sapiens GN=ITIH5 PE=2 SV=2	0	197.544	0	0	163.895	171.169	21.6472	124.09	0	0	4.68384	29.5287	25.0606	8.92666	13.0901	0
Q16695	13	1	105.041	0.0789051	Infinity	1;2;3;4;5	5	ADK T1	DH	Histone H3.1t OS=Homo sapiens GN=HIST3H3 PE=1 SV=3	0	0	0	0	0	0	0	0	0	0	15.3043	43.7102	0	0	0	0
Q9UNF0	26	6	165.728	0.0789181	18.995	1;2;3;4	4	ADK T1	ADK T2	Protein kinase C and casein kinase substrate in neurons protein 2 OS=Homo sapiens GN=PACSIN2 PE=1 SV=2	310.97	152.098	429.771	672.71	274.092	204.749	233.591	249.246	2075.84	5495.58	126.513	234.432	157.7	101.528	152.814	5.56118
Q969V3	13	5	72.5858	0.0790772	21.5016	2;3	2	ADK T1	DH	Nicalin OS=Homo sapiens GN=NCLN PE=1 SV=2	161.842	407.124	62.9954	546.01	243.813	368.367	409.667	290.775	1675.58	22658.1	705.303	289.286	303.097	184.612	345.987	387.426
P55795	16	2	147.183	0.0793378	250.608	1;2;3;4;5	5	ADK T1	DI	Heterogeneous nuclear ribonucleoprotein H2 OS=Homo sapiens GN=HNRNPH2 PE=1 SV=1	0	0	155.415	0	0	34.8661	0	0	7026.78	1510.71	6.05001	194.163	0	17.704	751.725	0
O43290	22	5	122.299	0.0795064	7.8302	1;3;4	3	ADK T1	DH	U4/U6.U5 tri-snRNP-associated protein 1 OS=Homo sapiens GN=SART1 PE=1 SV=1	101.531	0.905015	3.57636	33.708	185.103	68.6197	8.67326	29.9068	681.109	49.7864	138.061	225.086	42.9332	28.4771	84.6192	38.1044
Q9H7C9	6	2	41.2451	0.0795804	Infinity	1;2;3;4	4	ADK T1	DI	UPF0366 protein C11orf67 OS=Homo sapiens GN=C11orf67 PE=1 SV=1	0	0	0	0.606907	0	0	0	0	618.589	294.07	0	0	0	0	0	0
P35659	13	5	79.0436	0.079694	4.10008	1;2;4	3	ADK T1	DH	Protein DEK OS=Homo sapiens GN=DEK PE=1 SV=1	893.36	864.888	719.309	42.5009	543.956	1180.32	1175.89	855.696	5039.3	2454.3	2102.18	736.664	699.291	2711.33	2376.82	3925.85
Q9NZN4	39	22	367.855	0.0797183	1.99523	1;2;3;4;5	5	DI	ADK T2	EH domain-containing protein 2 OS=Homo sapiens GN=EHD2 PE=1 SV=2	33859.8	32069.2	35848.8	18217.1	35929	36385.9	28191.7	52372.8	28457.9	39515.7	19944.6	15126.4	10295.8	15641.9	24958.9	25725.9
P02671	52	22	424.085	0.0800647	1.91472	1;2;3;4;5	5	DI	ADK T1	Fibrinogen alpha chain OS=Homo sapiens GN=FGA PE=1 SV=2	53892.9	54283.3	63468.5	28059.6	75358.3	37484.7	56895.8	69335.3	26986.8	41775.5	24913.1	31185.8	34138	37271.7	73270.3	47866.5
O15260	2	1	13.9709	0.0802764	3.16155	5	1	ADK T1	ADK T2	Surfeit locus protein 4 OS=Homo sapiens GN=SURF4 PE=1 SV=3	797.558	62.582	558.936	793.911	557.122	740.417	704.014	921.065	1421.59	2209.57	825.036	2164.61	1008.27	501.065	358.116	226.712
Q05469	6	1	32.4808	0.0804185	Infinity	2	1	ADK T1	DH	Hormone-sensitive lipase OS=Homo sapiens GN=LIPE PE=1 SV=4	0	0	0	0	0	64.1673	1857.22	1962.39	803.511	3568.03	1081.13	0	0	0	17.8221	414.908
P05141	27	6	265.602	0.0804241	1.54376	1;2;3;4;5	5	ADK T1	DI	ADP/ATP translocase 2 OS=Homo sapiens GN=SLC25A5 PE=1 SV=7	12781.4	10578.9	12953.6	20045.3	10650	9655.32	16281.5	10328.5	17110.2	21662.4	12132.2	21521.3	14882.6	18065.1	15359.9	19919.9
O15195	22	10	133.2	0.0805771	3.67766	1;2;3;4	4	DI	ADK T1	Villin-like protein OS=Homo sapiens GN=VILL PE=2 SV=3	11280.3	11073.5	11748.7	1312.95	6519.46	13160.6	6579.33	14288.8	1325.1	1181.56	5492.08	3026.79	4131.14	2137.02	7149.06	995.215
O43719	17	9	95.6335	0.0808559	1.79914	1	1	DH	ADK T2	HIV Tat-specific factor 1 OS=Homo sapiens GN=HTATSF1 PE=1 SV=1	1644.3	5590.5	3194.22	3581.82	3250.6	3696.93	2985.16	3437.18	1650.29	1852.29	2393.44	3488.27	1658.57	1976.3	2417.18	1735.47
Q9NXR1	12	2	63.2982	0.0810836	Infinity	1;3	2	ADK T1	DH	Nuclear distribution protein nudE homolog 1 OS=Homo sapiens GN=NDE1 PE=1 SV=2	0	0	0	0	0	0	0	0	0	0	1570.17	182.384	0	0	0	0
Q5VZK9	8	3	39.2002	0.0812112	2.95815	1;2	2	DI	ADK T1	Leucine-rich repeat-containing protein 16A OS=Homo sapiens GN=LRRC16A PE=1 SV=1	4280.26	2604.86	2790.64	1832.35	2688.8	2508.14	4574.65	5389.87	526.694	69.8152	3335.77	1193.03	868.73	1817.48	3875.21	1253.56
P01860	24	5	198.02	0.0812206	3327.87	1;2;3;4;5	5	DH	ADK T2	Ig gamma-3 chain C region OS=Homo sapiens GN=IGHG3 PE=1 SV=2	3620.1	264.535	116.879	43680.3	0	4672.29	0	1179.03	0	3567.02	46.7683	9.2237	0	0	0	14.328
P36575	2	1	11.1858	0.0814114	Infinity	3;4	2	ADK T1	DH	Arrestin-C OS=Homo sapiens GN=ARR3 PE=1 SV=2	0	0	0	0	0	0	0	0	98.2566	705.317	0	0	0	0	0	0
Q14195	36	15	316.675	0.0816351	1.76141	1;2;3;4;5	5	DI	ADK T1	Dihydropyrimidinase-related protein 3 OS=Homo sapiens GN=DPYSL3 PE=1 SV=1	14186.1	14130	19209.3	14510	14368.2	11465.7	17281.1	23013.8	13236.4	14247.3	4586.88	5472.47	8755.64	9095.04	16961.3	7445.6
P12755	3	2	13.3129	0.0817032	4.52941	2	1	DI	ADK T1	Ski oncogene OS=Homo sapiens GN=SKI PE=1 SV=1	2294	1239.8	1422.67	145.086	1777.5	1070.95	575.067	1862.6	47.5352	4.6513	742.343	372.534	719.297	581.708	614.044	148.166
P42025	5	2	27.1223	0.0817882	Infinity	2;3;4	3	ADK T1	DH	Beta-centractin OS=Homo sapiens GN=ACTR1B PE=1 SV=1	0	0	0	0	0	0	0	0	0	11.3012	0	37.362	0	0	0	0
P50461	2	1	8.92	0.0819227	Infinity	2	1	ADK T1	DH	Cysteine and glycine-rich protein 3 OS=Homo sapiens GN=CSRP3 PE=1 SV=1	0	0	0	0	0	0	0	0	192.483	1916.09	0	0	0	0	0	0
Q9NR19	9	4	52.5993	0.0820474	2.32854	1;3;4	3	ADK T1	ADK T2	Acetyl-coenzyme A synthetase, cytoplasmic OS=Homo sapiens GN=ACSS2 PE=1 SV=1	1119.54	787.809	984.646	1348.39	816.372	999.637	744.729	605.56	2341.76	623.484	1918.75	953.286	704.011	953.466	482.553	366.815
Q15126	7	4	41.4066	0.0822303	25.7116	1;2;3	3	ADK T1	DI	Phosphomevalonate kinase OS=Homo sapiens GN=PMVK PE=1 SV=3	33.7076	59.1427	77.5165	107.895	138.786	45.5492	13.9325	0	3663.73	1290.21	60.4917	83.338	212.627	6.52433	11.3797	2.03821
P17516	2	1	11.5606	0.0823334	Infinity	2;4	2	DH	DI	Aldo-keto reductase family 1 member C4 OS=Homo sapiens GN=AKR1C4 PE=1 SV=3	340.274	0	15.1782	231.226	0	0	0	0	20.9016	0	0	0	0	0	0	34.7657
Q13137	17	1	89.3362	0.0823584	Infinity	1;2;3;4	4	DH	ADK T2	Calcium-binding and coiled-coil domain-containing protein 2 OS=Homo sapiens GN=CALCOCO2 PE=1 SV=1	61.2283	23.7092	100.93	0	34.8779	78.9002	0	62.433	0	0	0	61.8556	0	0	0	0
P53618	48	20	321.925	0.0826089	3.19918	1;2;3;4;5	5	DH	DI	Coatomer subunit beta OS=Homo sapiens GN=COPB1 PE=1 SV=3	5517.87	2282.51	2995.7	16226.7	2389.81	1740.24	2028.74	2287.97	4390.19	1773.39	2668.03	2196.66	6089.71	4453.33	3173.19	4963.68
Q9HDC9	27	15	169.391	0.0826228	2.21864	1;2;3;4;5	5	ADK T1	DI	Adipocyte plasma membrane-associated protein OS=Homo sapiens GN=APMAP PE=1 SV=2	4204.91	1611.25	2980.2	2887.09	2973.61	2424.02	2122.99	2462.93	8832.8	5025.87	2477.76	5813.45	4217.83	3752.66	2547.89	2233.85
O00391	22	3	120.915	0.0826449	6.94978	2;3;4	3	DH	ADK T2	Sulfhydryl oxidase 1 OS=Homo sapiens GN=QSOX1 PE=1 SV=3	385.201	54.2398	83.4403	51.2372	60.4086	184.316	0	12.5099	0	0	0	93.6451	82.6096	0	0	0
P40222	7	1	42.3516	0.0827317	15.1621	1;3;4	3	ADK T1	DH	Alpha-taxilin OS=Homo sapiens GN=TXLNA PE=1 SV=3	0	38.6059	0	0	0	81.2799	0	20.0098	297.177	207.726	80.4438	0	74.982	52.0948	186.605	102.058
Q9BQL6	26	9	162.888	0.0829465	21.1486	1;2;3;4;5	5	ADK T1	DI	Fermitin family homolog 1 OS=Homo sapiens GN=FERMT1 PE=1 SV=1	252.547	209.791	154.923	0	130.293	151.282	23.7945	37.2454	5715.22	283.01	454.477	793.099	425.177	537.279	267.869	587.636
P62258	41	17	369.044	0.0830886	1.88695	1;2;3;4;5	5	ADK T1	DH	14-3-3 protein epsilon OS=Homo sapiens GN=YWHAE PE=1 SV=1	46925.2	36223.2	49841.4	26723.8	24777.4	47424	62695.3	51073.8	76303	109087	67992.8	47988.3	35303.8	50614.6	53835.6	58532.6
Q13576	88	30	513.538	0.0831679	2.78347	1;2;3;4	4	ADK T1	ADK T2	Ras GTPase-activating-like protein IQGAP2 OS=Homo sapiens GN=IQGAP2 PE=1 SV=4	6475.16	8129.22	4184.68	7435.04	3897.65	4166.34	5868.06	8051.66	14711.5	27892	7189.11	5373.17	3847.71	5540.03	6442.44	3988.89
Q96ST3	5	3	29.2668	0.0831921	2.66264	2	1	ADK T1	DI	Paired amphipathic helix protein Sin3a OS=Homo sapiens GN=SIN3A PE=1 SV=2	1151.29	832.718	313.452	1166.24	497.13	324.846	946.93	805.314	1349.15	2477.04	2036.65	991.377	837.252	1185.76	535.626	1664.57
P40429;Q6NVV1	10	5	95.5206	0.0833026	1.77095	2;3;4	3	ADK T2	DI	60S ribosomal protein L13a OS=Homo sapiens GN=RPL13A PE=1 SV=2	3037.28	2331.43	2684.15	4347.13	2086.48	2209.28	3493.15	4197.34	3103.56	6079.31	5880.25	3627.93	3364.3	5205.61	4409.8	8247.36
Q13084	3	1	18.1451	0.083595	Infinity	1;3	2	ADK T1	DH	39S ribosomal protein L28, mitochondrial OS=Homo sapiens GN=MRPL28 PE=1 SV=4	0	0	0	0	0	0	0	0	251.952	39.2318	0	0	0	0	0	0
Q9H081	1	1	6.1724	0.0837784	Infinity	2	1	ADK T1	DH	Protein MIS12 homolog OS=Homo sapiens GN=MIS12 PE=1 SV=1	0	0	0	0	0	0	0	0	806.281	87.3279	0	0	0	0	0	0
Q15526	3	2	15.3315	0.0839022	Infinity	2;4;5	3	ADK T1	DH	Surfeit locus protein 1 OS=Homo sapiens GN=SURF1 PE=1 SV=1	0	0	0	0	0	0	0	0	0	2166.24	0	172.227	0	0	0	0
Q2M243	9	1	41.3865	0.084003	Infinity	1;2	2	ADK T1	DH	Coiled-coil domain-containing protein 27 OS=Homo sapiens GN=CCDC27 PE=2 SV=2	0	0	0	0	0	0	0	0	0	0	3.47519	1.82886	0	0	0	0
O43681	10	4	61.9689	0.084046	3.1755	3;4;5	3	ADK T1	DH	ATPase ASNA1 OS=Homo sapiens GN=ASNA1 PE=1 SV=2	443.122	24.6716	460.428	596.287	460.063	299.453	603.894	311.874	1293.49	2173.13	886.673	487.792	941.68	975.997	940.51	721.365
P53701	7	2	38.4305	0.0843977	29.5336	2;4	2	DH	ADK T2	Cytochrome c-type heme lyase OS=Homo sapiens GN=HCCS PE=1 SV=1	397.47	353.403	107.476	2810.65	83.295	116.952	15.8231	39.4556	86.7041	0	365.934	71.6714	54.074	70.1574	0	0
O43781	3	1	19.7659	0.0844368	2.51606	3	1	ADK T2	ADK T1	Dual specificity tyrosine-phosphorylation-regulated kinase 3 OS=Homo sapiens GN=DYRK3 PE=1 SV=3	2839.91	3807.5	2878.27	4870.96	3297.96	3997.49	5331.37	5905.27	28.7624	3.78963	7757.02	2726.31	3336.99	8750.78	7228.55	7142.23
P62158	19	10	181.027	0.0845174	32.8747	1;2;3;4	4	ADK T1	DI	Calmodulin OS=Homo sapiens GN=CALM1 PE=1 SV=2	496.843	753.405	808.497	2598.61	654.942	753.262	591.256	733.392	14570.3	63535	11389.8	346.635	553.837	434.87	624.527	6791.07
P17213	2	1	15.1043	0.0848102	Infinity	3;4	2	ADK T2	DH	Bactericidal permeability-increasing protein OS=Homo sapiens GN=BPI PE=1 SV=4	0	0	0	0	0	207.911	328.539	169.709	0	0	158.558	78.1485	381.676	611.959	0	754.935
P51888	13	4	114.01	0.0848347	3.00454	2;3;4;5	4	DH	ADK T2	Prolargin OS=Homo sapiens GN=PRELP PE=1 SV=1	7646.66	3029.32	11041.7	9879.16	5682.39	3894.98	14786.2	4096.86	1382.36	5084.83	3463.58	6381.19	2524.25	2425.39	4075.69	1491.03
Q8WWU7	8	1	58.8009	0.0848621	60.083	1;2;5	3	DH	ADK T1	Intelectin-2 OS=Homo sapiens GN=ITLN2 PE=2 SV=1	116.615	137.694	11.3618	0	153.333	43.5213	21.8129	8.27421	0	0	0	4.42173	121.628	0	0	0
P10768	11	6	97.1404	0.0856088	1.69827	2;3;4;5	4	DH	ADK T1	S-formylglutathione hydrolase OS=Homo sapiens GN=ESD PE=1 SV=2	9142.58	9667.92	8226.84	11878.1	8049.56	8901.59	10876.5	8321.11	6206.94	3869.72	4000.75	8837.36	6256.53	10198.7	4570.64	11525.6
P15121	14	5	88.6859	0.085668	1.73254	1;2;3;4;5	5	DI	ADK T2	Aldose reductase OS=Homo sapiens GN=AKR1B1 PE=1 SV=3	2847.94	2725.89	2976.96	1755.8	3436.93	2625.22	3595.47	3351.04	1052.12	2361.28	2507.73	2455.56	2073.93	2014.58	2388.91	1031.04
Q969Q5	3	2	20.0006	0.0858747	1704.1	2;3	2	ADK T1	ADK T2	Ras-related protein Rab-24 OS=Homo sapiens GN=RAB24 PE=1 SV=1	0.0565073	0.144851	18.4268	0	0	58.4352	0	0.157338	42.7088	426.399	0	75.0448	0	0.0163231	0.302996	0
Q96HS1	4	3	25.7701	0.0859881	12.8168	1;2	2	ADK T1	DH	Serine/threonine-protein phosphatase PGAM5, mitochondrial OS=Homo sapiens GN=PGAM5 PE=1 SV=2	19.7216	34.7037	88.1598	0	81.5491	83.2268	68.6954	88.7191	316.958	1347.03	90.452	73.0483	107.163	6.65782	74.6947	26.9662
P48739	21	5	143.177	0.08623	2.6365	1;2;3;4	4	ADK T2	ADK T1	Phosphatidylinositol transfer protein beta isoform OS=Homo sapiens GN=PITPNB PE=1 SV=2	582.363	288.33	1165.71	982.586	807.918	684.071	907.516	820.998	0	0	1052.13	947.653	1080.84	1417.53	915.251	1858.79
O60493	6	3	39.2802	0.0865123	1.58993	1;3;4	3	DI	ADK T1	Sorting nexin-3 OS=Homo sapiens GN=SNX3 PE=1 SV=3	3680.9	4538.16	3510.63	3924.22	4139	4481.26	5536.28	5753.12	1493.16	3537.17	4584.85	2907.13	3996.68	3784.95	4452.7	3721.26
Q9UL25	6	2	39.6564	0.0867182	Infinity	1;2;3;4	4	DH	DI	Ras-related protein Rab-21 OS=Homo sapiens GN=RAB21 PE=1 SV=3	0	4.98873	114.503	13.2065	0	0	0	0	97.3655	0	0	30.2163	0	0	0	0
P01116	9	1	56.5187	0.0868944	12.0045	2;3;4;5	4	DH	ADK T2	GTPase KRas OS=Homo sapiens GN=KRAS PE=1 SV=1	151.674	118.156	43.0317	63.9811	24.2202	8.03574	7.76572	0	24.6879	0	141.795	5.41099	2.87751	7.5246	15.8857	5.10401
P51991	20	9	172.559	0.0869048	3.21981	1;2;3;4;5	5	DH	DI	Heterogeneous nuclear ribonucleoprotein A3 OS=Homo sapiens GN=HNRNPA3 PE=1 SV=2	10597.6	6639.32	9482.74	32323.8	1473.02	9064.51	2124.27	5675.76	15085.8	19862.6	4755.88	14241.6	13002.4	2537.53	6801.99	1976.33
Q9H6S3	24	11	147.557	0.0872833	2.1081	1;2;3;4	4	ADK T2	DH	Epidermal growth factor receptor kinase substrate 8-like protein 2 OS=Homo sapiens GN=EPS8L2 PE=1 SV=2	1687.22	807.969	1065.14	708.237	2010.99	764.477	1027.68	1571.81	1033.3	2249.84	1006.94	1918.71	2444.57	1356.23	2516.49	2681.29
Q9Y6W5	17	7	90.3336	0.087347	2.13064	1;3;4	3	ADK T1	ADK T2	Wiskott-Aldrich syndrome protein family member 2 OS=Homo sapiens GN=WASF2 PE=1 SV=3	1977.07	683.935	1212.76	1401.69	1702.78	968.062	1031.41	675.174	941.977	1027.41	2027.5	1914.52	861.514	471.163	796.057	645.741
P24539	27	7	214.189	0.0874364	2.28595	1;2;3;4;5	5	DH	ADK T2	ATP synthase subunit b, mitochondrial OS=Homo sapiens GN=ATP5F1 PE=1 SV=2	6469.46	3060.2	4555.09	2741.66	2565.94	4177.02	3471.74	4546.91	3771.4	5132.07	1215.42	1464.71	1378.65	2070.54	2313.91	1597.7
P09544	4	1	17.3437	0.0875623	Infinity	1	1	ADK T2	DH	Protein Wnt-2 OS=Homo sapiens GN=WNT2 PE=1 SV=1	0	0	0	0	0	0	0	0	0	0	0	0	0	0	25.134	188.858
P51148	10	1	67.2327	0.0877086	2.33811	1;3;4;5	4	ADK T1	DI	Ras-related protein Rab-5C OS=Homo sapiens GN=RAB5C PE=1 SV=2	1118.55	932.775	1468.87	1412.35	758.607	778.868	1469.85	1026.1	1555.39	4115.02	1047.27	2712.94	1184.1	1043.9	1424.18	454.979
Q7KZN9	3	2	16.245	0.0878085	124.487	3;4	2	DH	ADK T2	Cytochrome c oxidase assembly protein COX15 homolog OS=Homo sapiens GN=COX15 PE=1 SV=1	5.47067	1.31095	41.8782	0	0	17.6989	0	0	5.6604	2.88255	7.5921	20.0628	0	0	0.390884	0
Q68DU8	4	1	25.9042	0.0880693	12.6668	5	1	DI	ADK T1	BTB/POZ domain-containing protein KCTD16 OS=Homo sapiens GN=KCTD16 PE=2 SV=1	289.803	815.368	0	0	184.274	896.404	413.162	199.795	0	0	133.707	0	0	203.672	0	0
Q96M96	18	4	85.0375	0.0883196	12.9536	2;3;4;5	4	ADK T2	ADK T1	FYVE, RhoGEF and PH domain-containing protein 4 OS=Homo sapiens GN=FGD4 PE=1 SV=2	1381.39	7891.01	4386.95	20635	1461.19	8982.21	469.823	7440.34	120.516	152.261	213.951	3850.44	16694.2	15445.5	263.534	23778.6
Q9BXP5	29	15	161.64	0.0886315	3.96125	1;2;3;4	4	ADK T1	DI	Serrate RNA effector molecule homolog OS=Homo sapiens GN=SRRT PE=1 SV=1	1126.33	1067.5	1031.72	3177.77	1001.99	1637.77	703.485	970.459	10247.3	2993.99	1287.59	2558.84	1148.69	2270.57	1686.27	3027.95
Q9C0H5	3	1	20.1558	0.0887931	2.3398	3	1	ADK T2	ADK T1	Rho GTPase-activating protein 39 OS=Homo sapiens GN=ARHGAP39 PE=1 SV=2	377.485	276.657	190.848	69.6133	336.267	244.955	207.288	145.155	0	0	157.881	278.516	230.02	81.9901	402.87	306.2
P22307	37	10	216.68	0.0889147	1.42407	1;2;3;4;5	5	ADK T1	ADK T2	Non-specific lipid-transfer protein OS=Homo sapiens GN=SCP2 PE=1 SV=2	2829.34	3466.42	3427.28	4378.76	4091.67	2951.04	4588.16	2915.94	4844.95	3440.9	3873.03	4585.51	2710.3	3324.29	2764.62	2958.94
O96008	7	4	58.0351	0.0892008	2.28456	2;3;4;5	4	DI	ADK T1	Mitochondrial import receptor subunit TOM40 homolog OS=Homo sapiens GN=TOMM40 PE=1 SV=1	458.155	318.504	173.701	847.435	935.914	675.268	1148.54	596.03	13.4103	0.420443	126.384	1328.67	698.638	1334.71	316.755	250.567
Q96M20	4	1	18.5049	0.0892647	Infinity	2	1	DH	DI	Uncharacterized protein C20orf152 OS=Homo sapiens GN=C20orf152 PE=2 SV=2	0	0	0	236.109	0	0	0	0	44.373	101.896	0	19.8365	0	0	0	0
P29992;O95837	15	6	97.2223	0.0893571	1.62652	1;2;4;5	4	DH	ADK T1	Guanine nucleotide-binding protein subunit alpha-11 OS=Homo sapiens GN=GNA11 PE=1 SV=2	1982.44	1502.09	1874.56	1885.93	1600.3	1905.75	1996.14	1489.76	379.91	1360.84	1099.2	1614.36	1422.12	1894.18	1638.36	1552.37
Q9H0U4;Q92928	18	2	155.163	0.0893891	Infinity	1;2;3;4;5	5	ADK T1	ADK T2	Ras-related protein Rab-1B OS=Homo sapiens GN=RAB1B PE=1 SV=1	3.33873	8.49289	49.9587	0	2.69015	351.019	0	0	1582.2	1295.07	0	84.9953	0	0	0	0
Q5RHP9	6	4	25.0567	0.0895987	1.73669	1	1	DI	ADK T1	Uncharacterized protein C1orf173 OS=Homo sapiens GN=C1orf173 PE=2 SV=1	7481.8	7890.33	10052.7	8988.41	9763.98	8516.77	12593.9	15136.9	3547.07	9741.02	8507.37	4698.37	8729.73	7473.03	11244.9	6749.93
P06730	10	6	79.3612	0.0898071	1.93264	1;3;4;5	4	DH	DI	Eukaryotic translation initiation factor 4E OS=Homo sapiens GN=EIF4E PE=1 SV=2	4042.33	1784.45	3578.36	1451.12	1521.96	1279.72	1611.35	1204.3	2483.96	1460.66	2099.67	3381.14	2232.21	2294.43	2136.54	2983.18
Q93052	22	9	168.406	0.090205	3.05788	1;2;3;4;5	5	DH	ADK T1	Lipoma-preferred partner OS=Homo sapiens GN=LPP PE=1 SV=1	3181.67	4840.27	14798.5	8240.68	11339.4	5112.33	8675.09	3079.17	790.646	3922.35	139.369	5305.34	3816.72	1320.01	3079.68	2437.82
P45880	17	10	108.829	0.090229	1.82451	1;2;3;4;5	5	ADK T1	DI	Voltage-dependent anion-selective channel protein 2 OS=Homo sapiens GN=VDAC2 PE=1 SV=2	4514.18	3815.25	4197.84	5863.94	4022.15	4079.84	4393.98	4689.65	11547	8694.2	7564.53	3549.59	4580.6	6771.69	5100.04	6224.1
P55075	3	1	18.2382	0.0902435	Infinity	1	1	ADK T1	DH	Fibroblast growth factor 8 OS=Homo sapiens GN=FGF8 PE=1 SV=1	0	0	0	0	0	0	0	0	0	0	8.01786	39.2856	0	0	0	0
P13647	39	9	270.817	0.0902836	35.8579	1;2;3;4	4	ADK T1	ADK T2	Keratin, type II cytoskeletal 5 OS=Homo sapiens GN=KRT5 PE=1 SV=3	357.508	194.86	608.955	98.0645	907.653	218.545	87.4787	62.9009	10932.6	4012.81	119.619	346.05	231.335	15.2976	73.8218	109.328
P53041	10	4	56.3213	0.0905937	3.16448	1;2;3;4	4	ADK T1	ADK T2	Serine/threonine-protein phosphatase 5 OS=Homo sapiens GN=PPP5C PE=1 SV=1	324.648	503.174	637.65	748.779	649.635	483.253	481.753	473.944	210.236	1465.85	874.963	252.419	103.913	352.395	341.085	88.524
P08134	7	2	71.5049	0.0908776	127.868	1;2;3;4;5	5	ADK T1	ADK T2	Rho-related GTP-binding protein RhoC OS=Homo sapiens GN=RHOC PE=1 SV=1	59.9819	21.399	757.96	16.0394	43.2112	6.7897	117.792	20.5133	70.4993	9729.49	73.0088	38.5054	10.7636	66.7499	0	0
P15880	25	15	187.692	0.0911983	2.16106	1;2;3;4;5	5	ADK T1	DH	40S ribosomal protein S2 OS=Homo sapiens GN=RPS2 PE=1 SV=2	10826.5	9803.52	7131.03	7688.5	8166.56	10072.2	11374.8	13930.3	20792.1	28310.4	19346	8160.14	8474.79	13045.2	13379.1	21845.3
Q969G3	5	2	30.117	0.0912192	Infinity	1	1	ADK T1	DH	SWI/SNF-related matrix-associated actin-dependent regulator of chromatin subfamily E member 1 OS=Homo sapiens GN=SMARCE1 PE=1 SV=2	0	0	0	0	0	0	0	0	53.6745	0	9.43451	0	0	0	0	0
Q96MY7	6	1	27.7712	0.0915031	19.7362	3	1	ADK T2	DI	Protein FAM161B OS=Homo sapiens GN=FAM161B PE=2 SV=2	0	57.741	0	0	0	3.62663	0	4.52172	0	7.05652	80.3116	0	53.3282	17.775	53.0525	36.6622
A8MPT4	2	2	11.0787	0.0919432	2.65752	2;3	2	DH	ADK T1	Glutathione S-transferase theta-4 OS=Homo sapiens GN=GSTT4 PE=3 SV=2	474.746	629.831	824.569	543.066	819.175	714.318	530.6	329.437	0	16.3955	200.106	713.768	392.321	365.899	451.392	99.4256
Q8N7X1	8	1	49.5079	0.0920324	Infinity	4;5	2	DI	ADK T1	RNA-binding motif protein, X-linked-like-3 OS=Homo sapiens GN=RBMXL3 PE=2 SV=2	10.2867	0	69.8873	109.417	530.376	271.687	0	146.254	0	0	0	0	49.2628	124.907	0	1.34811
P50148	13	4	74.755	0.0920836	2.08471	1;2;3;4;5	5	DH	ADK T1	Guanine nucleotide-binding protein G(q) subunit alpha OS=Homo sapiens GN=GNAQ PE=1 SV=4	900.056	786.39	591.79	419.955	862.852	547.966	422.292	294.884	0	0	400.499	893.778	774.421	291.074	491.552	375.97
Q58FF8	43	4	337.748	0.0921078	1.96512	1;2;3;4;5	5	DI	ADK T1	Putative heat shock protein HSP 90-beta 2 OS=Homo sapiens GN=HSP90AB2P PE=1 SV=2	1134.59	1752.57	1222.65	2589.3	2961.72	2209.2	1820.71	1636.82	580.481	1273.4	1275.14	1261.78	527.63	1177.3	2012.94	1044.42
Q14696	7	2	41.3884	0.0922247	Infinity	1;2;3	3	ADK T1	DH	LDLR chaperone MESD OS=Homo sapiens GN=MESDC2 PE=1 SV=2	0	0	0	0	14.1222	0	0	0	469.797	332.381	0	7.97939	0	0	0	40.6758
P12955	13	3	68.9183	0.0924076	6.0272	1;2;3;4	4	ADK T1	DI	Xaa-Pro dipeptidase OS=Homo sapiens GN=PEPD PE=1 SV=3	33.0459	104.524	125.705	29.8215	91.5176	112.407	25.6274	41.2429	379.846	1154.79	53.3584	44.1423	264.494	292.072	433.794	170.82
P31947	17	8	119.026	0.0927906	11.5892	1;2;3;4;5	5	DH	ADK T2	14-3-3 protein sigma OS=Homo sapiens GN=SFN PE=1 SV=1	1739.49	781.89	2524.23	6667.71	61.5814	866.536	476.376	0	4897.3	1232.67	951.091	902.687	610.918	196.105	203.685	0
P00403	4	4	31.6327	0.0928706	1.8685	4;5	2	ADK T1	ADK T2	Cytochrome c oxidase subunit 2 OS=Homo sapiens GN=MT-CO2 PE=1 SV=1	20996.8	18519.1	22869.5	31550.6	19467.8	18103	31419.9	17977.9	25117.3	71576.9	27783.3	36511.3	16789.1	18119.4	19540.1	31710.7
P14174	3	2	30.4444	0.0932937	1.54784	5	1	ADK T2	DH	Macrophage migration inhibitory factor OS=Homo sapiens GN=MIF PE=1 SV=4	11366.3	8918.52	19200.6	15740.1	10571.5	12753.5	18831.5	16537.4	19024.5	17186.8	18914.3	14230.3	15533.7	26294.2	23150.1	20502.1
P19388	6	2	41.7551	0.0933276	4.8599	1	1	DI	ADK T2	DNA-directed RNA polymerases I, II, and III subunit RPABC1 OS=Homo sapiens GN=POLR2E PE=1 SV=4	266.648	231.796	245.906	235.825	312.979	3048.15	129.568	196.765	582.853	355.615	538.632	674.809	0	0	344.377	414.375
Q0VD83	46	20	294.427	0.0934209	19.6282	1;2;3;4	4	ADK T1	ADK T2	Apolipoprotein B receptor OS=Homo sapiens GN=APOBR PE=1 SV=1	4810.04	6013.42	5354.91	4069.19	4529.48	4641.64	7207.32	3575	2313.4	87534.5	1586.87	3990.34	1849.19	807.107	1696.97	508.367
Q13330	2	2	9.0278	0.0937607	114.787	3;4	2	ADK T1	ADK T2	Metastasis-associated protein MTA1 OS=Homo sapiens GN=MTA1 PE=1 SV=2	22.1275	26.5544	81.6338	6.97831	20.8054	45.7251	1.09982	0.815188	555.758	326.464	0	47.5685	7.91901	0.00724324	0.173895	0
Q9NUB1	18	13	115.26	0.0938409	7.77583	1;2;3;4	4	ADK T1	DI	Acetyl-coenzyme A synthetase 2-like, mitochondrial OS=Homo sapiens GN=ACSS1 PE=1 SV=2	279.371	601.555	329.245	98.5922	706.137	240.453	137.423	23.9262	6550.99	831.763	456.48	775.908	384.044	777.697	217.247	163.937
Q14254	10	4	63.4224	0.0939773	14.9663	1;2;3;4;5	5	ADK T2	DH	Flotillin-2 OS=Homo sapiens GN=FLOT2 PE=1 SV=2	4.79675	63.0499	3.79876	325.034	124.313	47.9045	213.178	348.323	158.325	24.4403	196.251	68.5966	127.955	1639.57	4074.6	94.684
Q14019	14	4	88.3254	0.0941816	1.87024	1;2;3	3	ADK T1	DH	Coactosin-like protein OS=Homo sapiens GN=COTL1 PE=1 SV=3	4240.82	3004.71	4223.45	4346.2	4081.89	4527.57	5786.58	5517.57	5325.46	13197.1	6443.94	4611.78	4179.58	6231.35	6217.26	5763.54
P25705	64	33	589.569	0.0942627	1.94187	1;2;3;4;5	5	ADK T1	ADK T2	ATP synthase subunit alpha, mitochondrial OS=Homo sapiens GN=ATP5A1 PE=1 SV=1	98819.2	87427.6	97574.9	98495.5	63920.3	91235.9	117245	125218	203520	238595	157995	75445.2	59359.5	82882.7	112536	93110.6
P30048	13	5	112.101	0.0942786	1.84415	1;2;3;4;5	5	ADK T1	DH	Thioredoxin-dependent peroxide reductase, mitochondrial OS=Homo sapiens GN=PRDX3 PE=1 SV=3	8724.13	6325.72	8437.39	4383.96	7604.04	6244.32	8155.17	6916.37	22416	9939.38	8808.97	10234.2	7027.53	11182	8437.62	18084.3
Q9HD45	12	5	63.0653	0.0949099	2.77459	1;3;5	3	DI	ADK T1	Transmembrane 9 superfamily member 3 OS=Homo sapiens GN=TM9SF3 PE=1 SV=2	646.798	286.682	1334.06	554.172	741.153	904.279	1885.43	1345.95	133.669	68.9424	723.634	831.428	466.513	1729.24	1813.81	732.57
O15119	3	1	18.5097	0.0949893	Infinity	1;2	2	DI	ADK T2	T-box transcription factor TBX3 OS=Homo sapiens GN=TBX3 PE=1 SV=4	0	73.8363	17.839	0	0	4343.22	705.37	432.81	0	0	649.916	0	0	0	0	0
P49756	12	7	72.2907	0.0957326	3.69229	1	1	ADK T2	DH	RNA-binding protein 25 OS=Homo sapiens GN=RBM25 PE=1 SV=3	172.758	992.293	212.792	113.086	461.768	187.027	1962.68	672.513	490.479	235.868	471.591	578.611	442.581	1172.93	2186.71	1702.73
Q5JTZ9	8	6	39.7795	0.0961037	2.38572	1;2;4	3	ADK T1	ADK T2	Alanine--tRNA ligase, mitochondrial OS=Homo sapiens GN=AARS2 PE=1 SV=1	103.86	28.6502	199.678	20.5523	196.613	24.0496	0	0	131.372	30.2227	72.469	176.549	172.113	0	0	0
Q99829	24	6	134.533	0.0961353	2.82368	1;2;4;5	4	DI	DH	Copine-1 OS=Homo sapiens GN=CPNE1 PE=1 SV=1	3.48019	472.704	534.231	14.6054	672.657	519.163	583.075	1119.43	839.985	204.85	135.689	918.178	621.544	343.93	555.073	993.992
O43592	10	2	60.6604	0.0961841	3.65096	2;3;4;5	4	DI	ADK T1	Exportin-T OS=Homo sapiens GN=XPOT PE=1 SV=2	5295.87	9799.75	7992.61	8892.08	7765.92	11163.6	21697.9	17256.3	115.027	0.0894001	6599.37	9139.91	5200.43	12649.3	11203.5	13746.3
O15067	8	2	38.8309	0.0966226	5.80864	2	1	DI	ADK T1	Phosphoribosylformylglycinamidine synthase OS=Homo sapiens GN=PFAS PE=1 SV=4	525.099	906.367	665.493	16.2129	886.63	620.686	1350.16	569.242	26.5324	22.5594	289.027	251.817	347.984	389.907	531.95	432.148
P51153	6	2	39.5287	0.0968282	Infinity	3;4;5	3	ADK T1	DH	Ras-related protein Rab-13 OS=Homo sapiens GN=RAB13 PE=1 SV=1	0	0	0	0	0	0	0	0	6.89968	43.6709	0	0	0	0	0	0
Q96EY1	10	2	67.7044	0.0968643	Infinity	1;2;3;4	4	ADK T1	DH	DnaJ homolog subfamily A member 3, mitochondrial OS=Homo sapiens GN=DNAJA3 PE=1 SV=2	0	0	0	0	0	0	0	0	0	894.989	0	40.9165	0	0	0	0
P16278	13	7	84.3089	0.0971288	3.37218	2;3;4;5	4	ADK T1	DI	Beta-galactosidase OS=Homo sapiens GN=GLB1 PE=1 SV=2	677.496	632.514	481.06	149.967	434.391	741.532	338.071	100.719	2382.35	1798.34	729.952	534.465	810.305	685.105	391.497	743.838
Q02978	13	7	85.0754	0.0972856	14.1479	3;4;5	3	ADK T1	ADK T2	Mitochondrial 2-oxoglutarate/malate carrier protein OS=Homo sapiens GN=SLC25A11 PE=1 SV=3	205.796	275.526	378.445	310.377	146.243	292.915	141.902	562.038	474.349	10991.3	546.271	434.708	156.584	330.519	350.582	42.0683
Q9BRT2	1	1	5.6208	0.0974108	2.71694	3	1	DH	ADK T1	Uncharacterized protein C6orf125 OS=Homo sapiens GN=C6orf125 PE=1 SV=1	143.097	212.965	205.409	139.014	93.2393	148.358	80.488	57.3789	0	0	73.7374	184.084	113.188	84.3487	17.254	64.8065
Q9BS26	18	10	144.666	0.0976967	1.52097	1;2;3;4;5	5	ADK T1	DI	Endoplasmic reticulum resident protein 44 OS=Homo sapiens GN=ERP44 PE=1 SV=1	10515.3	5639.02	9238.22	4411.87	5317.22	7293.25	8134.11	6250.07	8820.41	13284.4	8956.53	9996.63	8364.03	8808.83	9601.95	9194.98
Q99961	15	2	84.9011	0.0979641	12.7131	1;2;3	3	ADK T1	DH	Endophilin-A2 OS=Homo sapiens GN=SH3GL1 PE=1 SV=1	0	106.323	0	0	65.6822	208.958	56.5997	40.3161	0	1045.53	302.466	3.68793	246.502	130.646	155.781	50.1726
P16070	18	8	145.935	0.0980391	1.65588	1;2;4;5	4	DI	ADK T2	CD44 antigen OS=Homo sapiens GN=CD44 PE=1 SV=3	4303.77	2188	4333.94	2926.67	2152.56	3712.88	3479.35	4499.59	2803.05	2910.02	2054.94	3206.2	2561.61	1609.95	2701.04	1488.12
P08962	1	1	7.7712	0.0981071	1.76943	4	1	ADK T1	DH	CD63 antigen OS=Homo sapiens GN=CD63 PE=1 SV=2	1687.08	1763.2	3137.23	4733.08	2127.11	3067.33	4417.85	3076.49	7858.76	4477.34	3116.85	4578.1	4287.05	3506.27	4955.13	4828.9
Q96DG6	15	9	119.066	0.098121	5.41839	1;2;3;4;5	5	DH	ADK T2	Carboxymethylenebutenolidase homolog OS=Homo sapiens GN=CMBL PE=1 SV=1	2970.97	409.556	1935.19	3597.93	1054.97	1696.47	231.679	380.924	2218	572.236	523.479	1896.6	766.019	513.749	222.849	142.454
P67936	52	14	453.948	0.0982691	2.16916	1;2;3;4	4	DI	ADK T1	Tropomyosin alpha-4 chain OS=Homo sapiens GN=TPM4 PE=1 SV=3	6928.19	14485.7	7142.4	22096.2	16824.2	15733.6	9979.3	18889.6	4530.03	10656.7	4766.32	8365.12	7262.35	4774.43	13843.7	9358.16
O95232	5	1	23.2883	0.0983799	Infinity	1;2;3	3	ADK T1	ADK T2	Luc7-like protein 3 OS=Homo sapiens GN=LUC7L3 PE=1 SV=2	27.6389	40.9874	0	0	0	7.8708	0	0	59.5581	0	12.6862	122.892	0	0	0	0
O60832	5	2	33.0768	0.098985	Infinity	1;2	2	ADK T1	DH	H/ACA ribonucleoprotein complex subunit 4 OS=Homo sapiens GN=DKC1 PE=1 SV=3	0	0	0	0	0	0	0	0	119.474	0	0	11.6092	0	0	0	0
P04004	15	5	116.15	0.0990133	2.38985	1;2;3;4;5	5	DI	ADK T1	Vitronectin OS=Homo sapiens GN=VTN PE=1 SV=1	3112.78	6089.54	1890.01	2595.25	7832.95	5076.12	3669.79	4035.89	1505.71	2615.49	3022.66	1482.1	4857.54	2414.93	7206.41	2182.6
Q15349	23	3	150.755	0.0990829	4.03436	1;2;3	3	DI	ADK T1	Ribosomal protein S6 kinase alpha-2 OS=Homo sapiens GN=RPS6KA2 PE=1 SV=2	294.407	378.682	358.654	182.079	426.605	566.605	912.195	687.926	0	63.1829	524.978	54.6491	169.852	63.9938	702.921	766.247
P45954	17	6	109.727	0.0994637	3.16791	2;3;4;5	4	ADK T1	DI	Short/branched chain specific acyl-CoA dehydrogenase, mitochondrial OS=Homo sapiens GN=ACADSB PE=1 SV=1	598.101	268.384	478.566	176.735	74.9075	396.981	355.795	304.455	961.26	1498.95	495.65	630.654	159.839	683.953	686.91	299.203
Q99797	8	2	41.1875	0.0994698	9.52069	2;3;4	3	ADK T2	ADK T1	Mitochondrial intermediate peptidase OS=Homo sapiens GN=MIPEP PE=1 SV=2	0	104.175	294.304	0	256.177	178.571	12.8288	53.4641	0	0	39.831	91.7883	265.343	358.009	398.471	231.283
A0AV96	17	9	126.616	0.0994948	6.48049	1;2;3;4	4	DI	ADK T2	RNA-binding protein 47 OS=Homo sapiens GN=RBM47 PE=1 SV=2	4579.4	2588.32	10150.4	1501.46	3684.53	23071.7	4408.04	3388.15	1503.03	2139.84	2073.61	8839.46	1905.93	1693.35	1641.27	91.2042
Q8WVM8	19	6	102.322	0.0995617	4.09651	1;2;3;4;5	5	DH	ADK T1	Sec1 family domain-containing protein 1 OS=Homo sapiens GN=SCFD1 PE=1 SV=4	878.809	1334.53	898.966	736.991	1643.48	689.835	514.203	636.325	411.528	0	50.8067	477.319	897.649	7.84344	176.715	13.9412
Q9NPJ3	9	2	61.9747	0.100019	16.1806	4;5	2	ADK T1	DI	Acyl-coenzyme A thioesterase 13 OS=Homo sapiens GN=ACOT13 PE=1 SV=1	94.6339	102.409	1367.74	36.7271	25.7941	75.0707	0	36.0706	437.691	256.772	145.928	1375.3	66.5947	82.6694	110.821	0
Q10567	43	10	260.628	0.100175	8.52653	1;2;3;4;5	5	ADK T1	ADK T2	AP-1 complex subunit beta-1 OS=Homo sapiens GN=AP1B1 PE=1 SV=2	3006.66	2249.49	1014.66	1501	1168.82	2681.33	509.421	2665.4	23197.2	19846.9	2906.24	1181.1	1017.58	2746.88	1390.18	372.973
Q6P1R3	4	2	29.6487	0.10029	55.924	4	1	ADK T2	ADK T1	Uncharacterized protein C11orf61 OS=Homo sapiens GN=C11orf61 PE=1 SV=1	171.207	263.552	138.728	197.49	110.01	237.022	154.537	201.668	0	21.562	275.071	54.9605	93.0597	147.842	852.203	18569.4
Q9P2R3	9	4	49.8767	0.100351	3.78996	3;4	2	ADK T1	ADK T2	Ankyrin repeat and FYVE domain-containing protein 1 OS=Homo sapiens GN=ANKFY1 PE=1 SV=2	165.454	335.542	128.258	251.679	375.424	283.549	169.51	344.907	372.795	1261.24	172.4	229.07	271.591	67.4284	163.445	34.6139
Q9ULV4	23	6	146.598	0.100413	4.56903	1;2;3;4;5	5	DI	ADK T1	Coronin-1C OS=Homo sapiens GN=CORO1C PE=1 SV=1	3777.05	3986.14	4253.31	3285.08	6284.38	8016.62	4055.69	4350.81	224.78	0	2145.66	2599.43	3317.77	2429.29	3692.64	1949.83
P23284	28	10	223.085	0.100495	1.70432	1;2;3;4;5	5	ADK T2	DI	Peptidyl-prolyl cis-trans isomerase B OS=Homo sapiens GN=PPIB PE=1 SV=2	9184.88	5205.41	9063.28	4706.95	4702.94	4240.81	6056.17	6906.82	5347.39	9468.19	10138.9	7348.62	6601.75	8941.43	11068.7	10724.2
Q8IWE2	13	3	64.3436	0.100611	Infinity	3;4;5	3	ADK T1	DI	Protein NOXP20 OS=Homo sapiens GN=FAM114A1 PE=1 SV=2	15.1471	18.477	11.3324	0	0	0	0	0	0	417.641	1376.79	0	0	0	0	0
Q13217	4	2	20.4366	0.100659	4.59871	1;3	2	ADK T1	DI	DnaJ homolog subfamily C member 3 OS=Homo sapiens GN=DNAJC3 PE=1 SV=1	263.263	128.608	200.259	124.123	0	146.391	50.1509	56.7073	200.797	399.791	174.358	389.671	23.7922	106.432	206.864	57.1752
Q53H12	8	2	55.8931	0.100665	103.608	3;4	2	ADK T1	DH	Acylglycerol kinase, mitochondrial OS=Homo sapiens GN=AGK PE=1 SV=2	0	1.19041	0	12.6865	0.866401	13.5707	0	1.80241	1220.87	165.447	51.4472	0	1.60465	1.09626	0	11.3191
Q7L1Q6	19	4	103.718	0.101012	36.6937	1;3;4	3	ADK T1	ADK T2	Basic leucine zipper and W2 domain-containing protein 1 OS=Homo sapiens GN=BZW1 PE=1 SV=1	99.4976	300.245	1039.31	79.7883	1110.26	30.5158	0.725428	64.2076	2985.69	2228.33	1329.28	52.7945	39.8566	65.6757	58.2772	15.9517
Q13263	37	17	281.906	0.101439	2.78399	1;2;3;4;5	5	ADK T1	DH	Transcription intermediary factor 1-beta OS=Homo sapiens GN=TRIM28 PE=1 SV=5	4085.16	5786.09	7333.82	7770.32	8301.71	8797.87	14270.9	9522.34	21236.8	29598.4	4407.45	14288.6	8535.32	6538.72	7030.75	7306.03
O60437	80	18	411.56	0.101489	22.6739	1;2;3	3	DH	ADK T2	Periplakin OS=Homo sapiens GN=PPL PE=1 SV=4	1763.94	3714.83	3044.38	88034.2	1158.89	4011.29	4806.86	2094.63	1372.89	3085.29	1190.88	1390.33	960.547	1317.65	1455.47	524.856
Q9P0M6	11	5	73.9399	0.101655	5.97462	2;4;5	3	ADK T1	DI	Core histone macro-H2A.2 OS=Homo sapiens GN=H2AFY2 PE=1 SV=3	492.007	171.504	509.37	781.999	0	679.963	787.559	142.885	4560.14	1258.23	2918.78	884.435	914.188	1352.32	1136.01	3423.86
Q6UXN9	5	3	31.2199	0.101726	5.71634	3;4	2	ADK T1	DH	WD repeat-containing protein 82 OS=Homo sapiens GN=WDR82 PE=1 SV=1	109.338	0	0	59.3482	100.387	163.139	120.094	88.3847	330.129	223.185	114.811	296.144	115.371	189.463	0.0757629	21.9665
Q9UPQ0	5	1	22.7157	0.102458	1.68453	1;3	2	ADK T1	DH	LIM and calponin homology domains-containing protein 1 OS=Homo sapiens GN=LIMCH1 PE=1 SV=4	1695.85	1384.53	1883.23	1355.01	2405.22	1480.07	1598.03	1165.92	1662.34	4096.01	2089.66	2795.9	1429.42	2030.16	1801.21	2009.02
Q60I27	2	1	10.3686	0.102537	2.34848	3	1	ADK T2	ADK T1	ALS2 C-terminal-like protein OS=Homo sapiens GN=ALS2CL PE=1 SV=1	524.345	320.667	584.93	635.963	491.659	466.24	439.891	456.132	0	0	862.133	653.486	466.092	929.017	661.723	1502.57
P38117	20	11	162.581	0.102741	1.55944	1;2;3;4;5	5	ADK T1	DI	Electron transfer flavoprotein subunit beta OS=Homo sapiens GN=ETFB PE=1 SV=3	20279.6	19825.6	21504.6	28725.9	16484.2	20059.3	24022.5	17516.7	46434.2	20105.4	32113.9	23112.1	15981.8	20399.3	18802.8	23100
P55011	56	37	397.352	0.1028	2.51435	1;2;3;4;5	5	ADK T1	DH	Solute carrier family 12 member 2 OS=Homo sapiens GN=SLC12A2 PE=1 SV=1	2907.46	1245.44	3382.07	1691.33	2359.51	6249.23	1574.39	2287.35	5604.31	9431.88	3657.94	4503.98	3473.61	2088.46	2911.45	7108.23
A6NP81	2	1	15.6992	0.102886	Infinity	1	1	ADK T2	DH	Golgin subfamily A member 8-like protein 2 OS=Homo sapiens PE=2 SV=2	0	0	0	0	0	0	0	16.2912	341.374	0	0	0	0	176.241	225.533	123.919
P55010	17	4	86.7263	0.102936	6.33887	1;2;3;4;5	5	DI	ADK T1	Eukaryotic translation initiation factor 5 OS=Homo sapiens GN=EIF5 PE=1 SV=2	4552.29	5594.83	2828.87	150.683	9815.47	6451.2	5458.35	6449.56	1623.78	41.1812	1608	1171.77	4250.03	2048.03	1446.13	3169.04
Q14CZ0	1	1	4.6617	0.103217	52.2172	5	1	ADK T2	DI	UPF0472 protein C16orf72 OS=Homo sapiens GN=C16orf72 PE=1 SV=1	8492.47	4.62186	1525.86	344.435	83.2089	0	137.434	1.97673	202.772	0	3.75496	376.488	276.706	632.382	10205.7	509.798
Q92530	11	4	64.9086	0.103872	3.91002	3;4;5	3	ADK T1	DH	Proteasome inhibitor PI31 subunit OS=Homo sapiens GN=PSMF1 PE=1 SV=2	229.311	199.471	155.035	123.216	318.464	143.035	223.662	56.2535	1527.4	619.564	171.242	446.306	367.906	378.525	95.3753	199.691
P01833	65	27	549.66	0.104238	1.57742	1;2;3;4;5	5	ADK T2	DI	Polymeric immunoglobulin receptor OS=Homo sapiens GN=PIGR PE=1 SV=4	30196.7	23047	30343.7	42925.5	20947.5	31868.4	35095.9	32427.8	36090.4	49041.2	29865.2	30882.5	68825	37547.7	38209.9	45243
Q9NVX2	6	1	30.0259	0.10448	3.01572	4;5	2	DI	ADK T1	Notchless protein homolog 1 OS=Homo sapiens GN=NLE1 PE=1 SV=4	14553.6	16056.6	7437.51	16071.9	17297.9	11951.6	21052.7	19646.5	339.386	5645.01	12850.9	4359.36	19916.1	3992.6	16285.1	4786.85
P55072	74	42	638.75	0.104487	1.85299	1;2;3;4;5	5	ADK T1	DH	Transitional endoplasmic reticulum ATPase OS=Homo sapiens GN=VCP PE=1 SV=4	35392.2	30624.8	31920.8	39278.4	36260.7	27955.7	60937.4	35992.5	57423.3	102306	55507.4	39022.6	35066.8	44236.9	84929.9	56298
Q5JWF2;P63092	24	7	174.095	0.104604	2.32813	1;2;4;5	4	DH	ADK T2	Guanine nucleotide-binding protein G(s) subunit alpha isoforms XLas OS=Homo sapiens GN=GNAS PE=1 SV=2	5262.3	6979.6	6199.57	4673.32	2348.9	3508.22	5584.01	5992.35	1665.2	9021.76	3242.13	4379.15	2512.38	1742.61	3320.08	2353.42
Q92542	5	1	25.7562	0.104691	11.7892	4;5	2	DH	ADK T1	Nicastrin OS=Homo sapiens GN=NCSTN PE=1 SV=2	44.8807	96.9052	11.9046	30.8203	8.45122	18.1502	0	0	0	10.4639	5.18695	0	0	0	0	73.1939
Q9Y3C6	6	1	39.8849	0.104812	2.05183	1;2;3	3	ADK T2	DI	Peptidyl-prolyl cis-trans isomerase-like 1 OS=Homo sapiens GN=PPIL1 PE=1 SV=1	938.491	326.865	1005.79	158.915	374.075	608.264	479.241	529.916	893.314	753.812	626.947	1313.68	848.833	922.14	1136.19	1179.05
P61978	33	18	309.318	0.104881	1.86496	1;2;3;4;5	5	ADK T1	DI	Heterogeneous nuclear ribonucleoprotein K OS=Homo sapiens GN=HNRNPK PE=1 SV=1	54730.2	32449.3	51022.5	98940.8	49041.9	34982.6	56173.5	42283.5	92719.5	119421	49559.1	78621.1	54267.4	73418.2	69387.7	99876.5
P07108	7	4	70.7939	0.104985	7.03434	2;3;4	3	ADK T1	DI	Acyl-CoA-binding protein OS=Homo sapiens GN=DBI PE=1 SV=2	1035.15	2688.06	2090.67	1723.48	1116.74	1747.58	2363.94	1079.67	17221.7	23244.1	2681.31	1224.94	1831.02	3717.25	3256.5	3047.71
P63208	6	4	38.8267	0.105352	1.59745	1;3	2	ADK T2	ADK T1	S-phase kinase-associated protein 1 OS=Homo sapiens GN=SKP1 PE=1 SV=2	1504.34	1544.53	2031.31	1733.05	2259.4	1988.67	2188.21	1466.04	830.284	557.257	1363.36	2300.29	1663.25	1952.63	1785.05	2668.08
Q9UPV0	5	1	23.3923	0.105909	Infinity	2	1	ADK T1	DI	Centrosomal protein of 164 kDa OS=Homo sapiens GN=CEP164 PE=1 SV=3	0	0	0	3.32897	0	0	0	0	812.003	163.097	0	0	0	0	0	0
P20700	85	32	623.751	0.105987	1.48684	1;2;3;4;5	5	ADK T1	ADK T2	Lamin-B1 OS=Homo sapiens GN=LMNB1 PE=1 SV=2	12760.8	11394.2	11155.8	11679.4	10877.2	9504.53	8791.26	15994.5	13585.7	14083.6	7788.76	14605.9	9418.01	9375.45	7568.29	7309.73
Q6KB66	16	3	85.1716	0.106839	26.4802	1;3;4	3	ADK T1	DI	Keratin, type II cytoskeletal 80 OS=Homo sapiens GN=KRT80 PE=1 SV=2	0	63.9672	12.7771	147.945	0	55.208	0	50.6787	42.2841	472.967	1944.16	344.485	4.80127	28.1534	659.68	48.8252
Q96LJ7	5	1	26.4514	0.106933	Infinity	1	1	ADK T1	DH	Dehydrogenase/reductase SDR family member 1 OS=Homo sapiens GN=DHRS1 PE=1 SV=1	0	0	0	0	0	0	0	0	111.014	0	8.75311	0	0	0	0	0
Q9NYU2	73	27	468.267	0.107096	1.97372	1;2;3;4;5	5	DH	ADK T2	UDP-glucose:glycoprotein glucosyltransferase 1 OS=Homo sapiens GN=UGGT1 PE=1 SV=3	13952.3	6441.53	6205.58	14911.4	6377.95	5524.51	6261.49	7049.93	6253.38	9210.71	5465.26	6944.45	7412.67	4689.64	6184.49	2744.95
P41227	9	5	62.0579	0.107864	2.75276	1;2;3	3	ADK T1	DI	N-alpha-acetyltransferase 10 OS=Homo sapiens GN=NAA10 PE=1 SV=1	563.217	642.091	977.431	687.993	566.105	778.232	984.253	238.043	2407.8	2280.59	723.491	1653.43	999.976	1210.07	1756.7	323.533
P00325	20	5	143.785	0.107899	6.84582	1;2;3;4;5	5	DI	ADK T2	Alcohol dehydrogenase 1B OS=Homo sapiens GN=ADH1B PE=1 SV=2	316.351	2205.59	59.8294	19.3005	347.011	3844.27	3208.16	7434.5	739.397	628.191	1024.48	88.6585	209.768	465.439	873.991	617.663
Q9GZM7	8	6	58.9559	0.108187	4.68216	1;2;3;4	4	DI	ADK T2	Tubulointerstitial nephritis antigen-like OS=Homo sapiens GN=TINAGL1 PE=1 SV=1	8223.38	2395.48	2369.36	1379.92	1148.46	12042.8	1740.72	3647.14	1240.76	2597.67	2499.35	1269.28	961.114	708.904	2098.39	199.664
Q6PJG6	6	1	27.2478	0.108247	Infinity	1	1	ADK T1	DH	BRCA1-associated ATM activator 1 OS=Homo sapiens GN=BRAT1 PE=1 SV=2	0	0	0	0	0	0	0	0	844.894	24.5385	0	0	0	0	0	0
Q8WW59	9	3	56.899	0.108316	Infinity	1;2;3;4	4	ADK T1	DI	SPRY domain-containing protein 4 OS=Homo sapiens GN=SPRYD4 PE=1 SV=2	4.3877	0	0	0	0	0	0	0	211.877	351.633	0	0	0	0	0	0
Q92896	50	11	271.382	0.10842	1.95157	1;2;3;5	4	DI	ADK T1	Golgi apparatus protein 1 OS=Homo sapiens GN=GLG1 PE=1 SV=2	1883.04	1918.45	895.827	2123.41	1601.1	2485.07	2652.08	2350.18	1315.92	1577.75	1262.99	500.327	1643.62	957.706	2101.51	1233.03
Q86VP6	77	35	523.147	0.108766	4.86637	1;2;3;4;5	5	ADK T1	DI	Cullin-associated NEDD8-dissociated protein 1 OS=Homo sapiens GN=CAND1 PE=1 SV=2	8781.72	7964.35	6435.63	4194.61	6844.25	7754.26	5648.47	6042.63	91606.2	20940.9	6536.88	8850.98	9228.17	6451.05	8261.55	5998.65
Q96P53	1	1	4.7181	0.109136	Infinity	3	1	DH	DI	WD repeat and FYVE domain-containing protein 2 OS=Homo sapiens GN=WDFY2 PE=2 SV=2	277.567	0	230.729	36.484	0	0	0	0	0	0	0	81.3569	49.1002	0	0	0
Q96JY6	9	2	49.3998	0.109154	8.34417	1;2	2	DH	ADK T2	PDZ and LIM domain protein 2 OS=Homo sapiens GN=PDLIM2 PE=1 SV=1	270.851	2312.82	2089.35	1665.46	901.298	1420.1	504.169	553.764	208.861	317.464	0	404.18	227.136	231.499	275.388	25.6073
P16422	8	3	75.8325	0.109189	21.6265	1;2;4	3	ADK T1	DH	Epithelial cell adhesion molecule OS=Homo sapiens GN=EPCAM PE=1 SV=2	171.347	84.8947	381.117	0	21.3506	435.429	154.983	145.31	4966.26	8191.26	251.73	374.583	108.651	354.493	62.6742	119.269
P23142	22	9	167.257	0.109268	1.85577	1;2;3;5	4	ADK T2	DH	Fibulin-1 OS=Homo sapiens GN=FBLN1 PE=1 SV=4	2828.24	3870.91	2756.37	4053.27	5989.68	5543.4	4502.89	8174.89	6470.57	2093.39	2636.75	3898.12	5210.51	6569.83	10360.8	2928.1
Q86UP2	111	34	640.101	0.10935	1.4204	1;2;3;4	4	DH	DI	Kinectin OS=Homo sapiens GN=KTN1 PE=1 SV=1	3960.04	2731.35	4720.88	4129.68	2378.97	2350.15	2472.61	3740.19	3717.56	4194.09	2700.33	4314.83	4094.46	3086.96	3394.73	3905.2
P61221	17	7	92.3005	0.109524	7.40393	1;2;3;4	4	ADK T1	DH	ATP-binding cassette sub-family E member 1 OS=Homo sapiens GN=ABCE1 PE=1 SV=1	46.5723	93.8629	6.58067	217.335	82.6415	190.175	143.559	77.2028	1897.58	369.371	233.997	196.683	25.2553	298.536	226.795	353.5
Q16659	3	1	16.21	0.109574	13.3197	5	1	DH	ADK T1	Mitogen-activated protein kinase 6 OS=Homo sapiens GN=MAPK6 PE=1 SV=1	1411.9	3781.56	5779.58	3535.93	4301.58	3973.73	402.229	2197.9	0	22.1212	254.785	812.382	1256.96	1125.91	1432.33	0
O00231	30	11	225.899	0.109616	3.34121	1;2;3;4;5	5	ADK T1	DI	26S proteasome non-ATPase regulatory subunit 11 OS=Homo sapiens GN=PSMD11 PE=1 SV=3	1443.27	329.156	446.739	588.901	873.712	589.448	10.9308	190.847	831.436	1957.58	1824.16	949.746	972.266	917.089	599.881	913.928
Q9UH65	8	2	36.0572	0.109679	Infinity	2;3;4	3	DH	ADK T2	Switch-associated protein 70 OS=Homo sapiens GN=SWAP70 PE=1 SV=1	800.36	0	494.329	2086.17	712.513	311.758	0	0	5.75776	0	0	97.0534	0	0	0	0
P43243	59	22	439.336	0.10968	3.40176	1;2;3;4;5	5	DI	ADK T2	Matrin-3 OS=Homo sapiens GN=MATR3 PE=1 SV=2	4673.18	7621.74	7849.17	18267.6	3514.24	11448	3798.16	20912.3	20064.2	8580.43	3511.8	5662.28	2071.16	1999.45	4002.58	3589.23
P68431	13	1	116.568	0.109941	Infinity	1;2;3;4;5	5	ADK T2	DH	Histone H3.1 OS=Homo sapiens GN=HIST1H3A PE=1 SV=2	0	0	0	0	36.8441	0	2236.88	0	9.32872	0	0	1713.52	2190.04	21809.8	4572.43	0
O94788	16	2	104.362	0.110078	10.8642	2;3	2	DI	ADK T1	Retinal dehydrogenase 2 OS=Homo sapiens GN=ALDH1A2 PE=1 SV=3	1075.8	1072.06	287.499	120.442	810.987	782.717	11.4683	1302.45	0	0	224.189	43.4447	75.3583	0	965.939	0
P49257	26	11	147.797	0.110186	2.34082	1;2;3;4;5	5	ADK T1	DH	Protein ERGIC-53 OS=Homo sapiens GN=LMAN1 PE=1 SV=2	4416.7	3006.83	4019.01	1084.65	2961.64	3073.85	4720.97	5430.67	7588.79	11588.2	3147.25	6999.64	4587.96	4345.89	5941.98	3530.67
P31146	34	15	240.675	0.110372	2.39517	1;2;3;4;5	5	ADK T1	DH	Coronin-1A OS=Homo sapiens GN=CORO1A PE=1 SV=4	12696.1	8113.75	10545.7	18690.6	29173.7	13818.5	28521.8	33455.9	27468.4	41588.1	34284.9	16527.2	7880.62	29941.4	25878.5	39420.4
Q09161	14	4	75.1266	0.110736	13.5639	1;2;3;4	4	ADK T1	DI	Nuclear cap-binding protein subunit 1 OS=Homo sapiens GN=NCBP1 PE=1 SV=1	133.532	62.381	0.189404	110.493	87.6738	40.2075	40.9519	0	1769.43	140.855	150.393	229.353	213.723	141.775	162.329	448.57
Q02952	43	15	230.936	0.111254	5.9283	1;2;3	3	DH	ADK T2	A-kinase anchor protein 12 OS=Homo sapiens GN=AKAP12 PE=1 SV=4	2754.44	1799.78	5304.34	325.456	1139.6	1813.76	452.941	1021	623.257	236.754	68.8777	1192.19	979.097	109.561	611.387	17.8196
P11021	80	36	777.53	0.111301	8.37204	1;2;3;4;5	5	ADK T1	DH	78 kDa glucose-regulated protein OS=Homo sapiens GN=HSPA5 PE=1 SV=2	16764.8	21303.4	18710.8	26688	17120.4	24933.9	28454.7	36705.7	132079	514887	30853.2	20971.2	24217.3	28268.6	47152	31425.7
Q9UL15	5	2	22.2797	0.111659	Infinity	1;2;3	3	ADK T1	DI	BAG family molecular chaperone regulator 5 OS=Homo sapiens GN=BAG5 PE=1 SV=1	0	17.4897	0	0	0	0	0	0	9.02811	1222.57	0	25.0005	0	0	0	14.4033
P98175	7	2	40.3843	0.112329	2.82659	1;2;4	3	ADK T2	ADK T1	RNA-binding protein 10 OS=Homo sapiens GN=RBM10 PE=1 SV=3	13.1054	1274.4	519.319	0	1204.57	406.965	1179.46	631.727	1500.55	0	0	48.5582	201.596	1339.33	970.644	1867.13
P49189	39	21	290.071	0.11238	1.61239	1;2;3;4;5	5	DI	ADK T1	4-trimethylaminobutyraldehyde dehydrogenase OS=Homo sapiens GN=ALDH9A1 PE=1 SV=3	12340	13647.8	13750.7	12815.8	13183.4	14656.7	29773.3	14298.7	6686.68	10080.5	14336.8	13495.8	11363.7	10880	12914.4	9817.23
O95777	5	2	33.0223	0.112424	2.08861	2;4	2	ADK T2	DI	N-alpha-acetyltransferase 38, NatC auxiliary subunit OS=Homo sapiens GN=NAA38 PE=1 SV=3	1367.05	1281.48	1648.87	1004.42	843.749	1428.37	1249.79	1038.91	0	0	3161.12	1696.97	1723.35	2794.49	2775.91	2232.03
P68400	16	6	104.554	0.112686	36.8114	2;3;4;5	4	ADK T1	ADK T2	Casein kinase II subunit alpha OS=Homo sapiens GN=CSNK2A1 PE=1 SV=1	2318.37	3395.73	768.506	46.3583	327.273	1347.96	90.4576	897.131	4428.63	20458.4	269.687	1971.33	397.674	186.516	152.755	0
A5LHX3	5	1	23.6984	0.112718	2.10668	1;3	2	DI	ADK T1	Proteasome subunit beta type-11 OS=Homo sapiens GN=PSMB11 PE=2 SV=1	94.4452	230.938	51.0872	38.5481	128.289	242.613	24.1	21.821	0	0	0	197.858	124.556	7.21064	101.717	0
Q9Y4W2	4	3	18.4647	0.112776	Infinity	1;3	2	ADK T1	DH	Ribosomal biogenesis protein LAS1L OS=Homo sapiens GN=LAS1L PE=1 SV=2	0	0	0	0	0	0	0	0	10200	17953.8	0	0	23.7555	0	0	0
P21281	25	9	165.236	0.112938	2.87986	1;2;3;4;5	5	DH	ADK T1	V-type proton ATPase subunit B, brain isoform OS=Homo sapiens GN=ATP6V1B2 PE=1 SV=3	5001.95	6521.52	5770.57	7513.88	3485.69	6463.33	1875.55	11780.8	113.14	2743.68	4072.04	1685.41	4138.98	2858.28	4471.73	3357.53
O15269	9	2	51.1932	0.113026	17.3939	2;3;4	3	ADK T1	DH	Serine palmitoyltransferase 1 OS=Homo sapiens GN=SPTLC1 PE=1 SV=1	0	37.8664	0	17.7294	0	89.6319	62.5355	7.4896	745.271	45.4351	40.5787	135.743	10.8034	16.0691	9.21601	61.2671
O00423	21	7	106.69	0.113125	2.55345	1;2;3;4;5	5	ADK T2	DH	Echinoderm microtubule-associated protein-like 1 OS=Homo sapiens GN=EML1 PE=1 SV=3	5146.94	5003.95	4135	197.442	5620.76	5294.11	6467.59	7136.49	5033.09	10268.5	7374.39	6628.11	7484.8	10257	9397.53	9843.17
P36952	22	8	143.738	0.113193	2.17556	1;2;3;4;5	5	ADK T2	DH	Serpin B5 OS=Homo sapiens GN=SERPINB5 PE=1 SV=2	6186.23	6096.23	5307.64	943.983	5029.34	6069.06	5853.93	4654.14	3537.19	5041.5	7993.11	9489.53	9114.54	9275.54	8966.41	12965.5
P26640	61	25	395.789	0.113454	2.19591	1;2;3;4;5	5	ADK T1	DH	Valine--tRNA ligase OS=Homo sapiens GN=VARS PE=1 SV=4	5706.42	3739.94	8601.16	2380.34	7264.68	8348.61	2608.44	3032.33	10238.3	20520.2	6585.38	7513.9	5281.87	5091.31	4734.18	5589.82
O14561	3	1	15.9599	0.113516	Infinity	4;5	2	ADK T1	DH	Acyl carrier protein, mitochondrial OS=Homo sapiens GN=NDUFAB1 PE=1 SV=3	0	0	0	0	0	0	0	0	0	685.657	18.4283	0	0	0	0	0
Q96C23	11	6	87.9578	0.113519	14.3366	2;3;4;5	4	ADK T1	ADK T2	Aldose 1-epimerase OS=Homo sapiens GN=GALM PE=1 SV=1	309.027	1171.05	1513.4	737.312	643.063	859.793	486.87	1032.28	15071.5	2936.22	721.017	112.007	319.466	17.9467	976.76	0
Q5CZ79	3	1	15.352	0.113633	2.92865	3	1	DH	ADK T1	Ankyrin repeat domain-containing protein 20B OS=Homo sapiens GN=ANKRD20A8P PE=2 SV=2	1714.25	927.409	440.941	1547.63	121.91	750.531	504.391	837.711	0	0	915.657	665.351	585.032	515.474	733.29	158.397
Q86X29	9	4	45.8742	0.113785	2.64267	1;2;3;4;5	5	DH	ADK T2	Lipolysis-stimulated lipoprotein receptor OS=Homo sapiens GN=LSR PE=1 SV=4	1575.7	1706.33	1696.74	1162.13	899.285	1356.64	737.214	1761.43	1467	528.614	1011.4	534.188	865.059	403.525	1015.38	39.7832
P52758	2	1	11.3241	0.113806	3.84141	3	1	DI	ADK T2	Ribonuclease UK114 OS=Homo sapiens GN=HRSP12 PE=1 SV=1	180.939	247.007	195.853	62.3862	256.908	190.978	96.5172	312.417	22.6687	0	15.5541	331.016	125.819	0	97.2295	0
Q9UFN0;Q9BS92	10	4	67.9896	0.113841	1.58045	1;3;4;5	4	ADK T1	ADK T2	Protein NipSnap homolog 3A OS=Homo sapiens GN=NIPSNAP3A PE=1 SV=2	1092.93	1320.09	725.1	750.76	824.23	1734.93	941.046	1186.75	1378.12	1305.88	1561.3	1049.98	819.843	1026.86	902.492	601.289
O75746	33	11	203.097	0.113952	7.55601	1;2;3;4;5	5	DI	ADK T1	Calcium-binding mitochondrial carrier protein Aralar1 OS=Homo sapiens GN=SLC25A12 PE=1 SV=2	12762.9	4151.6	4960.42	3217.86	5666.59	1707.25	22877.9	709.545	890.376	207.199	560.485	2439.51	3857.32	741.455	8166.98	910.852
P13760;P79483	9	1	59.4711	0.114037	31.5185	1;2;3;4	4	DH	ADK T1	HLA class II histocompatibility antigen, DRB1-4 beta chain OS=Homo sapiens GN=HLA-DRB1 PE=1 SV=1	22.8746	444.068	62.7481	1346.08	408.412	1011.48	49.6102	21.1464	4.9397	10.6914	39.3283	4.5539	5.25957	513.975	62.6082	65.7479
Q9Y5Y6	7	3	37.2136	0.114197	3.3084	1;2;4;5	4	DI	ADK T1	Suppressor of tumorigenicity 14 protein OS=Homo sapiens GN=ST14 PE=1 SV=2	895.265	2656.11	545.945	1914.28	4779.25	1510.12	1482.17	1862.63	76.7098	1015.78	1401.53	418.021	1384.17	1171.09	892.736	701.623
P29144	22	7	115.584	0.114231	4.54594	1;2;3;4	4	ADK T1	DI	Tripeptidyl-peptidase 2 OS=Homo sapiens GN=TPP2 PE=1 SV=4	607.687	507.59	229.138	533.91	331.36	627.12	300.43	221.76	4615.99	715.526	481.449	918.074	785.025	641.895	311.164	1206.06
O00584	10	2	66.6754	0.114496	Infinity	1;2;3;4;5	5	ADK T1	DH	Ribonuclease T2 OS=Homo sapiens GN=RNASET2 PE=1 SV=2	0	0	0	0	0	0	0	0	1517.84	26.4937	0	0	0	0	0	0
Q9P015	9	3	52.563	0.114557	5.19373	2;3;4	3	DH	ADK T2	39S ribosomal protein L15, mitochondrial OS=Homo sapiens GN=MRPL15 PE=1 SV=1	19.0284	105.793	49.3853	39.8421	0	92.8529	0	14.5004	63.3303	7.23047	65.5888	71.1399	27.7289	13.4841	0	0
Q96FJ2	3	2	30.1353	0.114983	15.1872	1;2;3	3	ADK T1	ADK T2	Dynein light chain 2, cytoplasmic OS=Homo sapiens GN=DYNLL2 PE=1 SV=1	578.502	128.8	91.7328	36.2188	19.2973	13.3622	142.47	68.5655	77.1395	196.822	33.4403	1370.46	23.2514	22.3295	51.8731	13.025
Q14896	7	1	33.7884	0.115094	Infinity	4	1	DH	DI	Myosin-binding protein C, cardiac-type OS=Homo sapiens GN=MYBPC3 PE=1 SV=3	170.987	38.0193	1.29008	0	0	0	0	0	72.6892	0	16.3876	0	0	0	0	0
Q96CM8	23	6	130.036	0.115423	3.77961	1;2;3;4	4	ADK T1	ADK T2	Acyl-CoA synthetase family member 2, mitochondrial OS=Homo sapiens GN=ACSF2 PE=1 SV=2	886.182	1115.58	617.971	462.34	503.286	454.308	549.933	329.771	252.412	3066.85	446.241	770.559	269.948	744.052	84.0663	102.073
P20160	7	2	49.0561	0.115726	5.06759	3;4	2	ADK T2	DH	Azurocidin OS=Homo sapiens GN=AZU1 PE=1 SV=3	961.288	428.1	554.469	1062.14	1545.94	198.781	6459.72	4955.37	3215.88	2629.75	2025.31	1449.48	4204.35	6008.64	2041.07	2979.1
P22033	21	7	140.382	0.116105	2.07135	1;2;3;4	4	DH	ADK T2	Methylmalonyl-CoA mutase, mitochondrial OS=Homo sapiens GN=MUT PE=1 SV=4	2433.27	2369.49	2585.8	1388.99	1973.85	1953.12	1025.89	690.141	2234.8	934.68	1640.23	3018.05	1956.94	771.092	803.783	705.783
Q9NVE7	10	1	53.7824	0.116194	2.80276	2;3;4	3	DI	ADK T1	Pantothenate kinase 4 OS=Homo sapiens GN=PANK4 PE=1 SV=1	372.977	64.4406	540.563	304.12	480.972	634.299	502.678	737.332	185.237	49.9862	388.535	216.586	241.848	212.302	425.459	179.403
P63096	15	1	109.718	0.116507	200.041	2;3;4;5	4	ADK T1	DI	Guanine nucleotide-binding protein G(i) subunit alpha-1 OS=Homo sapiens GN=GNAI1 PE=1 SV=2	7.15887	3.89806	32.8898	0	6.71226	0	0	0	861.147	209.366	272.215	0	13.1726	119.772	12.8286	0
Q92945	40	16	294.888	0.116816	2.35326	1;2;3;4;5	5	ADK T1	DI	Far upstream element-binding protein 2 OS=Homo sapiens GN=KHSRP PE=1 SV=4	4795.2	4784.95	6826.06	4672.29	5778.73	4753.02	6858.27	3324.35	23180.7	11395.8	3334.33	10835.4	6334.34	10607.1	8076.2	16872.8
Q9BV79	2	1	11.3481	0.117148	4.89974	3;4	2	DH	DI	Trans-2-enoyl-CoA reductase, mitochondrial OS=Homo sapiens GN=MECR PE=1 SV=2	81.2294	48.0865	46.6367	14.4355	8.2463	14.2919	0	16.3185	50.0123	16.3486	11.4924	95.2328	61.0709	0	10.1069	0
Q8TD19	17	7	94.6536	0.117205	3.41582	1;2	2	DI	DH	Serine/threonine-protein kinase Nek9 OS=Homo sapiens GN=NEK9 PE=1 SV=2	464.208	1682.61	1028.84	51.1024	6246.66	2129.6	1195.51	1450.23	1607.39	1507.91	2566.88	1070.8	1016.79	1101.33	982.979	1572.56
Q15020	29	8	174.109	0.117614	2.11222	1;2;3	3	ADK T1	DI	Squamous cell carcinoma antigen recognized by T-cells 3 OS=Homo sapiens GN=SART3 PE=1 SV=1	509.492	401.689	584.805	240.332	570.729	501.359	300.524	242.827	1118.85	428.632	742.415	1122.26	905.471	301.527	539.714	761.501
Q13049	3	1	14.854	0.11769	4.23735	4	1	DH	ADK T2	E3 ubiquitin-protein ligase TRIM32 OS=Homo sapiens GN=TRIM32 PE=1 SV=2	88.6253	88.386	121.943	142.377	7.18494	74.9341	19.2002	95.9785	66.2099	35.2118	224.901	49.6418	47.2391	15.2809	41.6326	0
Q86UP0	1	1	4.7357	0.117921	Infinity	3	1	DH	DI	Cadherin-24 OS=Homo sapiens GN=CDH24 PE=1 SV=1	0	24.9984	99.0477	0	0	0	0	0	0	2.43544	0	0	0	0	0	0
P67775;P62714	16	10	101.606	0.118357	8.29059	1;2;3;4;5	5	ADK T1	ADK T2	Serine/threonine-protein phosphatase 2A catalytic subunit alpha isoform OS=Homo sapiens GN=PPP2CA PE=1 SV=1	2370.29	538.761	1786.8	197.832	177.298	1503.26	337.673	739.341	5713.07	3770.56	716.206	967.705	229.572	981.647	135.794	0
P54136	47	17	298.541	0.118563	4.01413	1;2;3;4;5	5	ADK T1	DI	Arginine--tRNA ligase, cytoplasmic OS=Homo sapiens GN=RARS PE=1 SV=2	18760.2	3496.31	2790.84	18842.6	3625.44	3696.05	2510.06	3906.37	12092.2	29955.7	5911.02	7186.81	7152.31	6364.8	4090.64	4088.8
P18283	14	7	113.226	0.118615	12.8026	1;2;3;4;5	5	ADK T1	DI	Glutathione peroxidase 2 OS=Homo sapiens GN=GPX2 PE=1 SV=3	41.4209	483.609	2.34618	387.852	167.675	46.2376	407.535	142.717	4069.5	3614.48	2055.14	44.149	103.565	2301.29	2355.74	4731.95
A8MZF0	5	1	31.3134	0.118717	5.91157	5	1	DI	ADK T2	Uncharacterized protein C11orf89 OS=Homo sapiens GN=C11orf89 PE=4 SV=2	5947.35	97.8905	9340.81	26.2018	10396.5	6710.25	118.545	459.239	0.890769	0	182.366	2813.31	2991.51	0	0	0
P30479	17	1	149.545	0.118842	Infinity	1;2;3;4	4	DH	ADK T2	HLA class I histocompatibility antigen, B-41 alpha chain OS=Homo sapiens GN=HLA-B PE=1 SV=1	0	103.945	105.007	23.4115	58.1362	0	37.2166	0	0	0	0	21.0612	0	0	0	0
Q9NX63	10	5	65.9168	0.119044	1.6178	1;2	2	DH	ADK T2	Coiled-coil-helix-coiled-coil-helix domain-containing protein 3, mitochondrial OS=Homo sapiens GN=CHCHD3 PE=1 SV=1	3088.75	3877.47	3315.03	6462.69	3418.22	2642.29	3879.01	2142.72	3461.15	3132.36	2778.16	4335.41	2291.38	3264.59	2360.7	2433.13
P09327	61	26	469.839	0.119076	1.84752	1;2;3;4;5	5	ADK T1	DI	Villin-1 OS=Homo sapiens GN=VIL1 PE=1 SV=4	13973.6	10675.1	11731.7	26834.7	8722.83	11441.9	13010	5914.54	21233.7	23347.5	13045.7	14591.1	11101.6	14395.9	8651.6	17925.2
Q9UQ90	3	3	14.3746	0.119173	Infinity	2;4	2	ADK T1	ADK T2	Paraplegin OS=Homo sapiens GN=SPG7 PE=1 SV=2	0	0	238.018	0	23.2756	0	13.7605	0	12247	160.299	0	50.4818	0	0	0	0
P30566	12	3	75.5251	0.11919	13.712	3;4;5	3	DI	ADK T2	Adenylosuccinate lyase OS=Homo sapiens GN=ADSL PE=1 SV=2	0	333.975	0	21.9302	442.136	34.6137	291.382	232.819	683.216	32.4207	74.7775	0	72.9983	0	0	0
Q5VTE0;P68104;Q05639	36	15	328.253	0.119198	1.62935	1;2;3;4;5	5	ADK T1	DI	Putative elongation factor 1-alpha-like 3 OS=Homo sapiens GN=EEF1A1P5 PE=5 SV=1	86631.6	75257.3	108989	144720	69630.6	87761.9	122824	114378	175399	201433	154366	111732	75816.6	162416	148873	186991
P23258;Q9NRH3	10	3	59.4185	0.119245	2.05434	3;4	2	DH	ADK T1	Tubulin gamma-1 chain OS=Homo sapiens GN=TUBG1 PE=1 SV=2	1177.27	762.337	1567.8	1018.58	1105.86	265.909	1133.41	692.063	360.969	268.885	1448.1	125.184	966.529	789.091	873.946	1671.61
P49748	55	31	421.447	0.119473	1.43333	1;2;3;4;5	5	ADK T1	ADK T2	Very long-chain specific acyl-CoA dehydrogenase, mitochondrial OS=Homo sapiens GN=ACADVL PE=1 SV=1	18117.8	15590	15885.4	19950.9	12038.5	16011.2	14528.5	19512.7	25377.8	20450.1	16949.9	14418.4	12881.9	10731.7	12368.3	17876.1
Q96JB5	11	3	63.0182	0.119925	2.67383	1;2;3;4	4	DH	ADK T1	CDK5 regulatory subunit-associated protein 3 OS=Homo sapiens GN=CDK5RAP3 PE=1 SV=2	768.385	173.675	129.178	102.435	248.165	122.205	73.4851	216.668	0	0	193.95	244.999	396.017	154.142	240.211	102.086
O96000	13	4	83.8806	0.119978	2.42204	2;3;5	3	ADK T1	ADK T2	NADH dehydrogenase [ubiquinone] 1 beta subcomplex subunit 10 OS=Homo sapiens GN=NDUFB10 PE=1 SV=3	540.511	1765.57	995.44	488.636	783.243	1667.79	923.354	1033.05	2821.78	1238.75	1012.44	911.632	792.932	462.384	624.747	590.827
Q9UQ16	20	2	123.107	0.120128	10.3885	1;2;5	3	ADK T1	DI	Dynamin-3 OS=Homo sapiens GN=DNM3 PE=1 SV=4	618.444	1074.96	310.114	525.681	357.396	673.559	183.858	1024.84	8533.29	12993.2	1096.14	643.964	25.1304	1076.66	1077.67	505.181
P80365	4	1	36.2344	0.12037	23.0731	2;4;5	3	ADK T1	ADK T2	Corticosteroid 11-beta-dehydrogenase isozyme 2 OS=Homo sapiens GN=HSD11B2 PE=1 SV=2	1391.59	1117.43	2597.61	1554.47	727.084	1126.41	2090.36	795.183	1100.42	48077.7	1218.39	1598.79	387.952	1004.66	430.65	430.25
Q6ZMY9	2	1	14.064	0.120455	32.8384	1	1	DH	ADK T1	Zinc finger protein 517 OS=Homo sapiens GN=ZNF517 PE=2 SV=2	338.65	636.175	6.64183	1148.92	0	20.0995	220.695	21.3233	0	0	12.291	52.5839	0	0	260.005	0
Q8IZQ5	3	1	17.6789	0.120479	2.26104	3	1	ADK T2	DI	Selenoprotein H OS=Homo sapiens GN=SELH PE=1 SV=2	297.164	211.462	209.365	123.49	252.759	131.147	138.047	87.3557	0	0.00916085	217.831	456.12	261.6	421.45	318.87	375.752
O75665	4	1	22.8241	0.120485	3.14806	2	1	DI	ADK T1	Oral-facial-digital syndrome 1 protein OS=Homo sapiens GN=OFD1 PE=1 SV=1	60494.9	53095.1	115873	28135.9	87986.1	80025.9	136475	89507.6	785.91	0	58897.7	65470.9	69802.8	106171	73043	142772
O75323	9	2	54.0759	0.1205	4.7759	2;3	2	ADK T2	ADK T1	Protein NipSnap homolog 2 OS=Homo sapiens GN=GBAS PE=1 SV=1	315.911	293.918	183.44	294.125	329.587	278.656	272.343	302.938	0.531828	0	552.081	284.487	188.761	3260.98	200.06	348.11
Q9UI10	5	2	30.1488	0.120893	461.363	1;4	2	ADK T1	DI	Translation initiation factor eIF-2B subunit delta OS=Homo sapiens GN=EIF2B4 PE=1 SV=2	81.5805	0	0.717408	13.7333	1.68216	1.86917e-05	0	0	749.118	11.337	3.37859	12.2619	6.75976	26.0978	9.9224	0
P27338	22	2	150.701	0.12125	9.47572	1;2;3;4	4	DI	ADK T2	Amine oxidase [flavin-containing] B OS=Homo sapiens GN=MAOB PE=1 SV=3	0	289.629	355.087	205.083	460.256	428.729	385.338	279.262	0	0	15.9482	213.339	84.8844	0	79.07	0
O94905	13	5	85.8435	0.121355	6.74888	1;3;4;5	4	ADK T1	ADK T2	Erlin-2 OS=Homo sapiens GN=ERLIN2 PE=1 SV=1	457.789	319.268	510.473	108.734	400.409	11.9274	71.4986	155.227	193.904	249.048	229.394	1234.38	58.319	95.7253	128.481	0
Q96LB3	8	2	38.3411	0.121806	6.47996	1	1	DI	DH	Intraflagellar transport protein 74 homolog OS=Homo sapiens GN=IFT74 PE=2 SV=1	0	350.535	47.6382	123.898	336.432	390.144	1431.03	1225.39	456.455	718.044	1023.38	54.7438	97.6177	438.478	528.381	52.7052
O43747	9	2	47.8708	0.121879	2.50968	3;4	2	ADK T1	DI	AP-1 complex subunit gamma-1 OS=Homo sapiens GN=AP1G1 PE=1 SV=5	696.36	584.248	865.592	871.09	73.5369	804.193	897.61	586.716	2574.92	1163.04	1145.15	1044.9	687.608	918.189	1226.47	929.087
Q3YEC7	6	1	29.8335	0.121925	8.37968	4;5	2	ADK T1	DI	Putative GTP-binding protein Parf OS=Homo sapiens GN=PARF PE=1 SV=2	31.9469	31.0079	0	0	27.1548	28.2241	0	0	233.182	41.1645	16.2025	173.508	61.7749	0	0	0
O00469	3	1	13.0285	0.122112	Infinity	1	1	ADK T1	DH	Procollagen-lysine,2-oxoglutarate 5-dioxygenase 2 OS=Homo sapiens GN=PLOD2 PE=1 SV=2	0	0	0	0	0	0	0	0	0	0	4.34922	54.1999	0	0	0	0
A6NHT5	3	1	20.1345	0.122324	3.78236	3	1	DI	ADK T1	Homeobox protein HMX3 OS=Homo sapiens GN=HMX3 PE=2 SV=1	1482.48	1116.32	1161.63	898.204	1319.86	993.044	1214.31	3079.36	0	0	1584.24	162.444	1162.06	399.182	901.02	0
O75306	20	12	143.3	0.122405	1.90457	1;2;3;4;5	5	ADK T1	ADK T2	NADH dehydrogenase [ubiquinone] iron-sulfur protein 2, mitochondrial OS=Homo sapiens GN=NDUFS2 PE=1 SV=2	5161.55	4418.45	4691	9299.73	4021.7	5179.97	4027.91	6923.61	6734.84	8991.98	8978.3	3413.4	4270.64	3100.07	4097.95	3295.04
P30533	4	1	20.9011	0.122687	8.04097	1;4	2	ADK T2	DH	Alpha-2-macroglobulin receptor-associated protein OS=Homo sapiens GN=LRPAP1 PE=1 SV=1	58.489	0	15.2644	0	60.1927	7.50534	96.6697	28.5161	0	181.31	77.8432	0	169.393	155.033	79.9556	188.668
P54920	22	8	174.127	0.122716	2.49484	1;2;3;4	4	DH	ADK T2	Alpha-soluble NSF attachment protein OS=Homo sapiens GN=NAPA PE=1 SV=3	1907.36	1651.91	2512.89	2454.1	1681.04	649.82	385.897	1273.98	1467.3	1922.47	1454.41	2026.39	1504.81	1431.43	440.846	40.4738
Q9H6R4	4	1	25.4816	0.123172	Infinity	2	1	ADK T2	DI	Nucleolar protein 6 OS=Homo sapiens GN=NOL6 PE=1 SV=2	0	30.2687	0	0	0	0	0	0	0	0	30.2691	97.6977	233.948	43.4091	60.6492	0
Q16880	2	1	10.4501	0.123188	4.69851	3	1	DH	ADK T2	2-hydroxyacylsphingosine 1-beta-galactosyltransferase OS=Homo sapiens GN=UGT8 PE=2 SV=2	664.63	239.167	164.394	182.377	134.943	491.446	90.1794	284.848	0	0	420.808	103.47	153.722	0	112.441	0
P31040	46	18	359.99	0.123638	2.33272	1;2;3;4;5	5	DH	ADK T2	Succinate dehydrogenase [ubiquinone] flavoprotein subunit, mitochondrial OS=Homo sapiens GN=SDHA PE=1 SV=2	9834.89	8458.27	5151.57	25516.9	7501.2	8320.9	7705.21	7558.6	6924.35	10105.2	9234.93	6295.94	6414.16	4019.48	5810.99	4744.48
P37802	19	12	183.115	0.12409	5.2872	1;2;3;4;5	5	ADK T1	DH	Transgelin-2 OS=Homo sapiens GN=TAGLN2 PE=1 SV=3	489.952	1347.15	3566.11	4400.96	2926.66	1511.13	4433.46	1408.98	2177.41	36594.5	5149.72	7915.05	6057.63	20372.4	1697.68	14351.6
P46108	13	6	76.2706	0.124165	6.02664	1;2;3;4;5	5	ADK T1	DH	Adapter molecule crk OS=Homo sapiens GN=CRK PE=1 SV=2	235.968	200.463	110.397	317.083	242.82	149.032	450.097	542.933	2055.78	2122.02	875.104	153.586	387.689	99.7917	653.815	317.054
Q15042	8	3	38.8878	0.124547	50.0422	1;2;3	3	ADK T1	ADK T2	Rab3 GTPase-activating protein catalytic subunit OS=Homo sapiens GN=RAB3GAP1 PE=1 SV=3	29.1414	95.7794	207.858	26.6815	18.639	54.3694	140.568	0	91.5984	0	0	296.286	7.75114	0	0	0
Q06124	8	3	48.8715	0.124874	2.64814	3;4	2	DH	ADK T2	Tyrosine-protein phosphatase non-receptor type 11 OS=Homo sapiens GN=PTPN11 PE=1 SV=2	4063.74	1247.35	5843.32	4436.41	1564.27	1908.45	2935.96	3069.04	1367.63	2461.54	1976.67	2332.05	2025.58	1131.35	2249.6	480.928
P23946	11	3	128.583	0.125128	31.7254	2;3;4;5	4	DH	ADK T2	Chymase OS=Homo sapiens GN=CMA1 PE=1 SV=1	4467.68	180.502	4084.93	51.212	201.866	1355.76	251.728	391.589	75.4214	865.085	556.602	944.802	94.1841	92.3211	67.0808	23.2998
P15374	13	7	91.3961	0.125334	2.39825	1;2;4;5	4	ADK T2	DH	Ubiquitin carboxyl-terminal hydrolase isozyme L3 OS=Homo sapiens GN=UCHL3 PE=1 SV=1	1893.24	1529.69	1142.9	213.878	2290.75	1802.88	1293.53	1379.43	3244.25	1978.2	3880.6	1849.77	2174.6	4214.53	1053.24	4020.56
P62081	8	4	56.984	0.125336	2.25718	2;3;4;5	4	ADK T2	ADK T1	40S ribosomal protein S7 OS=Homo sapiens GN=RPS7 PE=1 SV=1	17342.6	7408.77	10598	15370.3	8709.01	11242.5	14290.3	15939	2171.44	12666.7	7649.47	12858.2	10933.8	21154	20579.3	27114.8
Q5ST30	4	1	28.8646	0.125366	Infinity	4	1	DH	ADK T1	Valine--tRNA ligase, mitochondrial OS=Homo sapiens GN=VARS2 PE=1 SV=2	839.63	0.549182	2299.43	0	50.4955	0	0	2.81695	0	0	0	0	0	0	0.666883	0
Q13619	29	8	172.041	0.125588	2.68309	1;2;3;4;5	5	DI	ADK T2	Cullin-4A OS=Homo sapiens GN=CUL4A PE=1 SV=3	356.691	859.41	445.455	327.92	505.434	943.358	370.325	480.928	905.724	123.226	504.434	195.116	470.875	248.271	96.6083	41.4838
Q02878	19	4	148.855	0.125671	1.75816	1;2;3;4;5	5	ADK T1	DH	60S ribosomal protein L6 OS=Homo sapiens GN=RPL6 PE=1 SV=3	17394.5	11711.5	10280.2	29363.5	8737.47	11611.1	21922.1	26657.4	36127.4	29515.5	36383.8	18846	15384.5	25868.7	29883.7	43510.6
P30101	58	26	550.521	0.125767	1.60671	1;2;3;4;5	5	ADK T1	DI	Protein disulfide-isomerase A3 OS=Homo sapiens GN=PDIA3 PE=1 SV=4	49517.1	29624.2	47965.8	76006.6	34918	37279.4	45255.1	44064.2	74171.3	86297.4	45648.5	53392.7	51044.4	55493.1	83569.6	55718.1
P11233	6	2	49.9153	0.126113	Infinity	3;4;5	3	ADK T2	DI	Ras-related protein Ral-A OS=Homo sapiens GN=RALA PE=1 SV=1	0	0	0	109.954	0	0	0	0	12.4758	0	0	35.2975	293.919	108.337	0	53.8951
Q15363	1	1	13.9316	0.126567	Infinity	5	1	DI	ADK T2	Transmembrane emp24 domain-containing protein 2 OS=Homo sapiens GN=TMED2 PE=1 SV=1	9.28266	241.24	0	0	33.1757	820.742	0	646.031	108.054	228.956	10.1983	0	0	0	0	0
O75475	5	3	27.938	0.126982	Infinity	1;4	2	ADK T1	ADK T2	PC4 and SFRS1-interacting protein OS=Homo sapiens GN=PSIP1 PE=1 SV=1	6.66902	7.38259	0	13.4763	44.888	73.1664	0	0	11.4405	521.74	0	565.979	0	0	0	0
Q01534;A6NKD2;P0CV98;P0CV99;P0CW00;P0CW01	1	1	9.761	0.1271	3.13322	5	1	DI	ADK T1	Testis-specific Y-encoded protein 1 OS=Homo sapiens GN=TSPY1 PE=1 SV=4	38.8432	233.83	10.856	71.7941	31.332	228.012	135.347	284.17	0	0	192.837	23.8288	417.526	0	0	0
O14908	14	6	91.0711	0.127333	6.55495	1;2;3;4;5	5	ADK T1	ADK T2	PDZ domain-containing protein GIPC1 OS=Homo sapiens GN=GIPC1 PE=1 SV=2	350.89	275.068	400.176	88.6713	138.71	313.675	60.1839	188.821	1022.15	1020.82	158.823	343.141	150.696	74.741	162.81	0
P24928	12	2	61.8866	0.12741	Infinity	1;4	2	ADK T1	DH	DNA-directed RNA polymerase II subunit RPB1 OS=Homo sapiens GN=POLR2A PE=1 SV=2	0	0	0	0	0	0	0	0	171.171	0	0	83.8757	6.07873	0	0	0
P62942	7	5	71.5688	0.128105	1.94345	1;2;3	3	ADK T1	DH	Peptidyl-prolyl cis-trans isomerase FKBP1A OS=Homo sapiens GN=FKBP1A PE=1 SV=2	1217.87	2681.9	1256.89	2901.49	2026.45	1989.93	4514.34	3265.4	3950.88	6180.23	3647.3	1882.21	2931.96	4155.5	3213.47	3790.69
P54756	5	1	23.5865	0.128163	Infinity	2	1	ADK T1	DI	Ephrin type-A receptor 5 OS=Homo sapiens GN=EPHA5 PE=1 SV=3	0	0.938369	0	0	0	0	0	0	239.485	4684.81	0	0	0.354858	0.168264	4.25021	0
Q99759	7	1	35.1302	0.128364	3.63232	2	1	DH	DI	Mitogen-activated protein kinase kinase kinase 3 OS=Homo sapiens GN=MAP3K3 PE=1 SV=2	291.86	71.4315	210.247	34.5748	59.4419	89.5666	5.43371	12.9754	0	0	0	176.511	161.061	0	102.861	70.6815
O43809	4	1	31.4004	0.128394	15.0415	1;4;5	3	DH	ADK T1	Cleavage and polyadenylation specificity factor subunit 5 OS=Homo sapiens GN=NUDT21 PE=1 SV=1	36.4784	293.729	61.9593	6.52666	79.3726	174.692	12.7876	20.1162	0	0.268949	16.5353	9.70203	91.663	80.2732	3.17555	0.792405
O15204	2	1	9.2662	0.128407	Infinity	5	1	DI	ADK T2	ADAM DEC1 OS=Homo sapiens GN=ADAMDEC1 PE=1 SV=2	189.897	242.848	0	0	509.437	59.1522	0	242.878	0	0	49.8202	0	0	0	0	0
P29218	9	5	63.7104	0.128566	5.72165	1;2;3;4	4	ADK T1	DI	Inositol monophosphatase 1 OS=Homo sapiens GN=IMPA1 PE=1 SV=1	686.038	382.798	500.912	117.963	444.715	252.723	316.928	615.059	2569.87	5516.12	655.076	581.938	20.6082	524.681	274.442	887.587
P12532	25	14	223.199	0.129148	2.25066	1;2;3;4;5	5	DH	ADK T2	Creatine kinase U-type, mitochondrial OS=Homo sapiens GN=CKMT1A PE=1 SV=1	13277.2	13363.6	15172.4	27285.6	4984.05	19423.7	15763.1	13352.7	6507.12	15534.2	14200.7	11645.9	5920.22	8023.45	12316.6	4441.32
Q8NHY3	2	1	10.0938	0.129359	6.74396	3	1	DI	ADK T2	GAS2-like protein 2 OS=Homo sapiens GN=GAS2L2 PE=2 SV=1	21.0657	30.208	0	0	89.8316	99.5152	35.0986	64.4086	36.5807	0	37.2965	5.67282	31.8675	0	10.964	0
P35250	2	1	9.6381	0.129414	8.36123	1	1	DH	ADK T2	Replication factor C subunit 2 OS=Homo sapiens GN=RFC2 PE=1 SV=3	492.844	1469.35	562.602	254.874	67.7411	673.141	737.38	107.321	41.246	17.5454	238.551	667.67	112.794	48.8721	170.782	0
O14735	3	1	15.6588	0.129537	5.83918	5	1	DI	ADK T2	CDP-diacylglycerol--inositol 3-phosphatidyltransferase OS=Homo sapiens GN=CDIPT PE=1 SV=1	421.951	1499.67	902.576	1196.2	823.418	143.023	4847.85	2030.84	181.658	0	1243.75	123.195	1153.11	190.427	0	0
P16144	49	19	290.234	0.129614	1.93757	1;2;3;4;5	5	ADK T2	DI	Integrin beta-4 OS=Homo sapiens GN=ITGB4 PE=1 SV=5	3966.7	2403.73	6539.75	4108.69	1964.87	3708.78	3647.98	1952.01	4326.74	3805.35	2606.15	8365.73	5431.79	7066.38	5237.52	4107.75
Q9Y5K8	9	4	54.2443	0.130173	2.15502	1;2;4	3	DI	ADK T2	V-type proton ATPase subunit D OS=Homo sapiens GN=ATP6V1D PE=1 SV=1	18455.4	6997.56	8124.38	2787.5	7775.95	13436.5	7950.82	8999.51	7034.24	8955.67	7142.94	8322.22	5728.42	2585.18	5679.43	3715.72
O95294	2	1	8.7163	0.130326	Infinity	4	1	ADK T1	DH	RasGAP-activating-like protein 1 OS=Homo sapiens GN=RASAL1 PE=1 SV=3	0	0	0	0	0	0	0	0	1406.44	0	0	15.8279	0	0	0	0
Q6X9E4	2	1	9.3056	0.130847	2.02809	4	1	DH	ADK T1	F-box/WD repeat-containing protein 12 OS=Homo sapiens GN=FBXW12 PE=2 SV=2	184.643	217.008	24.0795	201.242	224.079	238.571	41.6282	65.8405	0	0	281.147	27.9975	210.371	171.823	15.504	68.9271
P04181	13	6	92.6567	0.131026	6.35782	1;2;3;4;5	5	ADK T1	DI	Ornithine aminotransferase, mitochondrial OS=Homo sapiens GN=OAT PE=1 SV=1	557.245	253.164	423.101	0	241.436	381.72	159.32	211.244	2745.37	1778.05	1242.03	552.435	382.534	1660.37	620.537	1803.41
Q9BXJ9	16	6	88.9718	0.131118	2.93463	1;2;4;5	4	ADK T2	DH	N-alpha-acetyltransferase 15, NatA auxiliary subunit OS=Homo sapiens GN=NAA15 PE=1 SV=1	1204	643.499	626.684	479.382	1160.03	734.889	2067.59	2078.73	1018.36	2775.26	1515.94	1526.66	1772.1	1872.34	4402.41	620.772
P61962	3	1	14.7169	0.131198	2441.09	4	1	ADK T1	DI	DDB1- and CUL4-associated factor 7 OS=Homo sapiens GN=DCAF7 PE=1 SV=1	0	38.3596	0	0	0	22.5601	0	0	1737.5	44990	0	8343.84	0	0	20989.8	0
P09417	11	4	79.7795	0.131404	3.82419	4;5	2	DI	ADK T1	Dihydropteridine reductase OS=Homo sapiens GN=QDPR PE=1 SV=2	1775.21	2507.37	1425.73	1217.63	6055.47	1519.74	1758.1	2441.67	1486.08	25.322	779.2	788.475	2251.95	1858.2	1046.78	413.893
Q9NY33	37	16	220.519	0.131636	4.00449	1;2;3;4	4	ADK T1	DI	Dipeptidyl peptidase 3 OS=Homo sapiens GN=DPP3 PE=1 SV=2	1697.59	1968.78	733.761	117.475	669.504	1629.06	474.69	817.484	3919.79	6433.29	2959.21	1066.76	2453.11	632.039	2498.36	1210.33
O75879	6	1	32.0845	0.132185	6.00362	1;3	2	ADK T1	ADK T2	Glutamyl-tRNA(Gln) amidotransferase subunit B, mitochondrial OS=Homo sapiens GN=PET112 PE=1 SV=1	52.8676	44.9167	238.757	7.11644	188.218	116.541	42.4965	19.5402	480.246	603.275	57.0383	259.542	61.4667	88.504	34.695	48.5439
Q08257	20	9	157.581	0.132228	3.55543	1;2;3;4;5	5	ADK T1	DI	Quinone oxidoreductase OS=Homo sapiens GN=CRYZ PE=1 SV=1	832.916	1047.95	933.407	400.581	619.725	868.159	536.473	735.608	5084.02	3030.61	833.998	864.244	1584.83	690.366	1035.31	361.108
P61586	11	2	94.9805	0.132262	Infinity	1;2;3;4;5	5	ADK T1	DI	Transforming protein RhoA OS=Homo sapiens GN=RHOA PE=1 SV=1	129.193	0	0	0	0	0	0	0	11.6001	4509.66	1.05974	5.79367	1.25527	0	1.45086	0
Q05BV3	12	2	71.7188	0.132356	44.4697	3;5	2	DH	DI	Echinoderm microtubule-associated protein-like 5 OS=Homo sapiens GN=EML5 PE=2 SV=3	28.4887	272.077	0	198.373	0	11.2197	0	0	129.162	54.2303	246.259	0	40.2581	0	0	0
Q9NNX1	10	2	48.2538	0.13244	1110.69	1;2	2	ADK T1	ADK T2	Tuftelin OS=Homo sapiens GN=TUFT1 PE=2 SV=1	72.9555	260.957	584.045	68.5431	163.478	597.473	310.537	35.5742	1389.62	51769.3	0	165.916	11.255	36.7553	0	0
Q96A72;P61326	10	2	64.1582	0.132816	14.5647	1;2;3;4;5	5	ADK T1	DI	Protein mago nashi homolog 2 OS=Homo sapiens GN=MAGOHB PE=1 SV=1	231.569	364.947	520.069	46.0352	64.0521	194.409	27.7743	32.425	332.912	4006.51	72.7355	229.046	154.3	85.2068	117.625	53.9312
Q9Y5I1	2	1	11.3352	0.132833	2.98863e+06	2	1	ADK T1	ADK T2	Protocadherin alpha-11 OS=Homo sapiens GN=PCDHA11 PE=2 SV=1	0.153207	0.194355	0.43791	50.9102	0	0.270586	2.0907	0	241.375	12306.4	0.279266	0.942806	0	0.00419892	0	0
Q8IYB8	1	1	4.9834	0.132877	1839.72	4	1	ADK T1	ADK T2	ATP-dependent RNA helicase SUPV3L1, mitochondrial OS=Homo sapiens GN=SUPV3L1 PE=1 SV=1	0.838393	0	0	0	199.738	0	65.6646	12.3078	0	433.626	0	0	0.235702	0	0	0
Q9NQI0	18	2	104.21	0.133657	Infinity	1;2	2	ADK T1	DH	Probable ATP-dependent RNA helicase DDX4 OS=Homo sapiens GN=DDX4 PE=2 SV=2	0	0	0	0	11.3988	253.437	0	0	224.056	4.99535	660.313	0	6.91442	0	0	0
Q07021	9	5	85.5033	0.13366	2.27114	1;2;3;4;5	5	ADK T1	DI	Complement component 1 Q subcomponent-binding protein, mitochondrial OS=Homo sapiens GN=C1QBP PE=1 SV=1	3557.42	2627.79	3784.7	2447.68	4108.23	1850.44	2654.18	2025.06	8983.01	9493.86	2285.78	3397.57	3020.43	3194.85	2446.77	2163.03
P11388	4	1	23.3008	0.134027	2.46342	2;3	2	DH	ADK T2	DNA topoisomerase 2-alpha OS=Homo sapiens GN=TOP2A PE=1 SV=3	107.354	65.3785	92.2806	16.404	47.7245	62.5802	43.6864	8.67966	0	0	0	155.241	82.4923	0	0	31.7462
Q13283	12	6	88.432	0.134156	4.32006	1;2;3;4;5	5	ADK T1	DI	Ras GTPase-activating protein-binding protein 1 OS=Homo sapiens GN=G3BP1 PE=1 SV=1	1814.68	3648.77	894.837	1382.45	1226.48	902.81	640.472	1159.58	7517	6054.51	2645.16	758.347	3273.92	2890.73	1120.06	2136.09
P43121	16	4	92.8353	0.134259	1.66032	1;3;4	3	DH	ADK T1	Cell surface glycoprotein MUC18 OS=Homo sapiens GN=MCAM PE=1 SV=2	856.631	293.347	40.4672	523.706	359.97	359.113	121.714	851.25	2.53267	0	1029.89	0	0	1255.81	92.8997	146.296
Q5JTJ3	3	2	17.8675	0.134408	2.60673	1;4	2	ADK T2	DI	Uncharacterized protein C1orf31 OS=Homo sapiens GN=C1orf31 PE=2 SV=1	800.643	488.765	629.558	566.174	446.914	530.915	598.761	519.896	206.635	1567.66	1375.16	1484.45	874.3	1307.52	1116.06	2167.1
Q02750	4	2	19.4995	0.134599	739.61	3;4	2	ADK T1	ADK T2	Dual specificity mitogen-activated protein kinase kinase 1 OS=Homo sapiens GN=MAP2K1 PE=1 SV=2	89.0574	281.659	24.2802	762.101	111.24	157.706	0	781.472	2560.08	0	780.709	0	4.51696	0	0	0
Q8NBJ4	35	6	236.179	0.134684	5.77762	1;2;3;4	4	ADK T1	DI	Golgi membrane protein 1 OS=Homo sapiens GN=GOLM1 PE=1 SV=1	649.603	79.3079	182.48	71.3869	259.543	69.0378	32.8558	0	661.253	747.132	178.782	501.079	314.282	253.367	17.2488	426.619
P18085	16	6	138.701	0.134815	3.58294	1;2;3;4;5	5	ADK T1	DI	ADP-ribosylation factor 4 OS=Homo sapiens GN=ARF4 PE=1 SV=3	1533.6	1382.72	1636.32	1356.66	70.8922	1733.26	1245.04	1458.86	1503.07	8645.66	4367.65	1635.68	1832.45	2143.61	2815.06	2538.9
Q7Z7B0	8	1	39.0722	0.135407	5.2648	3	1	DI	ADK T1	Filamin-A-interacting protein 1 OS=Homo sapiens GN=FILIP1 PE=1 SV=1	98.3072	400.852	13.0568	392.079	774.974	391.853	93.1213	222.057	236.552	44.9405	0	0	163.025	9.76152	0	109.258
P20339	7	1	44.1389	0.135553	Infinity	1;2;3;4;5	5	ADK T1	ADK T2	Ras-related protein Rab-5A OS=Homo sapiens GN=RAB5A PE=1 SV=2	0	0	8.53277	0	0	4.79367	0	0	3696.29	4979.73	0	0	0	0	0	0
Q9HBL7	7	2	47.6749	0.136066	1.57501	1;2;3;4	4	DH	ADK T2	Transmembrane protein C9orf46 OS=Homo sapiens GN=C9orf46 PE=2 SV=1	721.055	495.903	717.977	600.374	288.588	527.889	395.722	544.689	0	0	1156.07	513.711	441.075	478.738	454.307	235.594
P32969	17	9	161.532	0.136318	18.7528	3;4;5	3	ADK T1	DI	60S ribosomal protein L9 OS=Homo sapiens GN=RPL9 PE=1 SV=1	4009.83	1801.25	2288.98	1646.19	771.405	1319.45	520.846	1072.92	36407.8	27323.4	371.561	4994.11	2861.71	2586.32	731.168	843.947
O43570	2	1	19.4448	0.136345	Infinity	5	1	ADK T1	DI	Carbonic anhydrase 12 OS=Homo sapiens GN=CA12 PE=1 SV=1	21.6097	0	0	0	0	0	0	0	0	170339	0	1135.34	0	0	0	0
Q9BV40	3	1	27.9495	0.136445	1.51373	1	1	ADK T1	DI	Vesicle-associated membrane protein 8 OS=Homo sapiens GN=VAMP8 PE=1 SV=1	946.045	802.023	1112.75	1064.89	674.966	997.986	916.748	765.338	999.708	2070.16	1086.77	921.985	922.401	1242.62	1193.36	1623.77
Q92544	4	2	23.0619	0.136519	8.30354	1	1	DI	ADK T1	Transmembrane 9 superfamily member 4 OS=Homo sapiens GN=TM9SF4 PE=1 SV=2	123.478	175.483	258.633	0	204.569	334.815	520.949	784.854	135.695	0	0	86.5218	15.1046	0	263.869	0
Q6IQ22	6	2	40.9728	0.136537	51.1884	2;3;4	3	ADK T1	ADK T2	Ras-related protein Rab-12 OS=Homo sapiens GN=RAB12 PE=1 SV=3	52.8365	59.6618	120.825	4.72967	78.4472	255.416	18.0652	34.9847	80.7497	2241.08	14.5709	60.1341	13.5332	21.9605	11.3243	0
Q9H8H3	7	3	50.6129	0.137028	Infinity	1;2;3;4;5	5	ADK T1	DI	Methyltransferase-like protein 7A OS=Homo sapiens GN=METTL7A PE=1 SV=1	0	7.99937	41.203	0	0	0	0	0	1729.5	2258.27	0	0	0	0	0	0
P08195	20	11	117.122	0.137223	2.21546	1;2;3;4;5	5	ADK T2	DI	4F2 cell-surface antigen heavy chain OS=Homo sapiens GN=SLC3A2 PE=1 SV=3	1935.28	4473.71	4398.24	2977.52	1144.95	3327.53	2061.26	3674.62	9890.54	1661.71	5790.82	4153.62	5834.95	6541.45	4126.13	6113.71
Q9NZN5	5	1	18.0519	0.137232	4.65622	3	1	DI	ADK T2	Rho guanine nucleotide exchange factor 12 OS=Homo sapiens GN=ARHGEF12 PE=1 SV=1	152.127	149.767	145.018	231.893	214.644	411.508	53.9529	31.553	0	0	184.26	349.807	141.098	11.7419	0	0
Q53GL0	8	1	47.7458	0.137243	2.91128	2;4	2	ADK T2	DI	Pleckstrin homology domain-containing family O member 1 OS=Homo sapiens GN=PLEKHO1 PE=1 SV=2	228.469	349.108	221.793	99.4037	147.673	107.514	66.1476	109.991	0	0	153.244	341.948	314.566	185.62	705.312	50.2091
P32455	25	6	160.238	0.137286	33.7555	1;2;3;4;5	5	DI	DH	Interferon-induced guanylate-binding protein 1 OS=Homo sapiens GN=GBP1 PE=1 SV=2	219.145	206.982	178.561	175.698	180.787	2313.52	11867	11981	1250.22	4366.77	6403.63	186.279	226.572	547.728	11115.1	466.334
P00441	9	6	85.4237	0.137545	1.90339	1;2;3;4;5	5	DI	ADK T1	Superoxide dismutase [Cu-Zn] OS=Homo sapiens GN=SOD1 PE=1 SV=2	6943.82	7592.42	7451.4	6098.32	7033.89	9422.68	8165.91	13029.1	5979.87	7792.92	858.582	5149.94	6856.43	10822.6	8190.63	7750.7
Q9P2E9	121	39	851.198	0.137847	1.59521	1;2;3;4;5	5	ADK T1	DI	Ribosome-binding protein 1 OS=Homo sapiens GN=RRBP1 PE=1 SV=4	12336.2	6973.43	8683.55	19212.5	9964.67	9148.02	8767.13	13872.2	17053.4	12474.6	20905.4	16169.7	12003.7	9511.04	13815	12559.7
P11511	5	1	27.9104	0.138459	6.09547	4;5	2	ADK T1	DH	Cytochrome P450 19A1 OS=Homo sapiens GN=CYP19A1 PE=1 SV=3	1095.23	863.849	1368.15	1832.57	1053.75	1598.74	1685.41	1845.91	16817	11691.6	1847.27	1095.48	1011.94	2082.09	2448.12	3853.64
P24821	89	40	581.358	0.13886	1.92248	1;2;3;4;5	5	DI	ADK T1	Tenascin OS=Homo sapiens GN=TNC PE=1 SV=3	18017.7	16746.6	12605.6	23646.9	31521.5	26731.5	19952.6	43642.9	18251.3	15988.2	16048.2	13093.2	20608.2	50674.1	22703.6	11401.1
Q9BQ95	2	1	8.4515	0.138869	6.17058	4	1	DH	DI	Evolutionarily conserved signaling intermediate in Toll pathway, mitochondrial OS=Homo sapiens GN=ECSIT PE=1 SV=1	214.846	131.072	140.494	41.5082	16.8364	60.291	8.42697	0	0	0	0	158.143	68.4578	17.5677	265.224	0
P01920	1	1	5.1027	0.139651	21.438	2	1	ADK T2	ADK T1	HLA class II histocompatibility antigen, DQ beta 1 chain OS=Homo sapiens GN=HLA-DQB1 PE=1 SV=2	0	12.3541	18.9456	0	12.0001	87.8073	9.27515	15.7447	0	0	0	15.3261	139.079	17.8356	171.648	0
Q9H4G0	17	8	104.051	0.139721	31.9773	1;2;3;4	4	ADK T1	DI	Band 4.1-like protein 1 OS=Homo sapiens GN=EPB41L1 PE=1 SV=2	162.707	127.969	128.347	0	169.355	64.5701	36.4105	0	426.559	7425.32	150.22	642.493	356.627	77.7451	48.7777	61.5098
Q9Y262	35	18	223.742	0.139794	3.77174	1;2;3;4;5	5	DH	DI	Eukaryotic translation initiation factor 3 subunit L OS=Homo sapiens GN=EIF3L PE=1 SV=1	103657	21636.5	17219.5	40616.2	3207.51	3490.86	26387.7	15467	3317.96	5754.76	7816.84	33804.5	3453.5	1918.12	50151.4	1556.48
P08559	35	10	249.151	0.139919	1.79939	1;2;3;4;5	5	ADK T1	DI	Pyruvate dehydrogenase E1 component subunit alpha, somatic form, mitochondrial OS=Homo sapiens GN=PDHA1 PE=1 SV=3	4702.77	2226.21	2924.13	2668.11	2405.55	2328.58	2385.77	2274.77	4238.34	6699.1	3632.17	2335.05	2833.87	3170.91	1732.16	2920.13
P16152	22	8	188.066	0.139924	11.8988	1;2;3;4;5	5	ADK T1	ADK T2	Carbonyl reductase [NADPH] 1 OS=Homo sapiens GN=CBR1 PE=1 SV=3	1519.69	1094.53	149.228	841.773	291.791	725.15	1804.28	483.678	192.003	9981.04	872.737	165.151	40.9525	136.822	764.417	0
O14841	16	7	103.881	0.139994	2.98281	2;3;4	3	DH	ADK T1	5-oxoprolinase OS=Homo sapiens GN=OPLAH PE=1 SV=3	3911.92	2076.51	4102.78	2445.91	4861.26	4002.67	1889.34	1399.99	0	327.15	714.977	3160.99	3928.91	2221.69	1092.77	2373.83
O75556	1	1	4.9092	0.140009	9.51352	3	1	DI	ADK T1	Mammaglobin-B OS=Homo sapiens GN=SCGB2A1 PE=1 SV=1	72.3939	226.972	0	44.2224	730.936	89.0947	77.368	121.405	0	0	107.09	0	229.7	0	48.5447	0
Q13616	13	4	70.5384	0.140343	5.90427	1;2;3	3	DH	ADK T2	Cullin-1 OS=Homo sapiens GN=CUL1 PE=1 SV=2	39.7312	41.3058	28.6487	18.2607	0	38.6338	0	0	0	0	12.7439	114.911	21.6702	0	0	0
Q63ZY3	22	5	126.947	0.140358	6.95313	2;3;4;5	4	DI	ADK T2	KN motif and ankyrin repeat domain-containing protein 2 OS=Homo sapiens GN=KANK2 PE=1 SV=1	283.003	1385.26	546.482	103.261	476.52	1846.18	558.922	1799.11	2846.68	109.53	137.896	173.577	318.484	126.553	102.395	125.751
O43610	2	1	15.8743	0.1405	48.2995	4	1	ADK T1	ADK T2	Protein sprouty homolog 3 OS=Homo sapiens GN=SPRY3 PE=1 SV=2	26.852	90.0011	10.6518	0	24.1927	111.807	125.053	117.84	1941.05	0	30.3332	115.747	43.2123	0	0	0
O95551	2	2	14.6754	0.140509	42.7856	3;4	2	ADK T2	ADK T1	Tyrosyl-DNA phosphodiesterase 2 OS=Homo sapiens GN=TDP2 PE=1 SV=1	338.231	160.78	180.254	702.147	40.699	53.1426	105.45	0	0	0	93.6121	76.537	39.4652	7172.79	34.5112	33.1577
Q8N5Y8	2	1	9.0959	0.140735	Infinity	2	1	DH	DI	Poly [ADP-ribose] polymerase 16 OS=Homo sapiens GN=PARP16 PE=2 SV=2	809.641	0	30.1007	10.9938	0	0	0	0	0	0	67.1485	85.6364	0	0	10.0309	0
P17844	65	26	454.954	0.140772	2.13415	1;2;3;4;5	5	ADK T1	DH	Probable ATP-dependent RNA helicase DDX5 OS=Homo sapiens GN=DDX5 PE=1 SV=1	4723.94	9270.64	5264.04	10030.1	7928.35	8363.58	11267.7	10149.3	24456.2	22585.6	7918.74	7546.17	8754.1	12935.7	15398.5	12656
Q8TAG9	2	1	10.5451	0.140809	Infinity	5	1	ADK T2	ADK T1	Exocyst complex component 6 OS=Homo sapiens GN=EXOC6 PE=1 SV=3	1082.6	0	31.3437	93.7485	10.2538	0.277242	1033.65	3.29365	0	0	0	0	27.6486	589.242	2642.87	0
P53675	55	8	371.449	0.141336	3.64453	1;2;3;4;5	5	ADK T1	ADK T2	Clathrin heavy chain 2 OS=Homo sapiens GN=CLTCL1 PE=1 SV=2	595.233	1473.36	1106.63	532.818	621.73	1114.03	1268.87	507.881	289.76	1189.87	3039.14	568.754	401.685	435.616	259.922	298.708
Q92747	11	5	83.2303	0.14137	1.3486	3;4	2	DH	ADK T2	Actin-related protein 2/3 complex subunit 1A OS=Homo sapiens GN=ARPC1A PE=1 SV=2	1779.01	1128.67	1900.38	1435.46	1074.36	1264.22	1432.68	1286.62	1528.8	1361.17	1062.53	1149.22	1268.3	1103.14	1059.84	1198.36
Q8N1G4	32	12	202.471	0.141371	17.5481	1;2;3;4;5	5	ADK T1	ADK T2	Leucine-rich repeat-containing protein 47 OS=Homo sapiens GN=LRRC47 PE=1 SV=1	1706.42	1198.01	1321.61	384.508	935.669	892.276	590.546	472.258	2020.03	45932.4	752.675	1623.23	997.809	594.447	574.147	701.614
Q15185	10	2	74.3795	0.141374	13.0125	1;3;4;5	4	ADK T1	DI	Prostaglandin E synthase 3 OS=Homo sapiens GN=PTGES3 PE=1 SV=1	202.375	450.487	373.825	0	146.161	186.524	0	0	532.339	2025	294.302	1477.42	1276.16	86.3292	328.068	19.4442
Q13526	2	1	11.6857	0.141452	Infinity	5	1	DH	ADK T2	Peptidyl-prolyl cis-trans isomerase NIMA-interacting 1 OS=Homo sapiens GN=PIN1 PE=1 SV=1	318.888	613.877	0	0	41.5934	356.49	0	451.847	0	0	43.3599	0	0	0	0	0
P78344	32	11	170.873	0.141682	4.35898	1;3;4;5	4	ADK T1	DI	Eukaryotic translation initiation factor 4 gamma 2 OS=Homo sapiens GN=EIF4G2 PE=1 SV=1	8444.77	628.055	1774.38	848.407	1442.33	1716.09	782.173	261.953	5683.19	1830.87	1539.29	9265.49	796.997	1593.41	903.393	964.003
Q9H3K2	5	1	36.096	0.141709	Infinity	2;4	2	ADK T2	DH	Growth hormone-inducible transmembrane protein OS=Homo sapiens GN=GHITM PE=1 SV=2	0	0	0	0	12.1654	0	0	0	0	0	259.284	0	21.3241	113.95	0	227.568
Q9HA77	17	6	91.1989	0.141836	26.9375	1;2;3;4	4	ADK T1	DH	Probable cysteine--tRNA ligase, mitochondrial OS=Homo sapiens GN=CARS2 PE=1 SV=1	145.088	155.153	116.177	51.7223	705.105	273.004	48.0037	379.59	6882.66	4821.58	111.235	795.095	136.604	202.859	376.828	0
P17174	29	15	221.237	0.14243	1.66246	1;2;3;4;5	5	ADK T1	ADK T2	Aspartate aminotransferase, cytoplasmic OS=Homo sapiens GN=GOT1 PE=1 SV=3	10521.1	5460.77	11913.3	9010.47	7094.25	8891.45	8199.49	6729.73	16018	7023.52	9031.37	7862.03	6291.67	6906.26	4186.42	6637.21
P36542	18	7	134.088	0.142638	1.51531	1;2;4;5	4	ADK T1	ADK T2	ATP synthase subunit gamma, mitochondrial OS=Homo sapiens GN=ATP5C1 PE=1 SV=1	5924.42	5673.04	6936.34	7329.5	3821.39	5872.51	5924.84	7435.37	7174.65	6576.16	8434.26	4195.57	3020.9	6095.19	5155.59	3137.7
Q9H6S1	6	2	32.3694	0.142729	Infinity	1;2	2	DI	ADK T2	5-azacytidine-induced protein 2 OS=Homo sapiens GN=AZI2 PE=1 SV=1	0	9.1	0	0	6538.36	7646.57	0	0	13198.6	739.363	0	11.9906	0	0	0	0
P30837	47	20	354.125	0.142831	2.28856	1;2;3;4;5	5	ADK T1	DH	Aldehyde dehydrogenase X, mitochondrial OS=Homo sapiens GN=ALDH1B1 PE=1 SV=3	10405.2	13744.8	8149.53	18222.5	15165.3	12970.2	21488.7	14999.9	41262.3	44674.9	14307.5	15378.2	13720.2	19943.1	34086.9	15094
P15056	2	1	9.6624	0.142949	2.36309	4	1	ADK T1	ADK T2	Serine/threonine-protein kinase B-raf OS=Homo sapiens GN=BRAF PE=1 SV=4	217.735	72.3167	35.9104	55.8163	43.929	65.6467	60.0976	159.175	75.0943	118.36	263.072	22.576	150.806	0	51.9379	0
P50579	10	2	58.4374	0.143125	6.59953	1;2;3;4	4	DH	DI	Methionine aminopeptidase 2 OS=Homo sapiens GN=METAP2 PE=1 SV=1	74.7584	88.9887	75.3911	757.616	86.0288	65.0053	0	0	0	0	0	152.388	126.131	14.8686	0	29.0206
Q9Y237	3	1	15.3786	0.144065	4.1929	1	1	DH	ADK T1	Peptidyl-prolyl cis-trans isomerase NIMA-interacting 4 OS=Homo sapiens GN=PIN4 PE=1 SV=1	322.313	264.033	289.339	198.933	383.535	319.164	90.6468	191.337	0	9.42627	97.6765	149.192	178.665	144.298	44.0485	0
O15523	42	3	269.243	0.144089	8.30925	1;2;3;4;5	5	DI	ADK T2	ATP-dependent RNA helicase DDX3Y OS=Homo sapiens GN=DDX3Y PE=1 SV=2	1124.5	1416.33	375.52	1260.74	2605.34	1934.23	600.213	1373.64	69.231	0	1291.19	458.349	480.326	142.135	161.417	0
O75347	15	8	110.625	0.144494	129.482	1;2;3	3	DI	ADK T2	Tubulin-specific chaperone A OS=Homo sapiens GN=TBCA PE=1 SV=3	1359.7	54895.6	1276.33	790.536	96.2565	228.926	214.216	68815.8	1761.01	7588.99	343.987	1127.2	25.5134	94.3079	195.714	220.102
Q5VWZ2	3	2	20.1426	0.144592	4186.64	3;4	2	ADK T1	DH	Lysophospholipase-like protein 1 OS=Homo sapiens GN=LYPLAL1 PE=1 SV=3	1.10369	0	0	0	0	14.5891	0	0	2338.59	2282.15	0.0400761	0	1.21568	0.00363665	0	0
Q92522	9	4	55.5955	0.144611	2.71464	3;4;5	3	ADK T1	DH	Histone H1x OS=Homo sapiens GN=H1FX PE=1 SV=1	716.682	1363.14	1597.75	1029.47	1471.53	983.238	2131.28	1005.38	2463.85	7157.33	1430.72	1726.08	1122.14	2143.9	1812.37	4334.37
Q99848	8	2	49.6041	0.145828	Infinity	1	1	ADK T1	DI	Probable rRNA-processing protein EBP2 OS=Homo sapiens GN=EBNA1BP2 PE=1 SV=2	145.233	0.935573	23.4652	0	0	0	0	0	5.30681	93.674	0	610.847	0	19.8603	0	0
P84077;P61204	14	4	119.76	0.145916	3.04529	1;2;3;4;5	5	ADK T1	DH	ADP-ribosylation factor 1 OS=Homo sapiens GN=ARF1 PE=1 SV=2	2787.64	2973.45	3277.15	7784.77	3197.21	3253.09	8201.29	6806.24	15143.2	25322.9	6971.98	3792.82	4137.88	6659.29	8308.59	8319.12
P01834	7	3	110.886	0.146122	3.17459	1;3;4;5	4	ADK T2	ADK T1	Ig kappa chain C region OS=Homo sapiens GN=IGKC PE=1 SV=1	312.243	262.43	765.64	1464.59	1040.87	600.885	2951.72	745.095	132.233	283.164	26.0127	1315.94	572.651	1969.14	2708.55	328.519
P02746	9	3	50.7914	0.146164	4.85037	1;2;3	3	DI	ADK T2	Complement C1q subcomponent subunit B OS=Homo sapiens GN=C1QB PE=1 SV=3	1240.54	3996.07	4372.72	557.488	1809.28	7495.11	666.888	5452.83	876.708	1613.28	1094.76	642.021	1465.3	805.294	515.087	394.309
P13284	1	1	5.7393	0.146292	5.90958	3	1	ADK T1	DH	Gamma-interferon-inducible lysosomal thiol reductase OS=Homo sapiens GN=IFI30 PE=1 SV=3	274.965	238.498	29.2549	130.468	13.6349	13.9311	361.905	319.768	246.759	3172.53	508.725	50.23	396.315	656.431	1599.55	454.962
Q9Y4X5	1	1	5.4439	0.146374	Infinity	4	1	ADK T1	DI	E3 ubiquitin-protein ligase ARIH1 OS=Homo sapiens GN=ARIH1 PE=1 SV=2	11.6728	0	0	0	0	0	0	0	0	8.58571	198.337	10.1812	12.0751	12.3735	0	0
Q15018	15	8	84.1092	0.146688	15.4417	1;2;3	3	DH	ADK T1	BRISC complex subunit Abro1 OS=Homo sapiens GN=FAM175B PE=1 SV=2	36098.8	1962.44	3689.14	146652	21662	14605.4	5864.04	6555.91	385.367	1691.73	5717.77	4405.99	6687.51	2985.69	4288.81	1191.2
Q02127	9	3	48.8555	0.146713	25.1584	1;2;3	3	ADK T1	ADK T2	Dihydroorotate dehydrogenase (quinone), mitochondrial OS=Homo sapiens GN=DHODH PE=1 SV=3	0	102.07	203.606	0	11.0104	105.624	142.699	1.81532	534.381	2857.3	34.2176	249.66	21.8081	0	124.288	0
Q96DB5	15	3	82.6987	0.147331	1.95795	1;2;5	3	ADK T2	ADK T1	Regulator of microtubule dynamics protein 1 OS=Homo sapiens GN=FAM82B PE=1 SV=1	8163.38	7198.67	6383.82	11771	12663.5	7678.07	11112.8	10877.2	6914.24	1989.73	9742.36	8030.24	12560.5	13529.6	6888.23	19253.2
Q6DKI1	2	1	9.669	0.147519	Infinity	4;5	2	ADK T1	DH	60S ribosomal protein L7-like 1 OS=Homo sapiens GN=RPL7L1 PE=1 SV=1	0	0	0	0	2.04554	0	0	0	176.036	0	3.16844	2.19045	0.377663	0.495993	6.88768	7.9224
Q96T51	18	1	91.9897	0.148476	Infinity	2;3	2	ADK T1	DI	RUN and FYVE domain-containing protein 1 OS=Homo sapiens GN=RUFY1 PE=1 SV=2	0	6.94028	9.06043	0	0	0	0	0	90.1263	0	0	56.4852	0	0	0	0
A2RU48	4	1	19.7136	0.148921	Infinity	2;3	2	ADK T1	DH	Uncharacterized protein C12orf69 OS=Homo sapiens GN=C12orf69 PE=2 SV=1	0	0	0	0	0	21.9781	0	8.88561	715.479	0	172.567	0	0	0	0	0
P45974	41	18	251.751	0.149201	3.86096	1;2;3;4;5	5	ADK T1	DI	Ubiquitin carboxyl-terminal hydrolase 5 OS=Homo sapiens GN=USP5 PE=1 SV=2	6897.45	6333.84	6754.47	2412.48	3129.48	3191.09	4578.11	4461.38	40113.8	5949.09	6995.02	6246.65	10907.4	4391.04	5643.55	8054.73
O14980	42	19	281.671	0.149333	1.89245	1;2;3;4	4	DI	ADK T2	Exportin-1 OS=Homo sapiens GN=XPO1 PE=1 SV=1	2579.6	6803.17	4153.97	10012.5	4685.54	5554.96	6060.58	8834.98	3090.01	4538	4265.68	3019.28	4417	2978.79	4555.32	1331.16
Q13043	9	2	44.583	0.149377	272.687	1;2;3	3	ADK T1	DI	Serine/threonine-protein kinase 4 OS=Homo sapiens GN=STK4 PE=1 SV=2	16.8481	2.31399	0	0.902077	16.2894	0	0	0	741.426	3683.9	16.5851	0	1.32049	0	0	47.4557
Q08722	3	1	14.5478	0.149887	9.87303	1;2	2	DI	ADK T2	Leukocyte surface antigen CD47 OS=Homo sapiens GN=CD47 PE=1 SV=1	131.898	41.5944	81.0134	41.434	1009.02	432.64	18.2541	27.3156	557.909	338.431	49.1851	427.539	81.6488	26.0474	14.3589	28.581
O75461	5	2	31.6216	0.14995	2.70848	4	1	ADK T2	DI	Transcription factor E2F6 OS=Homo sapiens GN=E2F6 PE=1 SV=1	1566.96	1321.33	1201.47	998.107	1061.05	716.844	892.359	282.185	144.921	90.6198	1649.33	1959.38	2268.15	1847.12	1147.15	2734.22
Q8N0X4	14	4	99.9854	0.150194	2.21794	1;2;3	3	ADK T1	ADK T2	Citrate lyase subunit beta-like protein, mitochondrial OS=Homo sapiens GN=CLYBL PE=2 SV=2	1714.26	1633.16	1314.47	1025.51	1748.71	1672.07	1857.28	1954.16	2693.98	6157.26	1310.49	1818.79	977.862	2342.38	1337.61	743.79
P60903	6	2	49.2312	0.150597	Infinity	2;3;4;5	4	DI	ADK T2	Protein S100-A10 OS=Homo sapiens GN=S100A10 PE=1 SV=2	282.647	578.428	198.321	0	0	534.286	0	962.465	9.82571	47.6893	11.7637	0	0	0	0	0
P07451	7	4	66.601	0.150697	34.3485	1;3;4;5	4	ADK T2	ADK T1	Carbonic anhydrase 3 OS=Homo sapiens GN=CA3 PE=1 SV=3	45.8692	264.429	953.667	214.058	444.215	370.218	358.346	217.26	0	0	21.844	223.195	8405.35	7.43123	3.93417	0
P62993	13	7	81.9425	0.15095	4.23171	1;2;3;4;5	5	ADK T1	DH	Growth factor receptor-bound protein 2 OS=Homo sapiens GN=GRB2 PE=1 SV=1	60.9882	460.225	306.676	599.313	682.945	921.503	404.814	386.297	3223.54	1836.51	341.154	638.301	414.04	802.983	406.574	218.342
O95210	8	4	42.1319	0.150971	46.8631	1;3;4	3	DI	ADK T2	Starch-binding domain-containing protein 1 OS=Homo sapiens GN=STBD1 PE=1 SV=1	66.073	101.929	176.883	30.0579	150.98	370.758	0	0	0	0	35.6816	99.924	0	0	11.1333	0
O95400	2	1	11.262	0.151083	3.60314	3	1	DH	ADK T1	CD2 antigen cytoplasmic tail-binding protein 2 OS=Homo sapiens GN=CD2BP2 PE=1 SV=1	939.214	1197.91	556.133	1325.93	865.425	403.352	845.888	1076.91	351.498	0	583.948	180.024	1011.33	603.829	766.959	252.007
Q9UHB9	17	4	111.674	0.15127	8.40459	1;3;4	3	ADK T1	ADK T2	Signal recognition particle 68 kDa protein OS=Homo sapiens GN=SRP68 PE=1 SV=2	20.8064	494.698	74.2316	37.4852	470.44	118.946	0	15.2424	683.683	123.099	573.311	357.68	96.4992	110.266	0	0
Q9C0D6	12	2	70.6133	0.151577	2.02938	1	1	ADK T1	DI	FH2 domain-containing protein 1 OS=Homo sapiens GN=FHDC1 PE=2 SV=2	700.194	868.773	601.601	1434.64	376.909	1212.1	456.953	870.129	1331.47	758.831	3085.4	742.153	1329.33	1820.02	1312.96	1214.54
Q7Z406	249	73	1802.48	0.151676	1.5419	1;2;3;4;5	5	DH	ADK T1	Myosin-14 OS=Homo sapiens GN=MYH14 PE=1 SV=2	47939.8	47619.3	61726.1	66932	33654.4	39748.9	45070.8	57283.3	16018.1	24561.8	56697.6	48138.1	51477.9	47080.1	46844.9	66104.5
P49458	3	2	20.8403	0.151686	Infinity	3;4;5	3	ADK T1	ADK T2	Signal recognition particle 9 kDa protein OS=Homo sapiens GN=SRP9 PE=1 SV=2	0	5.38958	0	0	41.2015	8.09256	0	45.1203	2266.9	2114.41	0	0	0	0	0	0
Q9HC77	7	1	35.2222	0.151837	Infinity	1;3	2	DI	ADK T1	Centromere protein J OS=Homo sapiens GN=CENPJ PE=1 SV=2	198.664	5.16519	0	0	910.617	47.0716	0	106.078	0	0	0	0	30.2714	0	38.1711	0
O14737	6	3	39.9639	0.151841	1.49168	3;4;5	3	ADK T2	DI	Programmed cell death protein 5 OS=Homo sapiens GN=PDCD5 PE=1 SV=3	686.348	881.334	739.365	456.511	784.859	650.296	697.552	551.306	846.313	802.994	1103.43	742.67	901.647	1000.97	630.205	1470.86
Q9NS91	7	1	38.8783	0.15208	Infinity	2;3;4	3	DH	DI	E3 ubiquitin-protein ligase RAD18 OS=Homo sapiens GN=RAD18 PE=1 SV=2	1229.13	0	1015.23	0	0	0	0	0	0	9.1179	0	83.6773	0	0	0	0
Q96SQ9	10	4	64.0439	0.152244	1.99026	1;3	2	ADK T2	ADK T1	Cytochrome P450 2S1 OS=Homo sapiens GN=CYP2S1 PE=2 SV=2	1498.93	1507.54	1467.27	1348.92	1213.76	1702.67	1290.09	1725.56	113.687	21.5553	2046.53	1566.62	796.788	1608.55	2113.78	2941.15
P13521	9	3	49.0843	0.152721	Infinity	1;3	2	DH	ADK T2	Secretogranin-2 OS=Homo sapiens GN=SCG2 PE=1 SV=2	17.7003	299.828	258.362	0	15.5146	121.227	0	320.38	99.1063	0	0	93.3455	0	0	0	0
P19801	18	4	115.401	0.153639	3.54453	2;3;4	3	DH	ADK T2	Amiloride-sensitive amine oxidase [copper-containing] OS=Homo sapiens GN=ABP1 PE=1 SV=4	1006.68	416.536	741.795	389.589	510.904	535.112	549.635	222.057	0	7.87024	181.91	755.716	572.73	100.793	47.1952	0
Q9Y6M1	5	2	31.5749	0.153815	Infinity	1;3;4	3	DH	ADK T2	Insulin-like growth factor 2 mRNA-binding protein 2 OS=Homo sapiens GN=IGF2BP2 PE=1 SV=2	0	222.873	0	276.805	0	250.357	0	0	9.98053	12.1916	256.191	27.7335	0	0	0	0
P52888	11	5	55.3078	0.154644	8.79145	1;4	2	ADK T1	ADK T2	Thimet oligopeptidase OS=Homo sapiens GN=THOP1 PE=1 SV=2	402.526	124.362	103.815	345.445	116.632	339.968	105.695	186.53	2241.73	105.956	798.203	378.696	182.634	110.903	107.375	0
Q92526	24	7	147.393	0.154665	10.3744	2;3;4;5	4	ADK T1	DH	T-complex protein 1 subunit zeta-2 OS=Homo sapiens GN=CCT6B PE=1 SV=5	669.268	335.502	210.54	682.903	446.383	459.88	817.33	851.527	1423.17	16900.5	681.583	687.613	113.113	446.496	306.927	1467.94
Q3ZCV2	12	3	58.3214	0.154726	302.063	1	1	DH	ADK T2	Uncharacterized protein C1orf177 OS=Homo sapiens GN=C1orf177 PE=2 SV=3	9.84255	10.7705	2568.77	1228.03	97.0555	50.8562	15.8166	0	4.24523	0.301461	5.67311	1210.77	0.934107	0	11.7037	0
P51452	13	3	87.2004	0.155112	155.596	3;4;5	3	ADK T1	DH	Dual specificity protein phosphatase 3 OS=Homo sapiens GN=DUSP3 PE=1 SV=1	439.383	219.432	0	154.89	0	0.333658	4467	66.5534	540.511	121516	339.926	4212.54	53.7183	199.543	25037.8	790.037
O00233	10	5	75.2473	0.155207	1.52119	1;2;3	3	DI	ADK T2	26S proteasome non-ATPase regulatory subunit 9 OS=Homo sapiens GN=PSMD9 PE=1 SV=3	1102.42	1446.9	1323.91	1055.6	1444.04	1309.04	1373.88	1289.38	1106.53	871.778	1127.8	1873.59	428.614	778.354	1527.86	825.776
P18065	10	6	71.0983	0.156036	4.28535	1;2;4;5	4	DH	ADK T2	Insulin-like growth factor-binding protein 2 OS=Homo sapiens GN=IGFBP2 PE=1 SV=2	10506.1	7182.89	869.407	1899.14	2002.87	2089.74	198.444	7786.91	1776.71	658.853	1988.88	899.47	4211.74	428.923	50.3575	82.8168
Q15637	11	5	77.7374	0.156572	3.71678	1;5	2	ADK T2	DI	Splicing factor 1 OS=Homo sapiens GN=SF1 PE=1 SV=4	272.341	529.075	96.315	276.338	255.539	33.7958	408.552	96.1167	1427.58	360.437	82.5634	233.619	667.528	676.856	361.83	1244.92
Q9UKK3	18	3	86.8763	0.156655	67.8884	1;2;3;5	4	ADK T1	DI	Poly [ADP-ribose] polymerase 4 OS=Homo sapiens GN=PARP4 PE=1 SV=3	37.9913	27.2554	367.513	25.4466	4.9365	31.749	51.0915	74.2629	853.669	9928.62	35.101	183.238	127.218	68.2652	52.3507	0
Q9UK22	1	1	4.7811	0.156709	4.00388	5	1	DH	ADK T2	F-box only protein 2 OS=Homo sapiens GN=FBXO2 PE=1 SV=2	2162.06	810.731	1838.95	2351.87	461.015	993.476	611.57	594.737	0	0	1953.75	1460.43	850.885	406.992	406.434	124.857
P18754	8	2	52.5709	0.156835	Infinity	1;2;3;4;5	5	ADK T1	DH	Regulator of chromosome condensation OS=Homo sapiens GN=RCC1 PE=1 SV=1	0	0	0	0	0	0	0	0	664.377	6.58412	0	0	0	0	0	0
Q13825	3	3	25.67	0.156976	Infinity	3;4	2	DH	DI	Methylglutaconyl-CoA hydratase, mitochondrial OS=Homo sapiens GN=AUH PE=1 SV=1	3277.14	0	9620.45	0	0	0	0	0	0	0	0	147.873	0	0	0	0
Q9Y5K6	31	8	173.794	0.157115	2.90252	1;2;3;4;5	5	ADK T1	DI	CD2-associated protein OS=Homo sapiens GN=CD2AP PE=1 SV=1	560	154.131	336.057	163.247	322.106	473.476	99.7769	211.314	614.207	345.709	557.188	1695.04	360.113	66.3465	327.1	378.376
Q92575	3	1	15.4842	0.157458	Infinity	3;5	2	DI	ADK T1	UBX domain-containing protein 4 OS=Homo sapiens GN=UBXN4 PE=1 SV=2	0	0	0	4.87686	0	207.696	17.9322	0	0	0	0	0	0	0	0	0
O60812	17	1	153.819	0.158159	Infinity	1;2;5	3	DI	ADK T1	Heterogeneous nuclear ribonucleoprotein C-like 1 OS=Homo sapiens GN=HNRNPCL1 PE=1 SV=1	0	19.5929	0	0	0	114.403	0	620.52	0	0	0	0	0	0	0	0
P62834	7	1	46.4234	0.158225	Infinity	1;3;4;5	4	ADK T1	DH	Ras-related protein Rap-1A OS=Homo sapiens GN=RAP1A PE=1 SV=1	0	0	0	0	0	0	0	0	0	700.663	0	6.54652	0	0	0	0
Q8N635	3	2	13.9757	0.158487	3.21097	3	1	DH	ADK T1	Uncharacterized protein C16orf73 OS=Homo sapiens GN=C16orf73 PE=2 SV=3	1198.9	2460.46	410.186	1479.52	1266.13	2520.43	359.616	900.512	0	0	1536.8	191.358	1254.75	505.981	551.283	0
O75822	6	1	35.6915	0.159012	Infinity	1;4	2	ADK T1	DH	Eukaryotic translation initiation factor 3 subunit J OS=Homo sapiens GN=EIF3J PE=1 SV=2	0	0	0	0	0	0	0	0	1044.35	0	0	40.7876	8.28496	0	0	0
P36551	12	6	64.6134	0.159024	2.94201	1;2;3;5	4	ADK T1	DI	Coproporphyrinogen-III oxidase, mitochondrial OS=Homo sapiens GN=CPOX PE=1 SV=3	338.095	504.604	145.589	479.818	476.623	502.511	92.3422	257.637	1593	1326.26	722.2	268.806	465.342	514.316	539.307	272.58
P63104	30	17	304.202	0.159098	1.64761	1;2;3;4;5	5	ADK T1	DH	14-3-3 protein zeta/delta OS=Homo sapiens GN=YWHAZ PE=1 SV=1	101923	89115.7	153900	115643	85402.7	129871	176004	132857	113526	254877	244276	146181	104746	222268	185799	230773
Q7Z4H8	4	1	19.3584	0.159574	58.7923	2;5	2	DH	ADK T2	KDEL motif-containing protein 2 OS=Homo sapiens GN=KDELC2 PE=1 SV=2	413.917	1067.02	176.799	0	400.051	469.445	0	417.131	0	0	271.301	0	28.1965	0	0	0
Q07955	19	10	149.432	0.159789	1.76255	1;2;4;5	4	ADK T1	DI	Serine/arginine-rich splicing factor 1 OS=Homo sapiens GN=SRSF1 PE=1 SV=2	9093.37	8323.71	8116.65	17728.8	6613.85	6880.58	14789.4	10534.4	16828.5	29595.8	11612.6	10382	10288.2	19216	15083	18455.9
P55039	4	3	19.7771	0.160007	7.25372	1	1	ADK T1	ADK T2	Developmentally-regulated GTP-binding protein 2 OS=Homo sapiens GN=DRG2 PE=1 SV=1	49.627	41.258	40.7323	19.7053	101.37	46.5978	0	0	25.0153	77.6184	88.16	427.045	36.7173	0	48.4582	0
Q9UBN7	1	1	5.7096	0.160051	Infinity	1	1	ADK T1	DH	Histone deacetylase 6 OS=Homo sapiens GN=HDAC6 PE=1 SV=2	0	0	0	0	0	0	0	0	214.34	4.14642	0	0	0	0	0	0
Q9H2G9	1	1	4.3181	0.160081	35.2989	2	1	ADK T1	ADK T2	Golgin-45 OS=Homo sapiens GN=BLZF1 PE=1 SV=2	1569.95	37.4091	441.805	2259.9	320.016	0	20.2814	0	2628.49	2381.6	0	68.3012	86.2755	57.593	0	0
P27694	13	1	84.1726	0.160382	Infinity	1;3;4;5	4	ADK T1	DH	Replication protein A 70 kDa DNA-binding subunit OS=Homo sapiens GN=RPA1 PE=1 SV=2	0	0	0	0	0	12.4553	0	0	736.545	56.3967	0	0	0	0	0	0
Q13546	1	1	3.897	0.16054	5.7369	2	1	DH	ADK T1	Receptor-interacting serine/threonine-protein kinase 1 OS=Homo sapiens GN=RIPK1 PE=1 SV=3	445.451	719.063	935.213	4850.77	1026.56	555.441	685.455	1151.08	316.01	0	364.518	531.014	781.722	661.038	1192.34	854.954
Q13724	27	12	147.673	0.160726	2.24545	1;2;3;4;5	5	DI	ADK T2	Mannosyl-oligosaccharide glucosidase OS=Homo sapiens GN=MOGS PE=1 SV=5	4790.46	5709.53	7168.69	1919.47	6973.52	7159.68	3023.14	3998.29	1280.28	2825.58	1793.9	7675.45	6137.65	789.487	2100.25	393.734
Q9UI17	10	2	63.5832	0.160751	8.16356	3;4	2	DH	ADK T2	Dimethylglycine dehydrogenase, mitochondrial OS=Homo sapiens GN=DMGDH PE=1 SV=2	755.838	1159.85	266.598	2298.22	701.633	589.558	437.664	2687.67	201.67	102.187	1399.24	0	275.777	196.196	76.8696	0
Q92764	23	6	152.431	0.160786	2.31584	1;2;4	3	DI	ADK T1	Keratin, type I cuticular Ha5 OS=Homo sapiens GN=KRT35 PE=2 SV=5	5144.23	884.331	1034.78	3845.16	3101.33	4705.94	2400.85	3697.96	1644.71	2171.6	1116.76	1071.7	2286.05	2227.91	989.6	850.675
Q53FE4	1	1	5.1627	0.160866	Infinity	4	1	ADK T1	DH	Uncharacterized protein C4orf17 OS=Homo sapiens GN=C4orf17 PE=2 SV=3	0	0	0	0	0	0	0	0	1117.36	7.36738	0	0	0	0	0	0
Q9BRX8	4	2	25.3685	0.160963	Infinity	1;3;5	3	DH	ADK T2	Redox-regulatory protein FAM213A OS=Homo sapiens GN=FAM213A PE=1 SV=3	562.224	341.56	344.105	0	284.76	305.733	0	0	0	2.69161	0	359.707	0	0	0	0
P62847	5	3	52.2047	0.161053	747.581	3;4;5	3	ADK T1	ADK T2	40S ribosomal protein S24 OS=Homo sapiens GN=RPS24 PE=1 SV=1	33.6597	712.612	79.5934	0	0	975.429	0	0	722.651	13448	1912.97	0	21.5143	0	0	0
O43768;P56211	6	1	30.7999	0.161275	2.40854	2;3	2	ADK T2	ADK T1	Alpha-endosulfine OS=Homo sapiens GN=ENSA PE=1 SV=1	127.369	208.887	244.614	198.039	189.692	1.11854	232.306	9.86537	0	0	155.948	276.632	222.815	205.133	214.132	399.807
O95758	5	3	27.3092	0.161365	8.99019	3;4	2	ADK T1	DI	Polypyrimidine tract-binding protein 3 OS=Homo sapiens GN=PTBP3 PE=1 SV=2	43.203	76.1356	76.1075	42.8714	46.7683	51.2272	0	0	494.523	0	87.6534	298.822	227.307	192.1	62.4499	363.815
Q9NYV4	8	2	36.5485	0.16148	1.99016	3;4	2	ADK T2	ADK T1	Cyclin-dependent kinase 12 OS=Homo sapiens GN=CDK12 PE=1 SV=2	5112.62	3461.82	1343.7	10532	9151.52	7903.93	4828.32	4611.04	0	96.2353	10788.7	2854.3	5815.05	5243.98	2120.66	14163.5
A6NDG6	2	1	9.1537	0.16151	8.47394	2;4	2	DI	ADK T1	Phosphoglycolate phosphatase OS=Homo sapiens GN=PGP PE=1 SV=1	10.8688	370.402	791.471	31.0358	438.048	600.964	902.924	546.343	3.63213	95.5684	15.4354	179.003	265.455	0	91.4339	79.8701
P12004	14	5	114.418	0.161679	5.06298	1;2;3;4;5	5	ADK T1	DH	Proliferating cell nuclear antigen OS=Homo sapiens GN=PCNA PE=1 SV=1	2638.37	2013.86	1619.25	0	1876.8	1738.89	1565.82	1130.76	11132.7	11895.6	4686.48	4037.58	5441.9	5288.64	4006.64	6318.11
Q14956	5	1	26.8471	0.161891	Infinity	4;5	2	ADK T1	DH	Transmembrane glycoprotein NMB OS=Homo sapiens GN=GPNMB PE=1 SV=2	0	0	0	0	7.44699	0	0	0	0	8004.01	58.1747	0	0	0	0	0
Q92538	10	3	56.0853	0.16192	2.11867	3;4	2	DI	ADK T1	Golgi-specific brefeldin A-resistance guanine nucleotide exchange factor 1 OS=Homo sapiens GN=GBF1 PE=1 SV=2	1210.89	652.443	674.613	1017.42	795.201	561.851	910.153	1896.12	117.472	623.888	632.427	591.275	809.282	1051.3	522.774	820.947
P39656	11	7	78.1303	0.162896	2.49291	3;4;5	3	ADK T1	DI	Dolichyl-diphosphooligosaccharide--protein glycosyltransferase 48 kDa subunit OS=Homo sapiens GN=DDOST PE=1 SV=4	3210.61	2718.35	3572.34	4182.91	2560.38	2927.22	2976.68	4869.73	2324.71	19822.9	6175.6	4917.3	4322.02	5849.43	11393.7	5753.06
Q15843	4	2	42.5903	0.163413	1.66151	1	1	ADK T1	DH	NEDD8 OS=Homo sapiens GN=NEDD8 PE=1 SV=1	3373.1	4399.38	3092.15	4675.28	4552.6	3804.11	5149.99	5562.14	9746.02	6579.06	6018.6	3476	4112.9	6438.21	5007.3	4897.38
Q13938	3	2	23.4766	0.163426	19.0982	1;4	2	ADK T1	DI	Calcyphosin OS=Homo sapiens GN=CAPS PE=1 SV=1	24.3465	70.4411	55.9575	0	0	23.9509	0	0	28.1602	285.546	7.72167	135.99	0	0	0	350.847
P49448	30	2	221.493	0.16362	Infinity	1;2;3;4;5	5	ADK T1	DH	Glutamate dehydrogenase 2, mitochondrial OS=Homo sapiens GN=GLUD2 PE=1 SV=2	0	0	0	0	0	26.5741	0	0	486.699	153.121	0	0	0	0	0	0
Q9Y266	19	6	136.695	0.16385	2.62101	1;2;3	3	DH	ADK T2	Nuclear migration protein nudC OS=Homo sapiens GN=NUDC PE=1 SV=1	1837.79	2826.25	2167.75	5995.81	2771.74	2401.23	3896.98	640.911	849.151	1540.32	2546.81	1022.42	1525.57	613.913	1642.55	1112.11
P53680	3	3	15.4774	0.164072	6.75623	3;5	2	DI	ADK T1	AP-2 complex subunit sigma OS=Homo sapiens GN=AP2S1 PE=1 SV=2	224.057	416.003	331.069	102.497	257.495	788.837	51.3434	741.095	0	0	116.714	155.445	143.87	231.234	326.066	0
P21283	10	2	48.3992	0.164497	1.22612	3;4	2	DI	ADK T2	V-type proton ATPase subunit C 1 OS=Homo sapiens GN=ATP6V1C1 PE=1 SV=4	813.689	599.413	287.162	975.842	827.546	866.066	727.719	745.798	0	0	2042.65	753.482	940.57	930.072	279.932	432.471
Q9NVJ2	8	2	41.8318	0.164506	2.33526	2;3;4	3	ADK T1	DH	ADP-ribosylation factor-like protein 8B OS=Homo sapiens GN=ARL8B PE=1 SV=1	716.865	1913.57	196.37	1597.76	1536.04	1246.55	2521.36	1586.71	4014.29	2054.73	2323.26	1940.21	741.495	2110.12	1352.72	3464.6
O76094	31	5	206.618	0.165117	2.3275	1;2;3;4;5	5	ADK T1	DI	Signal recognition particle 72 kDa protein OS=Homo sapiens GN=SRP72 PE=1 SV=3	1348.63	1605.44	1565.37	4380.22	354.36	880.793	2080	1715.72	2361.36	3411.52	4416.06	1520.41	2615.01	1110.42	1558.59	2212.4
Q8NBN7	6	2	49.5062	0.165126	Infinity	3;4	2	ADK T2	DH	Retinol dehydrogenase 13 OS=Homo sapiens GN=RDH13 PE=1 SV=2	0	0	0	0	4.24816	0	0	0	0	5.78892	6.8919	9.96502	0	9.40721	0	31.8512
Q8IYS2	1	1	8.7416	0.165257	4.29672	5	1	DI	ADK T1	Uncharacterized protein KIAA2013 OS=Homo sapiens GN=KIAA2013 PE=2 SV=1	310.665	2448.74	2837.67	1089.94	1229.62	2586.24	3205.54	1064.9	314.568	0	726.373	841.033	679.376	1610.32	3927.59	850.015
Q96JN2	24	3	130.912	0.165307	11.1918	1;2	2	DI	ADK T1	Coiled-coil domain-containing protein 136 OS=Homo sapiens GN=CCDC136 PE=2 SV=3	1046.25	655.12	1388.49	643.089	2834.92	892.261	301.527	3369.47	42.7542	0	403.146	215.133	621.721	89.9624	1928.58	0
Q9Y2Q3	18	11	176.388	0.165614	4.56029	1;2;3;4;5	5	ADK T1	DI	Glutathione S-transferase kappa 1 OS=Homo sapiens GN=GSTK1 PE=1 SV=3	2126.75	1215.69	541.906	3948.04	1264.94	1659.25	460.746	1445.54	12265.5	6665.12	1807.43	1290.32	1038.18	2118.25	881.611	1562.1
Q9NW75	5	1	29.1909	0.16571	70.848	2;4	2	DH	ADK T2	G patch domain-containing protein 2 OS=Homo sapiens GN=GPATCH2 PE=1 SV=1	0	1342.07	1365.09	0	343.098	594.536	464.421	27.0103	0	0	0	720.039	38.2108	0	0	0
Q6NVY1	29	9	223.674	0.165794	1.77891	1;2;3;4	4	DI	ADK T2	3-hydroxyisobutyryl-CoA hydrolase, mitochondrial OS=Homo sapiens GN=HIBCH PE=1 SV=2	3885.12	4541.7	4325.78	4155.33	5290.58	3828.51	4631.42	4240	531.799	4935.49	2652.38	3274.16	2246.93	2538.95	1674.52	3652.83
Q99816	7	1	35.9913	0.165822	4.96941	1;5	2	DH	ADK T1	Tumor susceptibility gene 101 protein OS=Homo sapiens GN=TSG101 PE=1 SV=2	224.218	293.327	427.974	926.808	743.713	33.4504	79.5927	131.201	133.624	82.9406	7.56416	152.641	63.8061	363.937	23.9419	113.491
Q4V328	51	14	312.729	0.165918	1.53727	1;2;3;4;5	5	ADK T2	ADK T1	GRIP1-associated protein 1 OS=Homo sapiens GN=GRIPAP1 PE=1 SV=1	9752.66	11181.8	7347.01	7879.05	11850	8835.89	13146.7	10214.2	7473.31	3094.9	12735.3	6583.99	8898.18	15509.6	11606.4	9930.93
P50995	29	19	234.204	0.166175	1.31536	1;2;3;4;5	5	ADK T1	DH	Annexin A11 OS=Homo sapiens GN=ANXA11 PE=1 SV=1	13620.8	12052.1	12696.3	16154	12317.7	14437.5	17408.9	17973.9	17020.7	22334.4	17160.7	15202	12833.1	16736.2	19179.2	19679.8
P82979	17	6	108.315	0.166744	1.71916	1;2;3;4;5	5	ADK T1	DI	SAP domain-containing ribonucleoprotein OS=Homo sapiens GN=SARNP PE=1 SV=3	1756.9	1902.24	1986.49	1900.34	1456.38	1378.76	1475.87	2104.63	1519.67	4196.93	2915.82	2397.1	1708.86	1976.36	2000.11	4110.79
P50416	38	13	226.576	0.16717	1.87895	1;2;3;5	4	DH	ADK T2	Carnitine O-palmitoyltransferase 1, liver isoform OS=Homo sapiens GN=CPT1A PE=1 SV=2	4389.7	3611.75	4226.86	3718.82	2934.65	3269.75	2622.98	3679.78	2292.22	976.866	3015.25	5142.48	3775.85	1882.55	1003.64	1825.21
Q96HC4	19	9	140.299	0.167285	9.16345	1;2;3;4;5	5	DH	ADK T2	PDZ and LIM domain protein 5 OS=Homo sapiens GN=PDLIM5 PE=1 SV=5	22295	325.031	2385.57	497.625	6103.64	2577.56	2927.53	3189.01	413.603	321.231	213.041	4053.25	1076.13	683.776	617.358	405.878
Q9HB40	4	1	19.6978	0.167674	10.5155	4	1	DI	ADK T2	Retinoid-inducible serine carboxypeptidase OS=Homo sapiens GN=SCPEP1 PE=1 SV=1	1477.67	1359.05	1035.27	834.362	8376.51	6400.26	10443.4	8485.58	0	482.406	2367.16	4725.03	1149.31	740.234	389.805	925.995
P42330	12	3	82.4227	0.168071	3.2068	2;3;4;5	4	ADK T1	ADK T2	Aldo-keto reductase family 1 member C3 OS=Homo sapiens GN=AKR1C3 PE=1 SV=4	599.791	439.138	448.229	577.478	223.386	960.173	171.42	162.855	1757.26	318.701	109.138	204.581	311.756	397.747	11.5722	24.1171
P02787	78	37	724.535	0.168474	1.49087	1;2;3;4;5	5	DI	ADK T1	Serotransferrin OS=Homo sapiens GN=TF PE=1 SV=3	52930	81410.1	64858	99147.6	107575	76298.3	72943.6	103905	55545.3	86072.7	53586.2	46749.6	59406.6	93243.1	94364.6	69725
P48147	35	17	226.296	0.168532	5.5639	1;2;3;4;5	5	ADK T2	DI	Prolyl endopeptidase OS=Homo sapiens GN=PREP PE=1 SV=2	1410.32	1090.64	861.428	838.975	456.62	1025.17	804.098	740.289	4334.21	1345.11	1356.53	1935.38	1094.89	1118.34	1050.03	13574.1
P35222	41	14	269.869	0.1686	5.87455	1;2;3;4;5	5	DH	ADK T2	Catenin beta-1 OS=Homo sapiens GN=CTNNB1 PE=1 SV=1	52925.5	13281.3	8356.59	82875.2	3818.9	81057.7	13580.4	14823.3	12527.1	5695.97	8897.22	13329.9	3320.42	10161	6146.27	7172.44
Q96AC1	30	11	171.264	0.168742	3.17969	1;2;3;4;5	5	DI	ADK T1	Fermitin family homolog 2 OS=Homo sapiens GN=FERMT2 PE=1 SV=1	546.688	1520.87	2170.09	646.607	2146.67	2274.62	1143.21	3652.72	1152.54	680.411	186.78	879.049	940.213	964.099	1322.69	71.8763
Q01970	11	3	60.1016	0.169371	1012.46	2;3;4;5	4	ADK T1	DH	1-phosphatidylinositol-4,5-bisphosphate phosphodiesterase beta-3 OS=Homo sapiens GN=PLCB3 PE=1 SV=2	5.57108	2.01613	0	0	236.036	7.35973	93.2229	15.8591	7584.84	0.962082	95.9327	0	25.1784	0	0	0
O95994	13	8	195.362	0.169441	2.94541	2;3;4;5	4	DH	DI	Anterior gradient protein 2 homolog OS=Homo sapiens GN=AGR2 PE=1 SV=1	56985.4	10238.9	55936.2	30406.1	5729.92	23251.3	6354.4	16802	44940.3	28069.2	9820.51	25339.7	16249.3	7063.83	26077.6	14634.3
P13535	37	4	201.012	0.169696	2.6123	1;2;3;4	4	ADK T1	DH	Myosin-8 OS=Homo sapiens GN=MYH8 PE=1 SV=3	4548.2	3057	938.457	2425.02	3796.13	3735.18	3028.67	3049.15	13063.2	8993.92	3467.78	3128.63	3962.93	3109.73	1779.55	5419.92
Q9H6Y2	2	2	10.9622	0.170263	Infinity	2;3	2	ADK T1	DI	WD repeat-containing protein 55 OS=Homo sapiens GN=WDR55 PE=1 SV=2	0	1.08985	0	0	0	0	0	0	2179.06	0	11.2474	0	0	0	0	0
O95302	3	1	15.8728	0.170584	Infinity	4	1	ADK T1	DI	Peptidyl-prolyl cis-trans isomerase FKBP9 OS=Homo sapiens GN=FKBP9 PE=1 SV=2	0	15.0877	0	0	0	0	0	0	620.754	48.9335	0	0	0	0	0	0
Q7RTR2	3	1	18.9201	0.170909	Infinity	4	1	ADK T2	DI	Protein NLRC3 OS=Homo sapiens GN=NLRC3 PE=2 SV=2	0	0	0	51.0059	0	0	0	0	0	10.3377	42.9023	0	0	30.4892	19.7821	163.203
P23786	42	15	270.547	0.171173	1.71828	1;2;3;4;5	5	ADK T2	DH	Carnitine O-palmitoyltransferase 2, mitochondrial OS=Homo sapiens GN=CPT2 PE=1 SV=2	3994.06	3710.97	3727.98	3106.71	4758.71	4104.25	3621.62	4423.02	2018.02	6412.52	3320.29	4052.69	3493.28	7644.71	5202.54	8642.82
Q86TX2;P49753	10	6	71.578	0.171326	2.00381	1;2;3	3	ADK T1	DI	Acyl-coenzyme A thioesterase 1 OS=Homo sapiens GN=ACOT1 PE=1 SV=1	1424	880.996	948.449	885.391	399.092	639.154	1404.26	1251.64	1658.24	3298.86	1240.91	1204.36	816.556	1757.53	962.842	1646.1
P62280	18	7	144.055	0.171538	2.8698	1;3;4;5	4	ADK T1	DH	40S ribosomal protein S11 OS=Homo sapiens GN=RPS11 PE=1 SV=3	1561.05	2124.99	1774.99	2603.24	1671.11	1568.89	3460.97	2741.28	3393.99	14519.9	3296.73	1932.25	2051.64	1453.29	2939.03	1954.67
Q9Y285	34	11	234.824	0.17163	1.88177	1;2;3;4	4	ADK T2	DI	Phenylalanine--tRNA ligase alpha subunit OS=Homo sapiens GN=FARSA PE=1 SV=3	4053.23	3526.42	2445.43	5682.88	3402.27	3875.29	2465.34	3508.24	2437.39	1246.18	7332.93	3464.84	5097.12	6903.13	4339.37	8595.91
Q96FT7	2	1	9.3657	0.171664	Infinity	4	1	DH	ADK T1	Amiloride-sensitive cation channel 4 OS=Homo sapiens GN=ACCN4 PE=1 SV=2	149.352	0	90.073	0	0	46.8783	0	146.432	0	0	0	0	0	0	0	0
Q8N442	5	1	22.5658	0.171752	Infinity	4	1	ADK T1	DH	Translation factor GUF1, mitochondrial OS=Homo sapiens GN=GUF1 PE=1 SV=1	0	0	0	0	0	0	0	0	0	137.924	53.0491	0	0	70.7075	0	30.5672
P05387	5	4	51.0185	0.172161	11.4116	1;2;3;4	4	ADK T1	DI	60S acidic ribosomal protein P2 OS=Homo sapiens GN=RPLP2 PE=1 SV=1	460.058	58.0014	9906.53	10.0081	74.1018	1650.71	673.204	1559.91	17973.7	20195.6	325.352	6671.72	1603	3001.95	1849.06	860.332
Q6WCQ1	16	2	83.6497	0.172424	1.47153	3;4	2	ADK T1	DH	Myosin phosphatase Rho-interacting protein OS=Homo sapiens GN=MPRIP PE=1 SV=3	528.482	366.481	892.297	756.244	690.813	700.93	734.556	903.635	986.065	1209.33	826.514	720.936	856.137	806.406	632.53	670.239
P15927	4	1	23.7475	0.172634	3.28869	1;2;3	3	ADK T1	DI	Replication protein A 32 kDa subunit OS=Homo sapiens GN=RPA2 PE=1 SV=1	407.667	204.865	195.39	13.8201	186.626	195.692	181.851	127.168	601.405	585.513	641.782	444.896	321.005	49.2708	332.53	619.987
Q9BZH6	1	1	5.5904	0.172852	Infinity	3	1	ADK T1	DH	WD repeat-containing protein 11 OS=Homo sapiens GN=WDR11 PE=1 SV=1	0	0	0	0	0	0	0	0	76.5522	0	0	19.643	16.6235	0	6.66759	0
P06702	10	9	128.673	0.172897	16.3916	1;2;3;4;5	5	ADK T1	DH	Protein S100-A9 OS=Homo sapiens GN=S100A9 PE=1 SV=1	7370.74	3452.28	2695.51	897.264	4444.88	16411.1	7079.45	20071	16389.7	209100	8517.07	2290.55	9264.06	19961.9	8158.55	25186.3
Q9C099	6	2	25.6754	0.172959	6.24836	1	1	DH	ADK T2	Leucine-rich repeat and coiled-coil domain-containing protein 1 OS=Homo sapiens GN=LRRCC1 PE=2 SV=2	5654.86	1937.26	1682.39	7491.92	1699.75	3101.53	2375.22	2396.98	1761.12	0	725.513	994.842	1263.73	1034.8	119.236	265.567
P07602	15	4	91.5992	0.173354	1.92347	1;2;3;4	4	ADK T2	ADK T1	Proactivator polypeptide OS=Homo sapiens GN=PSAP PE=1 SV=2	3609.19	6688.02	4048.66	3487.56	5297.13	5061.31	5954.38	7895.18	1536.39	7573.27	5154.81	1193.37	3624.79	7588.12	6772.89	11746.9
Q9UJU6	23	7	157.736	0.173469	85.5442	1;2;3;4	4	DH	ADK T2	Drebrin-like protein OS=Homo sapiens GN=DBNL PE=1 SV=1	1033.57	257.319	1059.17	29379.2	196.406	840.61	150.565	0	1674.02	3168.57	27.2134	273.713	139.595	93.287	54.0949	83.9346
P26196	25	11	168.569	0.173476	2.90135	1;2;3;4;5	5	DI	ADK T1	Probable ATP-dependent RNA helicase DDX6 OS=Homo sapiens GN=DDX6 PE=1 SV=2	3871.54	4937.1	5301.68	306.971	5218.8	4985.46	8655.61	8697.81	2753.1	1209.81	2300.56	3234.75	2799.41	1483.2	3629.27	1845.54
Q9Y2H5	5	2	28.2689	0.173503	Infinity	1;2	2	ADK T1	DH	Pleckstrin homology domain-containing family A member 6 OS=Homo sapiens GN=PLEKHA6 PE=1 SV=4	0	0	0	0	0	9.75127	0	0	717.357	95.459	15.9031	0	0	0	0	660.829
Q6P1X6	2	1	11.207	0.173737	Infinity	4	1	DI	DH	UPF0598 protein C8orf82 OS=Homo sapiens GN=C8orf82 PE=1 SV=2	0	0	0	0	384.809	244.844	0	0	0	38.6583	0	270.806	0	0	0	0
Q9UJC3	17	3	96.8887	0.17438	12.2112	1;3;4	3	ADK T1	DI	Protein Hook homolog 1 OS=Homo sapiens GN=HOOK1 PE=1 SV=2	49.029	37.7229	39.5311	0	31.6866	18.0245	0	0	73.4005	233.861	27.7956	271.976	80.2774	0	50.6838	15.2312
O15372	19	10	126.444	0.174451	2.79185	1;2;3;4	4	DH	DI	Eukaryotic translation initiation factor 3 subunit H OS=Homo sapiens GN=EIF3H PE=1 SV=1	1824.26	1172.62	6135.07	5857.2	851.606	1766.5	1330.75	1420.04	5902.05	3714.23	1413.78	1967.45	2134.15	1768.88	1526.69	1998.81
Q96A32	7	4	57.3535	0.17454	33.1306	1;2;5	3	ADK T2	ADK T1	Myosin regulatory light chain 2, skeletal muscle isoform OS=Homo sapiens GN=MYLPF PE=2 SV=1	18.2682	1026.48	11.9209	643.298	94.5523	763.191	1363.23	953.427	62.066	0.0144496	412.074	16.4623	15045.8	89.8437	1009.39	109.401
P46109	9	5	54.228	0.17504	2.19838	2;3;4;5	4	ADK T1	DH	Crk-like protein OS=Homo sapiens GN=CRKL PE=1 SV=1	949.463	866.772	461.227	749.706	899.826	541.116	1573.42	360.552	3310.92	615.174	828.257	1900.51	1453.51	1362.44	1058.8	2326.52
O75874	43	25	365.813	0.175185	2.16614	1;2;3;4;5	5	ADK T1	DI	Isocitrate dehydrogenase [NADP] cytoplasmic OS=Homo sapiens GN=IDH1 PE=1 SV=2	17871.8	16863.7	16121.2	26175.5	11404.1	11889.2	13267.8	10680	17609.3	57052.6	13770	13899.1	14444	12572	15798.8	17747.6
O60662	3	1	14.1466	0.175639	Infinity	2;3	2	DH	ADK T1	Kelch repeat and BTB domain-containing protein 10 OS=Homo sapiens GN=KBTBD10 PE=1 SV=2	69.2976	61.5948	6.84274	0	11.1214	22.3165	0	0	0	0	0	0	32.5328	0	0	0
Q9UKX3	64	8	331.307	0.175845	3.51437	1;2;3;4	4	ADK T1	DH	Myosin-13 OS=Homo sapiens GN=MYH13 PE=1 SV=2	200	640.006	488.817	568.181	530.689	823.285	610.259	606.269	2872.55	2677.5	403.705	713.007	327.52	933.134	819.334	796.15
Q5TDH0	12	5	63.3796	0.175973	4.84081	1;4	2	ADK T1	DI	Protein DDI1 homolog 2 OS=Homo sapiens GN=DDI2 PE=1 SV=1	247.298	226.636	108.006	133.576	151.439	73.5559	0.493187	90.4138	77.2867	643.058	340.691	468.183	262.301	151.242	96.1759	27.7103
Q16740	10	6	77.6904	0.176321	8.13004	1;2;3;4	4	ADK T1	DH	Putative ATP-dependent Clp protease proteolytic subunit, mitochondrial OS=Homo sapiens GN=CLPP PE=1 SV=1	365.259	229.705	354.609	0	132.075	330.227	445.03	136.868	4709.57	203.193	1891.05	916.26	329.18	314.866	1052.54	907.571
P11055	55	4	298.363	0.17662	3.41536	1;2;3;4	4	ADK T2	DI	Myosin-3 OS=Homo sapiens GN=MYH3 PE=1 SV=3	649.139	445.327	477.283	45.1291	254.545	252.405	239.538	73.5442	329.082	548.764	128.715	586.187	952.281	616.775	742.454	489.192
Q9C0D2	12	1	54.5661	0.176978	17.5604	4	1	ADK T1	DH	Centrosomal protein KIAA1731 OS=Homo sapiens GN=KIAA1731 PE=2 SV=4	9.78521	22.7545	0	0	33.7493	8.45805	22.3957	0	1.25447	206.641	347.704	15.8123	21.5207	17.4546	80.145	233.221
Q9Y608	18	1	94.7967	0.177544	7.72138	1;2;3	3	ADK T2	DH	Leucine-rich repeat flightless-interacting protein 2 OS=Homo sapiens GN=LRRFIP2 PE=1 SV=1	4355.04	1975.44	2056.56	0	5030.9	7391.47	10791.7	16899.4	182.417	0	9416.99	4752.54	12328.1	15047.8	11260.4	26123.2
Q14141	17	1	96.1845	0.177916	Infinity	1;2;3;5	4	DI	ADK T1	Septin-6 OS=Homo sapiens GN=SEPT6 PE=1 SV=4	511.348	182.56	0	0	0	96.253	0	793.321	0	0	0	0	0	0	0	0
Q496A3	3	1	13.3073	0.178126	7.79178	1	1	DH	ADK T2	Spermatogenesis-associated serine-rich protein 1 OS=Homo sapiens GN=SPATS1 PE=2 SV=2	1346.59	2006.45	351.441	587.177	131.854	0	384.121	2708.15	0	63.5307	525.012	47.9198	18.7645	0	532.029	0
P30519	10	4	59.3467	0.178145	374.857	2;3;4;5	4	ADK T1	DI	Heme oxygenase 2 OS=Homo sapiens GN=HMOX2 PE=1 SV=2	0	0	0	34.2631	0	3.7549	3.34477	0	1736.51	921.974	1.90351	0.969143	0	17.694	2.13904	0
P43487;Q9C010	11	3	76.1281	0.17877	164.364	1;3	2	ADK T1	ADK T2	Ran-specific GTPase-activating protein OS=Homo sapiens GN=RANBP1 PE=1 SV=1	39.1744	72.0203	59.6265	31.1259	79.7057	510.701	3.34281	15.4632	69.4404	4943.96	11.5464	0	30.5721	0	0	0
P52907	17	10	153.699	0.178913	2.45682	1;2;3;4;5	5	ADK T1	DI	F-actin-capping protein subunit alpha-1 OS=Homo sapiens GN=CAPZA1 PE=1 SV=3	7767.96	13567.2	6073.04	12724.9	7982.89	5283.84	14128	10083.7	31496	35191.4	18628.6	6761.88	7010.64	10952.8	15037.3	16681.3
Q86U44	4	1	18.4814	0.178923	Infinity	1;2	2	ADK T1	DI	N6-adenosine-methyltransferase 70 kDa subunit OS=Homo sapiens GN=METTL3 PE=1 SV=2	0	5.65689	0	0	0	0	0	0	36.4935	15961.7	0	0	0	0	0	0
P07858	13	3	107.409	0.179437	7.14371	1;2;3;4	4	ADK T1	ADK T2	Cathepsin B OS=Homo sapiens GN=CTSB PE=1 SV=3	493.38	433.12	794.373	214.48	69.9553	320.214	660.406	678.389	3486.78	4457.1	484.218	619.848	368.069	0	780.095	118.397
O43813	10	4	61.4404	0.179844	40.2583	1;2;3;5	4	DH	DI	LanC-like protein 1 OS=Homo sapiens GN=LANCL1 PE=1 SV=1	254.97	0	99.771	2839.85	12.2913	67.0612	0	0	1373.65	680.969	102.625	73.7186	197.993	0	0	141.7
Q07020	14	2	130.175	0.179992	19.3824	1;2;3;4;5	5	ADK T1	ADK T2	60S ribosomal protein L18 OS=Homo sapiens GN=RPL18 PE=1 SV=2	1765	4349.2	2468.64	151.767	215.771	2009.63	0	29.1904	5229.99	195.013	79.522	5378.69	255.521	55.3803	111.51	139.089
P60660	18	10	199.941	0.180118	2.43671	1;2;3;4;5	5	DI	ADK T1	Myosin light polypeptide 6 OS=Homo sapiens GN=MYL6 PE=1 SV=2	14077.2	27040.2	59610.2	32512.4	23419.1	20761.6	51895.5	85076.2	23751.2	28429.4	7333.61	14828.9	17354	21669.6	25517.6	15441.6
Q13033	4	1	15.5649	0.180123	2.57793	4;5	2	DI	ADK T1	Striatin-3 OS=Homo sapiens GN=STRN3 PE=1 SV=3	1124.01	711.514	515.571	546.543	970.859	539.869	1285.83	847.236	0	0	943.695	469.759	1120.59	12.7433	748.672	0
P12109	68	31	558.194	0.180263	1.52581	1;2;3;4;5	5	DI	ADK T1	Collagen alpha-1(VI) chain OS=Homo sapiens GN=COL6A1 PE=1 SV=3	23025	24781.4	24838.6	37377.7	37967.5	27565.4	32124	45447.2	34804.3	20898.1	26736.7	11350	24404.7	21493.7	27346.5	28333.5
Q5VT25	14	2	60.403	0.180483	5.35085	1	1	DH	DI	Serine/threonine-protein kinase MRCK alpha OS=Homo sapiens GN=CDC42BPA PE=1 SV=1	68.832	192.305	150.463	33.8934	0	15.4149	0	67.8418	217.812	0	0	0	10.4913	68.5811	0	133.461
Q9C0B0	8	1	54.8029	0.180695	Infinity	1	1	ADK T1	DH	RING finger protein unkempt homolog OS=Homo sapiens GN=UNK PE=1 SV=2	0	0	0	0	0	0	0	0	26.4767	0	0	59.1376	10.9687	0	0	0
O43423	3	1	20.238	0.181613	7.98399	1;2;3	3	ADK T2	DI	Acidic leucine-rich nuclear phosphoprotein 32 family member C OS=Homo sapiens GN=ANP32C PE=2 SV=1	1.94127	3.25867	2.20557	9.96773	0	2.51429	1.6677	3.49709	0	0	31.5123	7.43686	3.85924	17.0577	24.3281	16.0646
Q92541	11	2	54.7809	0.181802	3.52183	1;2	2	DI	ADK T2	RNA polymerase-associated protein RTF1 homolog OS=Homo sapiens GN=RTF1 PE=1 SV=4	710.438	1160.5	1510.21	1175.19	1547.48	1251.09	1514.04	1440.61	2549.58	1879.7	225.952	286.992	546.334	238.457	848.801	0
Q9Y5S9	5	2	30.3253	0.182051	2.55455	1;2;3	3	ADK T2	DH	RNA-binding protein 8A OS=Homo sapiens GN=RBM8A PE=1 SV=1	2522.79	1941.16	3050.68	73.4577	3513.96	2256.94	4709.63	5532.89	2437.32	2373.18	2883.85	3501.81	2975.39	7410.87	6420.21	2577.69
O95573	9	1	44.6363	0.182573	661.826	2;3;4	3	ADK T1	DH	Long-chain-fatty-acid--CoA ligase 3 OS=Homo sapiens GN=ACSL3 PE=1 SV=3	9.82368	0	0	0	0	4.64337	0	6.25092	6210.95	0	288.172	2.44383	8.86131	7.15129	5.1757	78.0945
Q05315	6	3	53.1897	0.182688	5.19572	3;4;5	3	ADK T2	DH	Eosinophil lysophospholipase OS=Homo sapiens GN=CLC PE=1 SV=3	6049.12	735.778	1387.04	176.096	2270.19	1354.86	6181.28	11029.1	350.227	15741.9	2649.55	3204.94	3231.86	17519.6	18192.8	4429.8
P00367	56	12	433.837	0.182822	1.4129	1;2;3;4;5	5	ADK T1	DI	Glutamate dehydrogenase 1, mitochondrial OS=Homo sapiens GN=GLUD1 PE=1 SV=2	13392.8	9880.35	14651.3	14732.5	13070.1	11290.1	12886.8	11431.9	21304.4	10366.7	19064	18043.3	15169.2	12486.9	12945.9	13878.5
Q15274	7	2	59.0807	0.182907	11.7774	3;4;5	3	ADK T1	DI	Nicotinate-nucleotide pyrophosphorylase [carboxylating] OS=Homo sapiens GN=QPRT PE=1 SV=3	21.989	49.5052	53.977	0.035664	23.087	92.2935	0.0325291	0	64.237	334.894	855.557	104.582	13.9513	616.039	12.9366	0.0130425
Q13247	12	5	74.8485	0.183033	3.3102	1;2;3;4	4	ADK T1	DH	Serine/arginine-rich splicing factor 6 OS=Homo sapiens GN=SRSF6 PE=1 SV=2	533.68	1119.6	84.4971	1967.91	577.393	2135.92	7018.24	1630.41	4553.92	4639.8	2691.6	381.238	2361.04	3320.22	2211.67	4062
Q6FI81	7	3	50.1182	0.183196	2.62706	1;2	2	DH	DI	Anamorsin OS=Homo sapiens GN=CIAPIN1 PE=1 SV=2	5898.69	1166.51	2941.87	4019.97	1241.9	1507.89	1325.15	1264.5	497.674	639.46	2271.07	3003.42	1320.55	2371.81	904.76	1508.27
P06756	5	1	18.9455	0.183234	Infinity	1	1	ADK T1	DH	Integrin alpha-V OS=Homo sapiens GN=ITGAV PE=1 SV=2	0	0	0	0	0	0	0	0	85.7733	0	0	23.8267	0	11.4289	0	0
Q8NDZ0	2	1	9.6304	0.183317	931.111	5	1	DI	ADK T1	BEN domain-containing protein 2 OS=Homo sapiens GN=BEND2 PE=2 SV=2	0.538579	593.967	42.1528	377.234	0	662.55	0	983.062	0	1.76737	0	0	87.9974	0	0	0.0794008
P51580	4	2	36.4893	0.183684	148.952	2;3	2	ADK T1	ADK T2	Thiopurine S-methyltransferase OS=Homo sapiens GN=TPMT PE=1 SV=1	0	14.4089	43.362	6.70632	0	64.5264	10.3578	47.4632	462.581	0	80.2975	23.3797	3.8016	0	0	0
Q8NHP1	6	1	37.5359	0.183789	Infinity	1;3;5	3	DH	ADK T1	Aflatoxin B1 aldehyde reductase member 4 OS=Homo sapiens GN=AKR7L PE=2 SV=6	13.3877	92.0113	0	0	0	11.9428	0	19.2262	0	0	0	0	0	0	0	0
Q6PIW4	7	2	39.8428	0.184446	Infinity	5	1	DH	DI	Fidgetin-like protein 1 OS=Homo sapiens GN=FIGNL1 PE=1 SV=2	1240.88	0	0	117.692	0	0	0	0	0	0	0	0	0	0	69.6493	495.411
A3KMH1	28	6	137.551	0.184643	1.56363	2;3;4	3	DI	ADK T1	Uncharacterized protein KIAA0564 OS=Homo sapiens GN=KIAA0564 PE=1 SV=2	1062.58	1398.12	1932.46	1886.32	1654.21	1456.4	2116.64	1607.38	417.03	1562.26	729.566	1662.16	1334.25	2370.64	1233.12	1864.06
Q8IWY9	2	1	7.7077	0.184846	Infinity	5	1	ADK T1	DH	Codanin-1 OS=Homo sapiens GN=CDAN1 PE=1 SV=4	0	0	0	0	0	0	0	0	24.0957	0.00297574	0	24.802	0	8.96437	0	0
Q14232	5	1	31.5407	0.18519	9.15067	2;3;4	3	ADK T1	DI	Translation initiation factor eIF-2B subunit alpha OS=Homo sapiens GN=EIF2B1 PE=1 SV=1	23.0165	53.3071	33.2402	0	0	0	22.3056	10.8986	127.853	43.9017	28.5243	103.561	0	50.7543	40.8093	0
P11166	2	1	11.9771	0.185202	Infinity	2;4	2	ADK T1	DH	Solute carrier family 2, facilitated glucose transporter member 1 OS=Homo sapiens GN=SLC2A1 PE=1 SV=2	0	0	0	0	0	0	0	93.0411	856.469	0	415.903	0	0	0	0	0
Q9Y5J7	2	1	17.8854	0.185293	Infinity	2;3	2	ADK T1	DI	Mitochondrial import inner membrane translocase subunit Tim9 OS=Homo sapiens GN=TIMM9 PE=1 SV=1	0	0	0	136.079	0	0	0	0	905.463	990.244	0	0	0	0	0	0
P00924	44	17	432.352	0.185934	2.46295	1;2;3;4;5	5	ADK T1	DH	Enolase 1 OS=Saccharomyces cerevisiae GN=ENO1 PE=1 SV=2	37712	35526.4	38594.6	67876.8	89290.6	56080.9	87142.3	75414.2	187247	169159	47515.9	38695	40516.2	51511.8	37137.3	80646.2
Q9H115	5	1	25.4731	0.186098	498.968	1;2;3	3	ADK T1	DH	Beta-soluble NSF attachment protein OS=Homo sapiens GN=NAPB PE=1 SV=2	0	0.20377	0.652381	0	0.197403	4.31231	0.207058	0	214.423	212.389	0.329731	0.0512398	0.0419762	4.91036	3.61191	0
P24752	30	16	211.379	0.186299	1.4596	1;2;3;4;5	5	DH	ADK T2	Acetyl-CoA acetyltransferase, mitochondrial OS=Homo sapiens GN=ACAT1 PE=1 SV=1	7738.42	10111.5	9028.81	9716.67	7214.48	6014.56	12112	9313.66	5410.3	9277.94	9347.84	8223.57	4097.63	7161.08	6023.21	7790.27
P30043	8	3	78.9739	0.1864	207.141	1;2;4;5	4	DH	ADK T2	Flavin reductase (NADPH) OS=Homo sapiens GN=BLVRB PE=1 SV=3	3159.06	12.1059	3735.21	3.80785	37.5214	8.00853	0	0	0	0	0	1298.98	33.3599	0	0	0
P00326	25	1	164.048	0.186441	2.63141	1;2;3;4;5	5	ADK T2	ADK T1	Alcohol dehydrogenase 1C OS=Homo sapiens GN=ADH1C PE=1 SV=2	291.754	8.16302	211.801	13.6555	137.379	229.064	60.8081	252.318	0	0	38.7034	355.256	21.5552	432.079	469.459	113.577
P30046;A6NHG4	3	1	20.9795	0.186699	Infinity	5	1	DI	DH	D-dopachrome decarboxylase OS=Homo sapiens GN=DDT PE=1 SV=3	0	0	0	0	1164.85	0	150.605	0	0	9.86336	0	211.454	0	0	0	0
Q0VFZ6	4	1	18.2181	0.186802	6.84615	1	1	DI	ADK T2	Uncharacterized protein C2orf77 OS=Homo sapiens GN=C2orf77 PE=2 SV=2	115.078	404.959	903.459	301.976	0	374.096	1119.65	306.362	0	0	9.46708	365.295	0	0	166.513	96.4241
Q8N3U4	4	1	23.2708	0.187363	4502.09	1	1	ADK T1	DH	Cohesin subunit SA-2 OS=Homo sapiens GN=STAG2 PE=1 SV=3	2.80818	0	0	0	48.79	1.78059	996.044	0	12555.4	7.10682	38.0611	42.0886	20.1578	0.00145416	0	780.187
P39023	34	12	246.802	0.187398	1.70387	1;2;3;4;5	5	ADK T2	DH	60S ribosomal protein L3 OS=Homo sapiens GN=RPL3 PE=1 SV=2	8094.56	6014.76	6567.98	19610.5	6483.41	9351.05	11962.2	14791.3	21900.7	24273.8	12486.5	7707.59	11029	18107.8	19255.4	20252.9
P14866	28	16	220.398	0.187664	3.29221	1;2;3;4;5	5	ADK T2	DH	Heterogeneous nuclear ribonucleoprotein L OS=Homo sapiens GN=HNRNPL PE=1 SV=2	6173.07	4946.45	2204.49	3939.14	5615.52	5151.38	4153.8	9561.26	6670.18	12365.9	4361.28	8322.47	3669.7	18577.6	6425.61	28161
Q14344	20	7	127.823	0.188929	3.74179	2;3;4	3	DH	ADK T2	Guanine nucleotide-binding protein subunit alpha-13 OS=Homo sapiens GN=GNA13 PE=1 SV=2	1091.04	817.913	1355.95	261.741	657.935	727.413	242.99	171.528	259.008	404.6	211.494	731.891	439.055	66.3718	437.076	0
P09913	1	1	5.0737	0.189222	Infinity	4	1	DH	ADK T2	Interferon-induced protein with tetratricopeptide repeats 2 OS=Homo sapiens GN=IFIT2 PE=1 SV=1	78.4225	33.7472	147.687	0	42.2275	32.0307	0	0	38.1441	0	0	94.6021	0	0	0	0
O00154	14	5	95.1403	0.189241	10.7359	3;4;5	3	ADK T1	DI	Cytosolic acyl coenzyme A thioester hydrolase OS=Homo sapiens GN=ACOT7 PE=1 SV=3	1679.48	1677.89	1439.39	1306.67	567.356	2099.62	1028.3	836.306	3830.97	42175.6	1153.23	1490.59	1548.77	1862.72	1136.57	1577.37
Q9UHX1	22	9	135.416	0.189326	2.47916	1;2;3;4;5	5	DI	ADK T1	Poly(U)-binding-splicing factor PUF60 OS=Homo sapiens GN=PUF60 PE=1 SV=1	4012.4	7736.75	8819.74	2846.47	6208.86	5911.84	7598.95	8955.74	1484.75	19.2361	3230.49	6832.09	3577.99	4352.32	5653.55	3188.96
Q8N5U6	4	1	18.0128	0.189421	Infinity	1	1	ADK T1	DI	RING finger protein 10 OS=Homo sapiens GN=RNF10 PE=1 SV=2	11.8609	0	10.2688	0	0	0	0	0	116.371	0	0	325.483	14.9747	72.9497	0	223.557
Q9NXG2	5	4	28.7651	0.189577	3.29878	4	1	ADK T1	DI	THUMP domain-containing protein 1 OS=Homo sapiens GN=THUMPD1 PE=1 SV=2	246.916	249.722	466.846	202.337	424.964	381.56	214.589	49.2068	2312.45	385.996	412.987	419.325	538.703	449.4	223.697	508.519
Q96KN3	3	1	19.8868	0.189624	Infinity	5	1	DH	DI	Homeobox protein PKNOX2 OS=Homo sapiens GN=PKNOX2 PE=1 SV=2	1937.59	19.5667	0	0	0	0	0	0	0	7.37067	0	0	0	0	0	0
Q13561	23	7	179.846	0.189946	2.65024	1;2;3;4;5	5	DH	ADK T1	Dynactin subunit 2 OS=Homo sapiens GN=DCTN2 PE=1 SV=4	914.057	1346.08	1472.09	995.044	1168.97	1684.37	718.615	921.189	6.23579	507.435	66.2816	1203.76	745.119	374.949	693.326	3.74117
P47985	11	4	80.1788	0.190247	1.50155	1;2;3;5	4	DI	ADK T2	Cytochrome b-c1 complex subunit Rieske, mitochondrial OS=Homo sapiens GN=UQCRFS1 PE=1 SV=2	9153.67	9550.94	8064.2	12827.1	9578.23	9953.33	14193.5	10980.3	4720.72	6454.68	9232.22	10811.8	8786.36	7269.66	10105.4	3611.25
O15264	7	4	36.7735	0.190257	83.2953	3;4	2	ADK T1	DI	Mitogen-activated protein kinase 13 OS=Homo sapiens GN=MAPK13 PE=1 SV=1	65.6134	70.0196	47.093	0.84724	2.96278	10.2644	2.47559	2.16444	967.81	2.1107	120.418	397.912	111.519	13.6672	14.0069	0
Q16775	5	1	27.7411	0.190267	Infinity	4;5	2	ADK T2	DH	Hydroxyacylglutathione hydrolase, mitochondrial OS=Homo sapiens GN=HAGH PE=1 SV=2	0	0	0	0	0	0	0	0	0	0	0	2.72873	8.4507	3.72806	0	0
Q9UMS6	40	15	253.601	0.190286	2.70259	1;2;3;4;5	5	DH	ADK T2	Synaptopodin-2 OS=Homo sapiens GN=SYNPO2 PE=1 SV=2	1542	3488.56	8460.85	2841.32	3903.63	2213.26	4688.93	1692.13	469.116	1718.59	3322.13	3355.88	1299.49	3940.46	515.304	288.115
O00748	15	8	112.183	0.190746	2.73155	1;2;4;5	4	DH	ADK T2	Cocaine esterase OS=Homo sapiens GN=CES2 PE=1 SV=1	1679.13	2303.4	3681.52	615.203	321.953	2802.78	257.811	684.136	1074.2	888.838	2051.57	2041.03	729.232	1254.99	347.659	699.089
Q96GK7;Q6P2I3	3	2	17.6683	0.191018	8.76696	3;4;5	3	ADK T2	DI	Fumarylacetoacetate hydrolase domain-containing protein 2A OS=Homo sapiens GN=FAHD2A PE=1 SV=1	7.37153	81.9809	0	0	0	12.2656	29.0607	21.1955	155.199	16.7578	145.341	0	166.136	171.309	191.685	18.9961
O00754	11	3	59.8976	0.191078	1.96489	3;4;5	3	ADK T1	DI	Lysosomal alpha-mannosidase OS=Homo sapiens GN=MAN2B1 PE=1 SV=3	1538.74	604.407	298.095	933.646	471.957	520.744	453.513	430.18	1375.07	685.266	949.354	677.222	983.611	1065.06	626.317	645.876
P42677	4	1	36.7937	0.191721	Infinity	1;2;5	3	ADK T2	DH	40S ribosomal protein S27 OS=Homo sapiens GN=RPS27 PE=1 SV=3	0	0	0	0	0	0	0	0	191.987	17.8154	0	0	0	58.2914	0	523.253
P10809	64	35	610.699	0.192002	1.83507	1;2;3;4;5	5	ADK T2	DI	60 kDa heat shock protein, mitochondrial OS=Homo sapiens GN=HSPD1 PE=1 SV=2	74759.8	39170.4	107785	111025	88339.8	48127.8	74056.6	54560.3	80278.6	85919.7	117568	134007	83405.7	155528	71078.8	176437
P02763	12	4	107.158	0.192716	2.89598	1;2;3;4;5	5	DI	ADK T1	Alpha-1-acid glycoprotein 1 OS=Homo sapiens GN=ORM1 PE=1 SV=1	5781.99	10740.1	7156.79	879.083	17433.9	4814.78	13297.3	9889.42	8948.04	2579.84	2215.73	1945.5	3662.3	7313.59	11380.2	6688.34
Q3LXA3	15	7	110.666	0.193366	5.92122	1;4;5	3	ADK T1	DI	Bifunctional ATP-dependent dihydroxyacetone kinase/FAD-AMP lyase (cyclizing) OS=Homo sapiens GN=DAK PE=1 SV=2	538.051	23.4311	58.2093	0	169.726	234.195	82.1886	78.1558	1748.96	599.673	951.1	41.4134	312.8	457.247	35.9988	187.165
P10606	8	2	71.9664	0.193615	320.108	1;2;3;4;5	5	ADK T1	ADK T2	Cytochrome c oxidase subunit 5B, mitochondrial OS=Homo sapiens GN=COX5B PE=1 SV=2	37.7956	0	15.4256	0	64.0814	0	0	0	8082.95	8363.27	0	12.7773	51.417	0	0	0
Q5VZ46	11	2	66.6894	0.19373	324.664	2;5	2	DH	ADK T1	Uncharacterized protein KIAA1614 OS=Homo sapiens GN=KIAA1614 PE=2 SV=3	402.79	5394.76	1536.59	0	0	3583.63	0	2899.51	0	0	0	22.5899	0	0	0	71.5517
Q969G5	7	1	55.1166	0.193836	9.31386	2;3;4;5	4	DI	ADK T1	Protein kinase C delta-binding protein OS=Homo sapiens GN=PRKCDBP PE=1 SV=3	377.995	369.068	7.83523	0	1003.16	244.428	755.348	226.82	16.3799	99.2133	85.4525	38.3564	179.383	105.071	4.90634	17.2214
P49411	54	27	516.373	0.193905	1.62212	1;2;3;4;5	5	ADK T1	DI	Elongation factor Tu, mitochondrial OS=Homo sapiens GN=TUFM PE=1 SV=2	33018.1	31020.7	48497.9	24407.1	27841.1	20401	37781.3	19883.6	39955.3	37655.6	34438.1	59745.1	20657.3	42445	35316.4	46081.8
P07954	26	12	209.938	0.193996	1.44779	1;2;3;4;5	5	DH	ADK T2	Fumarate hydratase, mitochondrial OS=Homo sapiens GN=FH PE=1 SV=3	15355.5	16153.6	14174	12972.6	12698.5	14767.6	12156.6	13039.2	21597.7	11154.2	9265.36	10886	11423.9	7259.37	7827.76	14003
Q5M775	4	1	16.6707	0.194205	Infinity	2	1	DI	DH	Cytospin-B OS=Homo sapiens GN=SPECC1 PE=1 SV=1	0	0	0	0	109.784	0	121.883	0	0	0	0	35.0249	0	0	0	0
P54289	5	3	26.0573	0.194555	17.1029	2	1	DH	ADK T1	Voltage-dependent calcium channel subunit alpha-2/delta-1 OS=Homo sapiens GN=CACNA2D1 PE=1 SV=3	969.594	2291.34	3584.1	0	627.567	1322.85	519.906	576.522	27.4829	0	0	372.744	252.663	45.2113	234.05	0
Q99574	2	1	8.8829	0.19501	3.09339	4	1	ADK T2	DI	Neuroserpin OS=Homo sapiens GN=SERPINI1 PE=1 SV=1	186.794	177.663	152.339	26.701	84.612	85.6511	85.1006	46.7634	0	0	189.896	351.011	169.843	223.314	344.68	196.761
Q8TEX9	8	5	41.2723	0.195127	Infinity	1;3;4	3	ADK T1	DH	Importin-4 OS=Homo sapiens GN=IPO4 PE=1 SV=2	0	0	0	0	21.6866	0	0	0	1600.1	109.887	0	0	47.8034	0	37.2234	27.6369
Q9Y478	5	2	26.1713	0.19516	2300.54	1;2;4;5	4	ADK T1	DH	5'-AMP-activated protein kinase subunit beta-1 OS=Homo sapiens GN=PRKAB1 PE=1 SV=4	0	0.784697	0	0	6.34474	1.41865	0	0	1124.44	679.793	0.994558	0	5.56836	0	0	53.7713
Q8WXX5	7	1	39.1426	0.19517	Infinity	1;3	2	DH	ADK T1	DnaJ homolog subfamily C member 9 OS=Homo sapiens GN=DNAJC9 PE=1 SV=1	22593.1	0	0	6597.59	0	62.2654	0	0	0	0	0	0	0	0	19.9937	0
P57679	6	2	29.6729	0.195426	5.01106	4	1	DI	ADK T1	Ellis-van Creveld syndrome protein OS=Homo sapiens GN=EVC PE=1 SV=1	1561.42	1148.43	3008.03	1099.36	1079	3235.41	1095.16	2359.32	0	833.023	364.344	352.98	687.652	76.9434	1779.02	0
O95171	15	1	68.1924	0.195573	21.7215	1;3	2	ADK T1	ADK T2	Sciellin OS=Homo sapiens GN=SCEL PE=1 SV=2	60.5972	20.0681	142.377	0	28.6017	23.1187	97.8309	135.434	0	59.2136	292.523	16.3391	5.18649	11.7587	0	0
Q99584	5	2	41.0267	0.195696	30.7735	1;5	2	DI	ADK T2	Protein S100-A13 OS=Homo sapiens GN=S100A13 PE=1 SV=1	348.353	17498.3	768.489	624.199	534.384	19868.7	472.127	21133.6	3477.24	11.2679	212.121	485.544	137.793	320.779	815.21	91.3167
P31689	10	1	64.8574	0.195715	25.7046	1;2;3;4	4	ADK T1	DI	DnaJ homolog subfamily A member 1 OS=Homo sapiens GN=DNAJA1 PE=1 SV=2	128.208	0.798273	31.5043	0	3.48975	34.6131	19.9307	0	744.394	680.761	58.6522	7.91927	19.8207	11.1757	72.6802	2.80679
O15160	5	2	28.8611	0.19625	14.9933	1;3;4	3	ADK T1	DH	DNA-directed RNA polymerases I and III subunit RPAC1 OS=Homo sapiens GN=POLR1C PE=1 SV=1	12.3533	0	53.5208	0	60.1733	15.0511	0	41.6626	608.244	280.802	16.7244	81.9002	34.8196	112.906	78.7881	0
Q08043	73	12	534.243	0.196528	4.78711	1;2;3;4;5	5	DI	ADK T1	Alpha-actinin-3 OS=Homo sapiens GN=ACTN3 PE=1 SV=2	14202.4	24210	19654	281.07	27749.1	27042.4	27816.7	26588.9	5347.23	175.598	11203.1	6084.72	13308.4	10754.4	12366.7	11328.2
Q9UK32	15	2	74.6741	0.196544	Infinity	1;3;4	3	DH	DI	Ribosomal protein S6 kinase alpha-6 OS=Homo sapiens GN=RPS6KA6 PE=1 SV=1	83.5437	0	355.074	0	0	0	0	0	389.898	0	0	16.1166	0	0	0	0
P43307	4	2	33.7004	0.196609	7.07997	1;2;4	3	DH	DI	Translocon-associated protein subunit alpha OS=Homo sapiens GN=SSR1 PE=1 SV=3	2325.23	0	749.297	28.9579	0	438.348	0	0	1244.76	157.425	1645.79	14.2632	0	0	0	973.685
Q8NC60	10	5	58.2837	0.196643	2.14793	1;2;3	3	ADK T2	DI	Nitric oxide-associated protein 1 OS=Homo sapiens GN=NOA1 PE=1 SV=2	614.967	122.175	270.414	327.92	248.585	315.077	79.1481	113.413	125.671	152.181	272.816	412.672	380.437	358.997	293.592	591.285
Q8TCD5	4	1	21.7473	0.196694	Infinity	4	1	DH	DI	5'(3')-deoxyribonucleotidase, cytosolic type OS=Homo sapiens GN=NT5C PE=1 SV=2	71.2174	0	70.9407	0	0	0	0	0	0	0	0	0	0	0	25.2378	0
O43704	16	5	105.957	0.197064	38.1017	1;2;3;4;5	5	ADK T1	DI	Sulfotransferase family cytosolic 1B member 1 OS=Homo sapiens GN=SULT1B1 PE=1 SV=2	858.815	21.1346	854.386	0	46.2726	13.4618	0	30.6654	1537.25	1129.39	718.179	59.5653	63.1909	73.8524	0	114.236
O60884	8	3	49.1935	0.19717	11.564	2;3;4;5	4	ADK T1	ADK T2	DnaJ homolog subfamily A member 2 OS=Homo sapiens GN=DNAJA2 PE=1 SV=1	120.533	98.1036	215.214	0	167.664	140.553	132.964	31.5376	295.088	2394.61	708.217	195.012	105.283	0	75.0016	130.416
P43897	12	5	76.0494	0.19722	5.87808	1;2;3;4	4	ADK T1	ADK T2	Elongation factor Ts, mitochondrial OS=Homo sapiens GN=TSFM PE=1 SV=2	144.998	72.1744	907.157	124.708	199.484	851.737	20.3697	103.464	605.864	2346.54	266.232	466.304	318.742	185.585	49.5965	72.9724
A1A4V9	3	1	14.2446	0.197309	Infinity	2;5	2	ADK T1	DH	Coiled-coil domain-containing protein C16orf93 OS=Homo sapiens GN=C16orf93 PE=2 SV=1	0	0	0	0	0	0	0	0	1841.11	0	0	4.69582	0	0	0	0
P09651	30	11	261.606	0.197401	5.98016	1;2;3;4;5	5	ADK T1	ADK T2	Heterogeneous nuclear ribonucleoprotein A1 OS=Homo sapiens GN=HNRNPA1 PE=1 SV=5	9764.69	6674.16	6078.99	1747.12	3721.84	8896.21	3146.86	2722.41	1131.11	31525.9	1626.36	11338.6	1846.77	200.314	5002.02	579.793
Q9Y6C9	4	2	26.4131	0.197561	Infinity	1;2;5	3	ADK T1	DI	Mitochondrial carrier homolog 2 OS=Homo sapiens GN=MTCH2 PE=1 SV=1	0	0	0	19.4911	0	0	0	0	45.3685	56.2336	0	0	0	0	0	0
Q09028	12	4	76.1932	0.197574	3.90387	1;2;3;4;5	5	ADK T1	DI	Histone-binding protein RBBP4 OS=Homo sapiens GN=RBBP4 PE=1 SV=3	1260.3	814.042	647.491	1134.06	0	657.015	827.697	704.018	3555.93	1706.07	1490.25	1792.28	1333.41	1430.34	917.096	1007.28
P48047	18	6	148.534	0.197935	3.09696	1;2;4;5	4	ADK T1	DH	ATP synthase subunit O, mitochondrial OS=Homo sapiens GN=ATP5O PE=1 SV=1	316.358	6238.59	4161.88	311.574	1336.8	6453.37	9877.31	6372.88	15723.1	8877.83	8362.84	1190.82	4383.87	5044.52	5976.35	5632.95
Q9UBW8	4	1	20.9765	0.198509	3.88497	2	1	ADK T2	DH	COP9 signalosome complex subunit 7a OS=Homo sapiens GN=COPS7A PE=1 SV=1	0	158.997	0	0	0	165.862	171.645	270.637	208.988	0	273.532	0	140.942	131.811	181.257	163.69
O94874	41	20	248.352	0.198516	10.5529	2;3;4;5	4	DH	DI	E3 UFM1-protein ligase 1 OS=Homo sapiens GN=UFL1 PE=1 SV=2	53160.1	1392.83	2102.75	684.135	1351.61	1526.64	1577.65	977.681	12261.7	7287.27	4605.39	3396.56	1650.51	1448.64	1872.33	1945.7
Q659A1	4	2	20.7094	0.198662	56.6788	3	1	DH	ADK T2	NMDA receptor-regulated protein 2 OS=Homo sapiens GN=NARG2 PE=1 SV=2	0	0	853.721	68.5177	343.391	0.271635	83.2821	325.783	0	0	0	19.704	0	0	16.2713	0
Q92841	58	23	466.87	0.198957	5.25722	1;2;3;4;5	5	ADK T1	DH	Probable ATP-dependent RNA helicase DDX17 OS=Homo sapiens GN=DDX17 PE=1 SV=1	7683.28	8898.68	8118.47	6360.3	8891.37	7654.96	8721.66	8506.75	127623	17581.1	6887.29	11201.2	9382.92	12585.4	12076.5	20483.9
Q6VMQ6	2	1	9.0151	0.199127	Infinity	1	1	ADK T1	DH	Activating transcription factor 7-interacting protein 1 OS=Homo sapiens GN=ATF7IP PE=1 SV=3	0	0	0	0	8.18693	0	15.4895	0	15.2451	0	463.726	0	0	0	0	0
P46736	4	2	18.8654	0.199137	9.92121	1;2;3	3	ADK T1	DI	Lys-63-specific deubiquitinase BRCC36 OS=Homo sapiens GN=BRCC3 PE=1 SV=2	15.6829	168.189	3.92003	94.3922	7.37103	1.05918	0	51.0553	444.074	121.255	9.80379	15.0358	4.56005	113.634	1.28711	0
P31749	7	2	33.318	0.199657	1.9729	2;4;5	3	ADK T2	ADK T1	RAC-alpha serine/threonine-protein kinase OS=Homo sapiens GN=AKT1 PE=1 SV=2	850.067	871.023	697.133	572.558	913.045	361.445	674.052	492.264	414.911	577.387	430.826	985.426	1449.7	1101.87	1767.32	432.937
Q16698	26	14	198.246	0.199931	1.81213	1;2;3;4;5	5	ADK T1	DI	2,4-dienoyl-CoA reductase, mitochondrial OS=Homo sapiens GN=DECR1 PE=1 SV=1	5964.57	3768.07	5040.44	5019	3059.43	4998.15	5303.94	5850.42	10996.7	3968.86	11088.7	8760.22	3387.36	8870.03	4702.74	7393
Q13505	8	4	46.5447	0.200184	2.49428	1;2;3	3	DI	ADK T1	Metaxin-1 OS=Homo sapiens GN=MTX1 PE=1 SV=2	1911.69	1413.84	2480.68	253.521	1495.18	1675.29	3079.03	2018.89	1594.39	1028.23	323.649	368.675	1403.99	510.927	792.689	988.283
Q9H267	6	3	35.7824	0.200544	8.97952	2;5	2	DI	ADK T2	Vacuolar protein sorting-associated protein 33B OS=Homo sapiens GN=VPS33B PE=1 SV=2	1591.12	1062.35	1664.78	13.2311	1638.65	1118.37	1824.73	2610.81	69.0126	0	1435.36	310.133	444.837	282.647	61.32	12.1915
P07305	5	2	42.3627	0.200776	1.99699	4;5	2	ADK T2	DH	Histone H1.0 OS=Homo sapiens GN=H1F0 PE=1 SV=3	9509.54	16592.2	16037.9	21160.5	20298.2	16674.1	33262.4	19896.7	45241.7	29192.7	30929.5	15431.2	12365	35292.6	28551.8	50200
O60282	55	7	309.431	0.201758	2.84009	1;2;3;4;5	5	DI	DH	Kinesin heavy chain isoform 5C OS=Homo sapiens GN=KIF5C PE=1 SV=1	392.712	1966.33	214.016	320.526	1378	1160.19	3180.19	2499.67	1793.85	2233.02	3261.11	486.877	1148.7	185.907	2464.54	2346.27
Q9H074	6	4	34.0583	0.202576	9.9399	1;2;3;4	4	ADK T1	DI	Polyadenylate-binding protein-interacting protein 1 OS=Homo sapiens GN=PAIP1 PE=1 SV=1	111.885	526.647	368.98	666.125	429.316	269.837	322.978	626.302	14405.4	988.428	555.615	435.777	436.799	780.495	544.523	773.944
Q12959	7	1	39.1122	0.202736	2.72347	2;3	2	DI	ADK T2	Disks large homolog 1 OS=Homo sapiens GN=DLG1 PE=1 SV=2	6.37266	73.6468	162.346	0	121.806	69.6458	8.5544	55.159	0	0	0	102.283	93.6912	0	0	0
Q12888	28	5	151.41	0.202831	7.96603	1;2;3	3	ADK T1	DI	Tumor suppressor p53-binding protein 1 OS=Homo sapiens GN=TP53BP1 PE=1 SV=2	25.7686	39.8992	109.479	0	108.32	53.8143	9.04118	0	298.275	839.568	34.8954	190.846	89.0236	160.272	23.9368	13.3114
Q92900	46	12	286.069	0.20306	1.69672	1;2;3;4	4	DI	DH	Regulator of nonsense transcripts 1 OS=Homo sapiens GN=UPF1 PE=1 SV=2	1971.96	5871.44	1697.18	1182.71	3757.32	4516.26	5037.89	4882.94	3968.12	2110.82	2392.22	2507.89	3210.27	1808.31	5189.93	1583.94
Q86TC9	11	4	64.2982	0.203397	2.27015	1	1	DH	ADK T1	Myopalladin OS=Homo sapiens GN=MYPN PE=1 SV=2	1624.65	1129.16	573.626	2620.72	946.99	1216.67	692.763	901.447	253.551	64.2358	2144.82	157.553	107.459	1183.76	1217.99	862.702
P17655	43	14	279.418	0.203608	1.45055	1;2;3;4;5	5	ADK T1	ADK T2	Calpain-2 catalytic subunit OS=Homo sapiens GN=CAPN2 PE=1 SV=6	5270.3	4173.21	5196.77	2739.67	4897.22	5018.75	4886.04	3778.76	5163.51	7060.31	4146.05	4191.99	3992.77	2663.84	4296.42	3222.23
Q13838	37	11	283.101	0.203976	1.50683	1;2;3;4;5	5	ADK T2	DI	Spliceosome RNA helicase DDX39B OS=Homo sapiens GN=DDX39B PE=1 SV=1	11078.1	7340.77	10756.9	9990.8	6002.08	9680.39	12134	9874.91	10184.3	15244.4	9685.75	11339.1	8309.79	19064.9	15196.7	14223.3
P41218	18	2	139.229	0.204077	2.11327	1;2;3;4;5	5	DI	ADK T1	Myeloid cell nuclear differentiation antigen OS=Homo sapiens GN=MNDA PE=1 SV=1	608.493	848.433	197.662	1364.15	1229.26	710.055	893.522	477.713	4.19538	10.5292	1033.29	518.538	931.375	354.199	53.4066	1719.5
Q9BT78	19	6	127.16	0.204083	2.13798	1;2;3;4	4	ADK T2	ADK T1	COP9 signalosome complex subunit 4 OS=Homo sapiens GN=COPS4 PE=1 SV=1	3267.9	3155.81	1676.85	1353.22	2152.07	2790.52	1955.02	2254.89	599.199	642.252	1705.78	3320.3	1285.36	3174.08	3409.8	5530.58
P27482	8	1	57.5952	0.204478	15.517	1;2;3;4	4	DH	ADK T1	Calmodulin-like protein 3 OS=Homo sapiens GN=CALML3 PE=1 SV=2	8913.03	2036.44	10333.3	55.5277	3310.85	6041.23	171.538	217.872	66.0498	282.823	16.042	1010.24	2099.11	88.6598	94.668	5.73567
Q9BRP8	17	8	121.294	0.20511	2.06353	1;2;3;4	4	DH	DI	Partner of Y14 and mago OS=Homo sapiens GN=WIBG PE=1 SV=1	1647.53	1838	2506.56	2221.74	568.866	1806.2	1069.15	536.248	368.939	336.915	1943.79	2008.24	1073.88	937.665	2313.95	1132.16
Q92882	7	4	47.6364	0.205416	2.18629	3;4;5	3	ADK T1	DI	Osteoclast-stimulating factor 1 OS=Homo sapiens GN=OSTF1 PE=1 SV=2	2051.66	923.48	801.58	1349.61	948.562	1557.35	1401.51	897.567	5374.82	2615.64	1293.54	1221.12	1459.85	1528.84	1568.45	1373.2
Q969R2	3	1	14.7407	0.20547	Infinity	4	1	ADK T1	DI	Oxysterol-binding protein 2 OS=Homo sapiens GN=OSBP2 PE=1 SV=2	22.2491	6.93407	0	55.402	0	0	0	0	0	0	157.035	310.286	0	16.7114	0	0
P30042	10	5	73.796	0.205575	7.22273	1;3;4;5	4	DH	ADK T2	ES1 protein homolog, mitochondrial OS=Homo sapiens GN=C21orf33 PE=1 SV=3	127.585	835.594	223.771	2.30012	99.8598	190.301	295.615	246.947	0	0	71.185	202.816	34.4877	18.7836	79.9155	31.467
Q10589	4	1	21.0324	0.205584	4.08026	1	1	ADK T1	ADK T2	Bone marrow stromal antigen 2 OS=Homo sapiens GN=BST2 PE=1 SV=1	176.583	63.3776	102.426	8.67811	0	115.748	33.749	14.2463	134.364	112.793	170.084	231.8	94.6041	25.5249	38.9395	0
P40939	64	29	543.048	0.205593	1.38098	1;2;3;4;5	5	DI	ADK T2	Trifunctional enzyme subunit alpha, mitochondrial OS=Homo sapiens GN=HADHA PE=1 SV=2	26315.6	24906.8	22560.1	24726.9	25516.8	32153.5	23973.7	30430.7	41752.5	24169.2	17876	24466.9	21237	16348.8	24012.9	19557.1
Q8N8E3	17	3	83.1085	0.205765	14.941	1;3	2	DI	ADK T2	Centrosomal protein of 112 kDa OS=Homo sapiens GN=CEP112 PE=1 SV=2	1903.32	997.171	1587.65	21.4539	12174.8	10668	3389.3	322.38	160.301	11.3271	59.1594	8747.66	1177	561.793	5.33328	33.1703
Q15019	29	12	217.376	0.205902	1.99389	1;2;3;4;5	5	ADK T1	ADK T2	Septin-2 OS=Homo sapiens GN=SEPT2 PE=1 SV=1	3408.29	5738.18	3858.75	4031.1	6467.86	5442.14	3112.38	4775.53	5734.71	11079.4	7975.69	2752.11	3664.43	3942.65	2505.88	3700.19
P61081	7	1	45.2508	0.206127	93.753	1;3;4	3	ADK T2	DH	NEDD8-conjugating enzyme Ubc12 OS=Homo sapiens GN=UBE2M PE=1 SV=1	0	0	94.4759	0	32.1898	364.125	0	28.584	624.626	50.1032	22.9817	339.782	8601.09	190.378	0	65.9195
P02766	9	4	85.2092	0.206581	17.614	1;2;5	3	DI	ADK T2	Transthyretin OS=Homo sapiens GN=TTR PE=1 SV=1	1759.18	6432.14	372.578	360.159	1842.45	6893.23	9.8154	4268.95	0	560.948	1423.64	368.736	235.1	503.771	0	0
Q9P2F5	7	1	31.1554	0.206734	1.77085	1	1	ADK T2	ADK T1	Storkhead-box protein 2 OS=Homo sapiens GN=STOX2 PE=2 SV=2	427.1	536.964	148.692	546.496	659.863	268.994	498.591	394.708	0.239341	353.248	770.402	16.8086	393.86	174.621	295.849	1155.68
Q6TFL3	16	5	72.4771	0.207581	1.73778	1;3	2	ADK T2	ADK T1	Uncharacterized protein C9orf93 OS=Homo sapiens GN=C9orf93 PE=2 SV=1	4446.76	2470.83	3292.63	2221.07	1727.56	2242.22	2595.55	3549.76	694.887	1063.93	3134.62	2810.97	2762.51	3899.86	4732.94	1993.26
Q9BZW7	9	1	50.3742	0.207646	2.83456	3	1	DI	ADK T1	Testis-specific gene 10 protein OS=Homo sapiens GN=TSGA10 PE=1 SV=1	1626.4	1352.31	988.523	764.733	1711.85	1338.78	1287.29	870.15	0	12.6549	963.674	861.015	1065.82	186.383	686.952	0
Q9UIA9	15	8	86.199	0.208644	8.81598	1;3;4	3	ADK T1	ADK T2	Exportin-7 OS=Homo sapiens GN=XPO7 PE=1 SV=3	1429.56	243.888	793.511	374.396	895.781	1032.31	265.517	369.054	8464.99	229.644	400.573	1520.2	844.451	52.658	199.676	107.326
Q12846	7	1	51.624	0.208786	Infinity	1;2	2	DI	ADK T1	Syntaxin-4 OS=Homo sapiens GN=STX4 PE=1 SV=2	0	0	0	21.0875	0	149.184	25.0971	0	0	0	0	0	0	0	0	0
Q9NUL3	4	1	24.3474	0.209503	Infinity	3	1	DH	ADK T2	Double-stranded RNA-binding protein Staufen homolog 2 OS=Homo sapiens GN=STAU2 PE=1 SV=1	8.43641	21.3651	325.888	0	0	77.4365	0	0	5.10413	0	0	16.0006	0	0	0	0
O75340	11	6	76.8176	0.20951	4.34851	4;5	2	ADK T1	ADK T2	Programmed cell death protein 6 OS=Homo sapiens GN=PDCD6 PE=1 SV=1	750.056	1551.35	851.157	1270.88	906.678	1613.96	1157.62	3277.83	5895.37	7377.36	1593.15	547.918	1060.49	423.859	1379.8	680.467
Q14258	25	10	169.388	0.209964	8.70756	1;2;3;4;5	5	DH	ADK T2	E3 ubiquitin/ISG15 ligase TRIM25 OS=Homo sapiens GN=TRIM25 PE=1 SV=2	361.159	1033.88	1209.72	12728.7	577.016	1128.12	859.123	1119.68	1832.94	1574.08	491.941	993.399	546.4	286.746	661.654	266.138
O14777	6	1	32.3809	0.210364	4.0505	2;5	2	ADK T1	DI	Kinetochore protein NDC80 homolog OS=Homo sapiens GN=NDC80 PE=1 SV=1	69.6277	184.221	52.7728	45.3853	122.729	35.9096	0	0	278.083	107.299	234.14	23.0454	121.561	0	173.462	0
P19525	8	2	57.9541	0.210681	2.0572	1;3;4;5	4	ADK T2	DI	Interferon-induced, double-stranded RNA-activated protein kinase OS=Homo sapiens GN=EIF2AK2 PE=1 SV=2	104.635	177.554	47.4161	47.0033	150.861	54.0296	13.5013	26.7808	0	0	118.753	181.947	126.736	102.412	87.5202	187.702
Q92828	4	1	26.2073	0.210788	Infinity	2;3	2	ADK T1	DI	Coronin-2A OS=Homo sapiens GN=CORO2A PE=2 SV=2	0	0	0	5.31344	0	0	0	0	10.7441	6.67823	0	0	0	0	0	0
Q29RF7	7	3	35.2354	0.211086	35.4796	1;4	2	ADK T1	ADK T2	Sister chromatid cohesion protein PDS5 homolog A OS=Homo sapiens GN=PDS5A PE=1 SV=1	37.7439	16.9694	60.2025	9.12695	7.26077	29.445	4.71598	12.8586	326.003	2.51622	0	0	2.89562	1.607	4.75674	0
Q9H3P7	14	2	91.0273	0.211087	Infinity	1;2;5	3	ADK T1	DI	Golgi resident protein GCP60 OS=Homo sapiens GN=ACBD3 PE=1 SV=4	0	6.39438	0	0	0	0	0	0	9.41859	0	0	10.776	0	0	0	0
Q9UGC7	4	1	28.8963	0.21136	Infinity	1;2;3	3	DH	ADK T1	Peptide chain release factor 1-like, mitochondrial OS=Homo sapiens GN=MTRF1L PE=1 SV=1	0	73.6574	155.012	0	0	46.1052	0	0	0	0	0	0	0	0	0	0
Q15386	3	1	13.9838	0.211565	Infinity	4	1	ADK T2	DI	Ubiquitin-protein ligase E3C OS=Homo sapiens GN=UBE3C PE=1 SV=3	2.3008	0	0	0	0	0	0	0	0	0	0	0	2.39382	5.81184	0	0
P60174	37	21	396.941	0.211741	1.40272	1;2;3;4;5	5	ADK T2	ADK T1	Triosephosphate isomerase OS=Homo sapiens GN=TPI1 PE=1 SV=3	41076.2	43388.7	63449.7	70762.6	33786.9	46764.4	54861.7	45377.6	24081.5	35206.2	50305.8	52958.4	50775.3	50066.3	58127.4	69045.3
P20674	10	2	84.0739	0.211756	30.6922	2;3;4	3	ADK T1	ADK T2	Cytochrome c oxidase subunit 5A, mitochondrial OS=Homo sapiens GN=COX5A PE=1 SV=2	262.943	140.922	138.087	130.896	282.272	215.466	27.844	338.048	4216.41	18.705	428.801	99.8811	74.9341	42.288	23.2745	14.7155
P02679	44	22	359.223	0.21205	1.56997	1;2;3;4;5	5	DI	ADK T1	Fibrinogen gamma chain OS=Homo sapiens GN=FGG PE=1 SV=3	35410.6	40752.7	37899.8	43959.8	62583.8	34214	46205.3	73958	27584.1	63724	27946.3	18940	35344.4	40212.4	65308.1	49363.6
Q9H9B4	12	4	91.0524	0.212076	4.69157	1;2;3;4	4	DI	DH	Sideroflexin-1 OS=Homo sapiens GN=SFXN1 PE=1 SV=4	286.157	152.749	158.856	160.552	1315.29	1109.26	736.45	396.685	33.9798	896.515	1013.92	972.352	163.735	420.557	581.338	325.395
Q9P0J0	9	2	83.3603	0.212165	1.56821	1;2;3;4;5	5	DI	ADK T1	NADH dehydrogenase [ubiquinone] 1 alpha subcomplex subunit 13 OS=Homo sapiens GN=NDUFA13 PE=1 SV=3	497.112	443.225	264.111	394.01	326.039	577.301	435.952	447.069	9.64777	38.2753	717.508	373.676	237.728	363.238	296.44	258.951
Q15084	22	16	239.037	0.212215	1.3703	1;2;3;4;5	5	ADK T2	DH	Protein disulfide-isomerase A6 OS=Homo sapiens GN=PDIA6 PE=1 SV=1	34125.8	28979.5	24774.8	42520.9	31110.8	29375.1	33996.7	41036.6	23902.1	45451	46019.5	38845.4	36875.1	47810.1	52044.7	41958.3
P27635;Q96L21	7	3	61.4839	0.212343	3.53337	1;2;3	3	ADK T1	ADK T2	60S ribosomal protein L10 OS=Homo sapiens GN=RPL10 PE=1 SV=4	1055.94	1291.43	198.518	147.978	860.34	212.147	1131.7	1107.69	3831.03	3451.96	1419.17	442.548	519.649	432.452	864.08	771.918
P35580	237	63	1647.47	0.212386	1.53132	1;2;3;4;5	5	DH	ADK T2	Myosin-10 OS=Homo sapiens GN=MYH10 PE=1 SV=3	26796.4	35541.1	20022.3	36280.7	20235.5	23501.1	31046.2	30832.9	9974.31	29667.1	19934	23136.6	12959.3	17156.8	24840.4	22519.4
O43175	26	10	165.943	0.212524	1.76555	1;2;3;4;5	5	ADK T2	DI	D-3-phosphoglycerate dehydrogenase OS=Homo sapiens GN=PHGDH PE=1 SV=4	4683.41	4424.01	8594.77	10821.3	3315.91	4815.34	6195.54	6022.18	8773.34	6139.71	4016.49	6915.52	6836.75	11541	6326.89	11222.5
Q8IWX8	5	1	25.8073	0.212835	6.39825	4	1	ADK T1	DH	Calcium homeostasis endoplasmic reticulum protein OS=Homo sapiens GN=CHERP PE=1 SV=3	32.1997	0	42.6136	32.2309	45.7452	65.9891	23.9218	35.7442	412.667	32.9203	34.2145	205.094	79.5754	46.2102	17.1675	117.953
P36897	1	1	4.9279	0.212952	7.10039	4	1	DH	ADK T1	TGF-beta receptor type-1 OS=Homo sapiens GN=TGFBR1 PE=1 SV=1	126.161	93.4447	12.3108	23.8329	10.546	59.9321	0	0	0	0	0	36.0191	76.8276	0	0	43.7958
P20231;Q15661;Q9BZJ3	14	8	132.472	0.213076	4.66197	1;2;3;4;5	5	DH	ADK T2	Tryptase beta-2 OS=Homo sapiens GN=TPSB2 PE=1 SV=2	14259.7	29666	314365	90190.2	20825	196845	75590.8	49456.9	6732.18	38883.5	50927.3	9387.62	12998.4	12461	59006.6	11733.8
Q9H4K7	4	1	23.3558	0.213241	2.85249	4	1	DH	ADK T1	GTP-binding protein 5 OS=Homo sapiens GN=GTPBP5 PE=2 SV=1	50.8153	36.561	32.5889	0	15.2917	28.2056	31.2849	41.7143	0	0	0	42.0563	26.0113	36.0393	31.6229	0
Q99832	44	21	337.843	0.213271	2.14399	1;2;3;4;5	5	ADK T1	DI	T-complex protein 1 subunit eta OS=Homo sapiens GN=CCT7 PE=1 SV=2	6933.91	4111.41	5803.76	24778.4	6770.07	4976.71	4797.9	4782.68	16165.9	11474.9	7650.82	10434	7162.47	9953.72	5244.13	10633.3
P67809	15	5	149.845	0.213365	10.1278	1;2;3	3	ADK T1	ADK T2	Nuclease-sensitive element-binding protein 1 OS=Homo sapiens GN=YBX1 PE=1 SV=3	0	117.914	3963.25	38.435	1216.21	4060.34	1107.4	30.9797	1900.45	7471.76	771.316	8272.25	0	501.482	250.436	1066.43
O15173	15	5	112.425	0.213636	2.36593	1;2;3;5	4	ADK T1	DH	Membrane-associated progesterone receptor component 2 OS=Homo sapiens GN=PGRMC2 PE=1 SV=1	1776.58	1704.98	1280.58	43.9909	1587.51	2083.52	1571.52	1543.41	2988.46	3902.02	2598.74	1881.72	1452.65	1600.59	1161.7	1864.91
Q9UKX2	47	1	257.969	0.214304	Infinity	1;2;3;4	4	ADK T2	DH	Myosin-2 OS=Homo sapiens GN=MYH2 PE=1 SV=1	0	0	0	0	0	0	0	0	0	0	0	4.29285	1547.4	8.55502	0	0
Q6ZMB0	3	1	20.7287	0.214392	Infinity	4;5	2	DI	ADK T2	UDP-GlcNAc:betaGal beta-1,3-N-acetylglucosaminyltransferase 6 OS=Homo sapiens GN=B3GNT6 PE=1 SV=2	26.1568	27.4329	35.9225	0	0	148.986	29.2842	0	18.1528	0	0	9.90195	0	0	0	0
P29590	48	22	294.916	0.214597	2.36337	1;2;3;4	4	ADK T1	ADK T2	Protein PML OS=Homo sapiens GN=PML PE=1 SV=3	977.839	5925.52	2953.17	5037.8	4035.73	5783.82	3584.39	4877.99	5930.05	15696.8	4941.95	3706.47	2534.59	3428.18	3665.28	3182.16
P39748	11	4	69.4415	0.214658	3.22177	1;2;3;4	4	ADK T1	DI	Flap endonuclease 1 OS=Homo sapiens GN=FEN1 PE=1 SV=1	1101.7	732.946	980.046	1063.76	884.503	592.767	977.272	581.576	233.531	5563.87	2677.74	1306.53	1916.35	2107.96	1580.41	3356.09
Q01814	19	1	99.0816	0.214966	6.87029	2;3	2	DI	ADK T1	Plasma membrane calcium-transporting ATPase 2 OS=Homo sapiens GN=ATP2B2 PE=1 SV=2	0	342.095	8.29578	266.124	744.409	259.93	361.627	202.862	145.665	0	72.2412	10.4434	309.211	23.4319	68.981	46.0283
Q8NHW5	17	1	137.369	0.215035	22.3183	1;2;3;5	4	DI	ADK T1	60S acidic ribosomal protein P0-like OS=Homo sapiens GN=RPLP0P6 PE=5 SV=1	762.237	457.235	4102.87	3315.11	5269.02	402.893	65638.3	0	67.1225	0	0	3128.01	836.313	1020.07	24670.3	1055.66
P07237	55	29	470.315	0.215272	3.25234	1;2;3;4;5	5	ADK T1	DI	Protein disulfide-isomerase OS=Homo sapiens GN=P4HB PE=1 SV=3	19223	8475.97	18112.2	71017.5	11244.3	7305.23	14469.7	16682.8	59837.7	69288.9	17247.3	15274.2	9348.32	17859.8	26558.6	11899.6
O60762	7	3	44.8869	0.215369	6.15354	2;4;5	3	DI	ADK T2	Dolichol-phosphate mannosyltransferase OS=Homo sapiens GN=DPM1 PE=1 SV=1	247.748	1138.65	2087.26	32.6939	851.885	1464.39	6456.42	1057.1	2.77504	0	298.762	3468.14	647.713	76.2034	857.946	15.558
Q9Y617	9	2	49.6963	0.215545	2.19932	2;3;4	3	ADK T1	DH	Phosphoserine aminotransferase OS=Homo sapiens GN=PSAT1 PE=1 SV=2	378.487	116.726	330.836	368.412	292.125	423.652	333.021	624.874	891.717	593.848	905.496	235.947	531.571	404.792	278.093	395.841
P36873	15	1	103.547	0.215656	Infinity	1;2;3;4;5	5	ADK T1	DH	Serine/threonine-protein phosphatase PP1-gamma catalytic subunit OS=Homo sapiens GN=PPP1CC PE=1 SV=1	0	0	0	0	0	0	0	0	104.545	1.69149	0	0	0	0	0	0
Q9NTI2	3	1	25.2298	0.216447	Infinity	2	1	DH	ADK T1	Probable phospholipid-transporting ATPase IB OS=Homo sapiens GN=ATP8A2 PE=2 SV=2	262.032	7.17104	0	0	0	6.01332	0	0	0	0	0	0	0	0	0	0
O60216	14	4	84.21	0.216663	2.61796	1;3;4	3	ADK T1	DI	Double-strand-break repair protein rad21 homolog OS=Homo sapiens GN=RAD21 PE=1 SV=2	340.434	370.588	361.422	228.938	614.837	196.521	222.072	0	731.779	461.366	461.873	1050.46	714.297	460.119	444.772	562.746
Q7KZ85	4	1	19.6496	0.216755	Infinity	1	1	ADK T2	DH	Transcription elongation factor SPT6 OS=Homo sapiens GN=SUPT6H PE=1 SV=2	0	0	0	0	0	25.9155	0	0	82.3121	0	0	0	33.1936	36.9	16.5521	0
O43169	5	3	42.6523	0.216846	97.8091	1;2;3	3	ADK T1	ADK T2	Cytochrome b5 type B OS=Homo sapiens GN=CYB5B PE=1 SV=2	0	440.25	0	43.6626	319.792	102.978	13.3566	0	377.484	9635.11	119.134	29.6004	43.5798	0	0	60.3096
Q86UY8	2	1	9.9922	0.217069	3.14989	2	1	DI	ADK T2	5'-nucleotidase domain-containing protein 3 OS=Homo sapiens GN=NT5DC3 PE=2 SV=1	4.06248	86.112	0	0	22.7056	86.9929	30.8614	15.9954	57.3261	0	25.0669	9.75565	49.7018	0	0	0
Q07866	20	2	106.237	0.217171	157.393	1;2;3;4	4	ADK T1	ADK T2	Kinesin light chain 1 OS=Homo sapiens GN=KLC1 PE=1 SV=2	16.4054	0.127699	28.9402	3.47581	0	42.7378	3.78117	0	643.83	160.429	0	11.6673	0	0.494618	4.68939	0
Q8N1F7	29	10	158.468	0.217481	3.7216	1;2;3;4	4	ADK T1	ADK T2	Nuclear pore complex protein Nup93 OS=Homo sapiens GN=NUP93 PE=1 SV=2	1114.98	1642.54	1608.37	958.549	1357.76	1102.59	1025.15	992.192	9835.61	2503.92	940.977	1396.1	1618.41	565.187	1639.35	120.685
O75844	2	1	10.2172	0.217849	Infinity	1	1	ADK T1	ADK T2	CAAX prenyl protease 1 homolog OS=Homo sapiens GN=ZMPSTE24 PE=1 SV=2	0	0	21.0995	25.3265	16.6344	0	0	0	0	17.1102	3.26762	228.431	0	0	0	0
Q15459	42	13	261.444	0.218076	1.79349	1;2;3;4;5	5	ADK T1	DH	Splicing factor 3A subunit 1 OS=Homo sapiens GN=SF3A1 PE=1 SV=1	1467.02	996.758	1117.61	2977.66	4302.92	1305.58	1150.6	883.88	4389.95	2430.2	2045.3	2898.12	2285.89	2308.59	1686.17	2939.49
P13861	27	13	186.872	0.218631	2.40295	1;2;3;4;5	5	ADK T1	DH	cAMP-dependent protein kinase type II-alpha regulatory subunit OS=Homo sapiens GN=PRKAR2A PE=1 SV=2	6290.87	6257.67	4382.91	7416.58	6159.76	4944.54	7732.89	6461.26	32729.3	12681.6	8703.88	4392.38	7719.79	4741.29	8073.61	4446.54
Q6P4F7	5	1	19.6603	0.219282	Infinity	1	1	ADK T1	DH	Rho GTPase-activating protein 11A OS=Homo sapiens GN=ARHGAP11A PE=1 SV=2	0	0	0	0	0	0	0	0	702.655	2570.87	0	0	0	0	0	491.123
Q9BYN8	10	3	69.447	0.21933	2.97639	1;2;4	3	ADK T1	DI	28S ribosomal protein S26, mitochondrial OS=Homo sapiens GN=MRPS26 PE=1 SV=1	1076.78	351.366	209.091	130.024	138.106	259.31	183.185	86.2677	771.104	195.351	427.495	590.912	215.655	456.23	134.357	542.045
Q9NPQ8	7	3	42.438	0.220451	5.29074	1;2	2	DH	ADK T1	Synembryn-A OS=Homo sapiens GN=RIC8A PE=1 SV=3	8791.18	737.953	1889.06	389.968	426.295	541.994	427.26	878.201	455.036	597.509	243.496	935.814	376.931	642.239	1015.82	375.611
O75400	15	4	80.5161	0.220765	3.11945	1;2;3	3	ADK T1	DI	Pre-mRNA-processing factor 40 homolog A OS=Homo sapiens GN=PRPF40A PE=1 SV=2	228.286	226.09	254.74	241.003	187.108	217.613	62.1015	3.05629	375.092	94.4677	206.576	789.629	234.302	257.978	393.706	58.7891
P19404	10	5	69.6593	0.220787	1.54641	1;2;3;5	4	DI	ADK T1	NADH dehydrogenase [ubiquinone] flavoprotein 2, mitochondrial OS=Homo sapiens GN=NDUFV2 PE=1 SV=2	5350.57	4316.68	4347.62	6568.96	4540.65	6856.65	5061.12	5072.9	2680.14	697.709	5802.59	4742.94	3697.12	3311.88	3254.65	3837.79
P61158	37	15	323.956	0.221131	4.57539	1;2;3;4;5	5	ADK T1	ADK T2	Actin-related protein 3 OS=Homo sapiens GN=ACTR3 PE=1 SV=3	8469.87	6987.55	5446.76	4138.47	4293.96	6794.66	5469.68	13564.2	19664.4	79760.5	8519.58	4339.84	5007.35	7923.81	5304.15	6305.62
P02765	9	4	83.3735	0.221461	5.4349	1;2;4;5	4	DH	ADK T1	Alpha-2-HS-glycoprotein OS=Homo sapiens GN=AHSG PE=1 SV=1	71892.3	6328.49	14056.5	27915.8	19543.8	5537.94	44548.3	6908.23	2989.59	4864.92	2973.92	11286.6	25096.4	3777.01	21725.2	2501.3
Q13617	4	2	23.8579	0.221644	4137.46	2;3	2	ADK T1	ADK T2	Cullin-2 OS=Homo sapiens GN=CUL2 PE=1 SV=2	45.4216	82.98	0	4.77304	60.0348	45.1247	0	9.66546	46359.1	47753.1	0	8.45912	0	0	22.7484	0
P58546	3	3	34.4223	0.221903	3.59478	1;5	2	DI	DH	Myotrophin OS=Homo sapiens GN=MTPN PE=1 SV=2	317.091	6681.77	2629.46	1772.49	2052.1	15452.7	6362.99	17115.6	3936.08	12986.8	2199.01	3277.91	1479.47	4710.68	5463.86	685.383
O95372	4	1	23.3405	0.222117	Infinity	3;4	2	ADK T2	DH	Acyl-protein thioesterase 2 OS=Homo sapiens GN=LYPLA2 PE=1 SV=1	0	0	0	0	0	0	0	0	0	10.897	0	0	0	10.8887	513.619	0
Q14165	14	6	98.3291	0.222306	3.88665	1;2;3;4	4	ADK T1	DH	Malectin OS=Homo sapiens GN=MLEC PE=1 SV=1	858.414	486.083	543.362	0	601.727	644.455	421.137	512.456	1766.1	3341.76	1159.33	1070.25	1041.78	700.453	884.284	633.866
Q15738	5	2	31.5226	0.222771	Infinity	3;4	2	ADK T1	DH	Sterol-4-alpha-carboxylate 3-dehydrogenase, decarboxylating OS=Homo sapiens GN=NSDHL PE=1 SV=2	0	0	0	0	0	0	0	0	294.064	0	75.9468	0	0	0	72.7992	0
P17931	10	6	119.997	0.224691	1.68806	2;3;4;5	4	DH	ADK T2	Galectin-3 OS=Homo sapiens GN=LGALS3 PE=1 SV=5	26396.2	17441.4	20369.5	23631.3	13906.9	20203.4	17359.1	10870.2	26011.2	30569.8	8459.58	14619.7	12414.1	14976.9	10894.3	13749.7
P00492	11	4	83.8837	0.225007	3.98269	2;3;4;5	4	ADK T1	ADK T2	Hypoxanthine-guanine phosphoribosyltransferase OS=Homo sapiens GN=HPRT1 PE=1 SV=2	986.412	840.387	389.302	625.427	508.116	567.54	346.097	1107.18	614.088	4785.46	896.289	585.782	352.441	839.043	495.225	41.1728
P29692	22	11	189.91	0.225231	1.78259	1;2;3;4;5	5	ADK T1	DH	Elongation factor 1-delta OS=Homo sapiens GN=EEF1D PE=1 SV=5	5160.47	3712.13	4998.1	5625.49	6250.42	4224.23	4877.27	6921.37	3734.12	13368.6	8020.16	9630.96	5188.83	6825.02	5483.86	8694.3
P31943	29	8	268.749	0.225275	2.73167	1;2;3;4;5	5	DI	ADK T2	Heterogeneous nuclear ribonucleoprotein H OS=Homo sapiens GN=HNRNPH1 PE=1 SV=4	8857.73	7419.07	10440.9	22561.7	8425.57	12003.9	24535.5	27289.7	10417.2	19137.9	1900.81	9710.3	7662.49	1846.93	4033.36	12908
Q9HBI1	5	1	34.6455	0.225433	2.09905	2;3	2	DI	ADK T1	Beta-parvin OS=Homo sapiens GN=PARVB PE=1 SV=1	2886.31	4778.88	4599.2	413.004	4796.58	5507.68	5814.47	7006.48	1937.07	3544.45	4236.51	1298.95	3325.36	3701.43	4196.38	2811.08
Q5R3I4	26	13	166.459	0.225468	5.43485	1;2;3;4;5	5	ADK T1	ADK T2	Tetratricopeptide repeat protein 38 OS=Homo sapiens GN=TTC38 PE=1 SV=1	877.999	407.099	518.659	41.6308	478.082	845.589	0	23.1663	4352.29	1497.01	407.676	600.596	253.275	783.56	25.7111	199.233
O14672	5	1	26.4422	0.225473	Infinity	1;3	2	ADK T1	DH	Disintegrin and metalloproteinase domain-containing protein 10 OS=Homo sapiens GN=ADAM10 PE=1 SV=1	0	0	0	0	0	9.47048	0	0	0	11.9352	0	13.5783	0	0	0	0
Q6ZMV9	3	1	18.0044	0.225625	Infinity	1;2	2	ADK T1	ADK T2	Kinesin-like protein KIF6 OS=Homo sapiens GN=KIF6 PE=1 SV=3	0	14.1533	13.5574	0	0	66.0132	0	0	129.566	33.5119	0	6.17389	0	0	0	0
Q92597	12	4	95.9555	0.225776	2.4777	1;2;4;5	4	ADK T1	ADK T2	Protein NDRG1 OS=Homo sapiens GN=NDRG1 PE=1 SV=1	3044.23	1732.06	2046.32	5005.05	1754	2162.86	2239.82	2022.18	2779.72	9504.72	1733.71	2101.41	1775.6	1712.83	1483.24	1534.19
O14618	2	2	13.7785	0.225925	1.35408	1;4	2	DH	ADK T2	Copper chaperone for superoxide dismutase OS=Homo sapiens GN=CCS PE=1 SV=1	1372.21	1321.65	1110.84	872.99	1070.95	1123.52	1201.09	1224.06	532.939	604.712	1275.04	1046.32	1118.25	924.856	957.76	453.655
P14735	32	9	167.85	0.226075	1.48862	1;2;4	3	DI	ADK T2	Insulin-degrading enzyme OS=Homo sapiens GN=IDE PE=1 SV=4	1202.01	1294.1	811.4	1402.67	1435.06	1404.98	1592.42	1223.45	1507.99	1684.5	1299.99	1120.85	1857.08	662.913	1036.1	243.334
O76031	6	3	27.2558	0.226223	3.43116	2;3;5	3	DI	ADK T1	ATP-dependent Clp protease ATP-binding subunit clpX-like, mitochondrial OS=Homo sapiens GN=CLPX PE=1 SV=2	464.449	1371.12	0	0	205.112	937.13	816.6	545.3	0	0	729.825	0	11.586	428.627	769.566	0
Q86VI3	8	1	35.4461	0.22623	17.364	1;5	2	ADK T1	ADK T2	Ras GTPase-activating-like protein IQGAP3 OS=Homo sapiens GN=IQGAP3 PE=1 SV=2	0	0	0	20.3656	27.6535	34.3156	0	22.4578	67.9772	0	216.233	8.57889	0	16.8619	0	0
P21291	23	10	237.319	0.226395	3.50677	1;2;3;4;5	5	ADK T1	ADK T2	Cysteine and glycine-rich protein 1 OS=Homo sapiens GN=CSRP1 PE=1 SV=3	6107.08	9169.6	12765.6	1909.46	10042.9	7236.16	24844.6	18746.8	16060.1	47589.2	1389.64	2838.64	3433.18	1212.47	14662.9	47.5761
Q14498	20	8	130.51	0.226499	1.99062	1;2;3;4;5	5	DI	ADK T1	RNA-binding protein 39 OS=Homo sapiens GN=RBM39 PE=1 SV=2	8357.76	6741	2289.49	9256.3	4768.72	8129.18	8265.83	11919.1	2222.66	706.285	9745.38	3945.01	4968.52	3331.69	6686.17	3901.19
Q07617	9	2	37.8218	0.226699	1.67327	1;2	2	DH	ADK T1	Sperm-associated antigen 1 OS=Homo sapiens GN=SPAG1 PE=1 SV=3	3334.96	1819.22	1908.7	2072.23	1917.47	2315.38	1529.01	1593.02	1329.68	339.225	2146.64	1643.88	1337.86	2544.15	2109	2256.52
Q9NR45	14	9	130.767	0.226728	1.70233	1;2;3;4;5	5	DH	ADK T1	Sialic acid synthase OS=Homo sapiens GN=NANS PE=1 SV=2	6693.8	3006.52	6434.89	3974.36	2992.17	5804.38	3983.37	3559.64	1343.85	5522.69	1087.23	3859.17	2545.49	2458.88	4448.12	2619.56
P09001	4	1	21.5656	0.227781	27.4233	3;5	2	ADK T1	DI	39S ribosomal protein L3, mitochondrial OS=Homo sapiens GN=MRPL3 PE=1 SV=1	0	0	246.744	0	30.4794	0	0	0	389.769	0	228.223	217.854	70.4152	124.435	0	73.2244
O94888	2	1	9.5953	0.227962	3.8388	1;3	2	ADK T2	DH	UBX domain-containing protein 7 OS=Homo sapiens GN=UBXN7 PE=1 SV=2	3.10533	606.972	0	1043.82	470.367	16.2732	1585.11	1371.43	1429.8	1943.7	1647.07	10.8195	1110.73	1960.7	1185.26	2092.27
P49591	38	13	275.245	0.228462	1.78231	1;2;3;4;5	5	ADK T1	DI	Serine--tRNA ligase, cytoplasmic OS=Homo sapiens GN=SARS PE=1 SV=3	9069.76	8776.21	5368.6	8124.71	6284	8158.73	7319.03	6923.42	6732.74	19887.1	15504.9	9001.17	6604.92	7863.35	5538	13815.2
P36406	4	1	23.1901	0.228515	5.24989	4	1	ADK T2	ADK T1	E3 ubiquitin-protein ligase TRIM23 OS=Homo sapiens GN=TRIM23 PE=1 SV=1	27.455	32.4866	18.0984	0	52.6058	31.6433	63.9327	17.1106	0	0	32.3482	0	60.9749	0	108.849	0
Q16555	40	16	331.125	0.228832	1.81652	1;2;3;4;5	5	DI	ADK T2	Dihydropyrimidinase-related protein 2 OS=Homo sapiens GN=DPYSL2 PE=1 SV=1	11078.1	12036.8	11517.4	10321.6	15753.5	11244.4	14241.5	18948.7	16075.8	24484.4	5216.82	9242.61	10703.4	6204.29	11625.3	4600.81
P84098	3	1	30.8851	0.228842	192.233	1;3	2	ADK T1	ADK T2	60S ribosomal protein L19 OS=Homo sapiens GN=RPL19 PE=1 SV=1	1.51243	16.6319	17.0472	0.590731	21.2389	9.07887	19.9374	5.56082	414.276	39.6091	0	0	2.36112	0	0	0
Q9BUQ8	26	9	140.81	0.22901	2.06869	1;2;3;4	4	ADK T2	ADK T1	Probable ATP-dependent RNA helicase DDX23 OS=Homo sapiens GN=DDX23 PE=1 SV=3	484.337	658.086	521.605	193.521	661.887	344.405	397.877	101.477	146.543	87.1887	41.9395	638.902	719.367	175.595	324.275	672.729
Q96T88	2	1	19.8856	0.229884	8.04886	2	1	DI	ADK T1	E3 ubiquitin-protein ligase UHRF1 OS=Homo sapiens GN=UHRF1 PE=1 SV=1	1.95758	958.994	0	57.2628	79.727	1036.26	39.7071	1691.44	0.161101	0	353.571	0	442.429	18.055	341.891	0
Q92922	10	2	53.3501	0.229961	16.1286	2;3;4	3	ADK T1	ADK T2	SWI/SNF complex subunit SMARCC1 OS=Homo sapiens GN=SMARCC1 PE=1 SV=3	370.461	955.695	1457.43	151.502	439.91	261.462	503.848	0	8925.81	0	0	73.8496	557.995	0	0	0
Q01995	38	28	419.687	0.23094	2.55678	1;2;3;4;5	5	DH	ADK T1	Transgelin OS=Homo sapiens GN=TAGLN PE=1 SV=4	92287.4	151268	180873	445690	60202.7	120280	319936	253737	96117.4	131020	76183.8	36996.7	25578.1	88502	212236	70971.5
Q8IV08	4	2	30.1833	0.231227	10.5767	3;4	2	ADK T1	ADK T2	Phospholipase D3 OS=Homo sapiens GN=PLD3 PE=1 SV=1	475.106	23.045	64.3445	14.7526	408.739	74.1444	28.6395	8.00481	1809.27	1685.7	46.0063	171.073	198.069	53.8409	66.5819	32.4738
Q49MG5	9	3	45.3945	0.231344	4.37514	1;3	2	DI	ADK T1	Microtubule-associated protein 9 OS=Homo sapiens GN=MAP9 PE=1 SV=3	32.1022	868.063	1018.72	1045.37	984.119	655.677	2252.58	1167.82	234.768	304.347	30.3297	587.136	678.553	842.922	648.091	179.011
Q14694	6	1	30.2834	0.231404	13.5149	2;4	2	ADK T1	DI	Ubiquitin carboxyl-terminal hydrolase 10 OS=Homo sapiens GN=USP10 PE=1 SV=2	0	33.1646	19.6371	0	11.4794	6.12928	0	0	3.11385	0	132.957	101.91	83.9883	24.3515	15.6963	50.8102
P39060	24	5	134.081	0.231572	1.50526	2;3;4;5	4	DI	DH	Collagen alpha-1(XVIII) chain OS=Homo sapiens GN=COL18A1 PE=1 SV=5	2141.24	1389.67	1305.77	1220.2	1955.7	1964.68	1715.52	3481.27	1401.3	1630.58	1747.72	1451.05	1621.33	2341.14	2476.51	1134.88
Q9HAT2	13	6	79.9603	0.23171	4.32427	2;4;5	3	DH	ADK T2	Sialate O-acetylesterase OS=Homo sapiens GN=SIAE PE=1 SV=1	4321.11	1817.83	1828.24	3248.19	904.434	1532.31	2205.59	945.402	40.7056	1226.48	1610.53	577.478	591.715	1380.75	621.12	0
Q5VYK3	17	1	85.575	0.231836	2.85778	3;4	2	DI	ADK T1	Proteasome-associated protein ECM29 homolog OS=Homo sapiens GN=ECM29 PE=1 SV=2	604.61	889.936	849.491	193.523	725.194	506.108	889.268	738.027	154.67	168.081	579.528	98.0053	358.517	552.054	811.421	25.4986
O14983	49	7	310.824	0.231911	2.7483	1;2;3;4;5	5	DH	ADK T2	Sarcoplasmic/endoplasmic reticulum calcium ATPase 1 OS=Homo sapiens GN=ATP2A1 PE=1 SV=1	3141.89	3553.69	2838.69	1858.88	1283.16	2187.55	3806.92	1223.52	2115.89	77.3781	2239.7	1367.8	2124.4	626.674	1021.42	373.022
Q9UHQ7	1	1	7.0418	0.231949	Infinity	4	1	ADK T1	DI	WW domain-binding protein 5 OS=Homo sapiens GN=WBP5 PE=2 SV=1	0	0	0	0.394563	0	0	0	0	89.2347	0	3.02605	0	2.45278	0	1.30107	48.6103
Q6ZMW3	5	2	26.7502	0.232133	Infinity	5	1	DI	ADK T2	Echinoderm microtubule-associated protein-like 6 OS=Homo sapiens GN=EML6 PE=2 SV=2	0	1730.32	0	0	0.247698	2108.07	0	1488.98	0	0	0.0333538	0	0	0	0	0
P49721	16	6	117.085	0.232141	4.08393	2;3;4;5	4	ADK T1	ADK T2	Proteasome subunit beta type-2 OS=Homo sapiens GN=PSMB2 PE=1 SV=1	4691.98	1922.52	5167.52	2030.09	2540.25	5545.32	1390.86	2339.68	6245.31	1741.92	2089.74	16374.7	1941.88	1329.43	1638.05	1567.66
P11216	90	26	678.946	0.232478	1.3755	1;2;3;4;5	5	ADK T1	DI	Glycogen phosphorylase, brain form OS=Homo sapiens GN=PYGB PE=1 SV=5	22602.7	20788.1	29103	24331.7	20756.5	16417.5	25050.1	23122	38867.4	26040.6	23690.1	28795.1	15964.4	34064.3	20380.4	18207.8
P15170	23	10	144.135	0.232834	2.47052	1;2;3;4	4	ADK T1	DH	Eukaryotic peptide chain release factor GTP-binding subunit ERF3A OS=Homo sapiens GN=GSPT1 PE=1 SV=1	908.768	1009.16	217.25	2.86273	2336.66	678.988	350.411	943.918	1693.01	1770.24	636.591	1182.23	1547.08	582.218	657.946	1176.8
Q9BXS5	11	2	51.0266	0.233044	19.2367	3;4;5	3	ADK T1	DI	AP-1 complex subunit mu-1 OS=Homo sapiens GN=AP1M1 PE=1 SV=3	19.3491	40.5372	28.9608	0	10.2114	31.0941	0	17.4783	684.621	387.817	42.9739	15.3952	77.0145	25.8204	18.0311	0
Q9NWH9	13	3	72.179	0.233312	4.92949	2;3	2	ADK T1	DH	SAFB-like transcription modulator OS=Homo sapiens GN=SLTM PE=1 SV=2	79.6266	23.7172	0	362.159	15.7102	51.2691	91.3025	501.222	758.699	1087.94	277.824	170.227	8.16663	316.874	485.066	188.764
O60763	39	22	237.802	0.233484	1.75328	1;2;3;4;5	5	ADK T2	ADK T1	General vesicular transport factor p115 OS=Homo sapiens GN=USO1 PE=1 SV=2	5883.99	7028.82	7627.24	1943.52	7843.66	6177.85	5275.92	3787.79	3556.34	2668.1	3962.34	6260.48	7291.63	7540.36	7357.2	6647.46
P02794	14	9	140.358	0.233549	2.57783	1;2;3;4	4	ADK T2	DH	Ferritin heavy chain OS=Homo sapiens GN=FTH1 PE=1 SV=2	2901.55	3419.66	1727.47	3918.97	3429.3	2438.91	4315.08	10970.4	3634.96	2969.63	10386.5	3250.47	3228.82	12755.2	8999.68	5866.88
P20742	13	2	73.1181	0.233558	2.94074	3;5	2	ADK T1	ADK T2	Pregnancy zone protein OS=Homo sapiens GN=PZP PE=1 SV=4	299.419	365.417	259.661	186.237	525.362	161.064	71.3222	221.191	685.125	223.093	557.768	403.906	383.036	116.18	136.641	0
P35030	2	1	10.9696	0.234399	42.6487	4	1	ADK T2	DH	Trypsin-3 OS=Homo sapiens GN=PRSS3 PE=1 SV=2	135.61	0	341.881	0	169.847	0	4698.28	1983.33	16.2834	0	574.905	57.8222	15.1344	3878.38	9697.83	6773.01
O75489	21	7	147.519	0.234431	1.5808	3;4;5	3	DH	ADK T2	NADH dehydrogenase [ubiquinone] iron-sulfur protein 3, mitochondrial OS=Homo sapiens GN=NDUFS3 PE=1 SV=1	3718.24	4884.66	4183.35	4400.97	2418.79	3994.09	5935.03	3931.68	1177.09	2596.44	4873.47	3125.06	5052.29	1736.67	2518.39	1565.1
O75380	4	1	34.3755	0.235114	1.75369	2;3	2	DH	ADK T1	NADH dehydrogenase [ubiquinone] iron-sulfur protein 6, mitochondrial OS=Homo sapiens GN=NDUFS6 PE=1 SV=1	1413.26	1174.58	1627.14	1620.78	1142.3	1550.03	1761.73	1342.16	141.349	0	1851.57	1334.79	904.226	1130.05	939.319	1050.29
Q92734	7	2	38.8341	0.235649	10.1393	1;2;4	3	ADK T1	ADK T2	Protein TFG OS=Homo sapiens GN=TFG PE=1 SV=2	45.5649	372.143	58.2569	49.6814	42.6384	166.005	361.438	413.424	756.317	2820.1	697.266	30.173	222.976	37.652	68.3165	95.5254
P08236	15	6	92.6228	0.235722	22.7968	3;4;5	3	ADK T1	DH	Beta-glucuronidase OS=Homo sapiens GN=GUSB PE=1 SV=2	44.0481	40.7071	119.046	79.022	121.811	239.636	24.1627	0	5014.61	1178.22	221.047	33.582	32.2697	164.837	92.6321	0
P55809	15	3	82.815	0.23592	248.548	1;2;3;5	4	DI	ADK T2	Succinyl-CoA:3-ketoacid-coenzyme A transferase 1, mitochondrial OS=Homo sapiens GN=OXCT1 PE=1 SV=1	398.982	1862.68	0	0	196.294	1063.83	0	8441.47	0	126.536	0	0	39.033	0	0	0
O43520	15	4	89.7859	0.23596	2.98505	3;4	2	DH	ADK T2	Probable phospholipid-transporting ATPase IC OS=Homo sapiens GN=ATP8B1 PE=1 SV=3	537.378	56.9423	456.065	96.2055	58.5119	463.395	49.0089	76.0465	97.742	0	0	535.809	94.297	127.571	48.9571	113.286
Q8IXM2	8	2	49.5337	0.236045	2.09358	2;3;4;5	4	ADK T1	DH	Chromatin complexes subunit BAP18 OS=Homo sapiens GN=BAP18 PE=1 SV=1	171.192	293.538	291.901	79.7195	265.779	586.001	147.395	425.373	605.256	551.798	277.099	316.817	336.195	213.596	255.685	688.614
P68133	57	2	692.782	0.236073	Infinity	1;2;3;4;5	5	ADK T2	DI	Actin, alpha skeletal muscle OS=Homo sapiens GN=ACTA1 PE=1 SV=1	394.895	4.92787	384.42	0	0	0	0	0	0	0	0	0	14325.4	0	0	0
O75947	16	5	152.431	0.236322	2.10998	1;2;3;4;5	5	DH	ADK T2	ATP synthase subunit d, mitochondrial OS=Homo sapiens GN=ATP5H PE=1 SV=3	3554.36	3520.15	6686.49	7000.51	3450.41	4402.6	2572.55	3037.68	6434.45	841.701	3653.14	2350.15	2356.94	2623.03	3339.9	1519.82
O94919	6	3	32.2487	0.236781	3.15122	1;3;4	3	DH	ADK T2	Endonuclease domain-containing 1 protein OS=Homo sapiens GN=ENDOD1 PE=1 SV=2	764.851	864.805	664.8	682.86	662.012	699.118	483.268	556.932	318.207	0	249.226	630.433	429.932	227.429	208.009	79.4455
P17252	13	3	64.6673	0.237988	2.95003	1;2	2	ADK T1	DI	Protein kinase C alpha type OS=Homo sapiens GN=PRKCA PE=1 SV=4	642.056	354.065	1018.83	90.453	509.445	276.691	201.774	175.461	506.79	1549.21	304.667	1071.31	658.097	178.429	141.821	219.013
Q8IZ07	2	1	9.697	0.238746	3.15422	1	1	ADK T1	ADK T2	Ankyrin repeat domain-containing protein 13A OS=Homo sapiens GN=ANKRD13A PE=1 SV=3	0	32.62	0	16.6919	24.9713	42.681	0	0	66.1277	14.3341	52.0279	22.5817	49.1633	0	0	0
Q15029	43	17	284.48	0.238793	10.1115	1;2;3;4;5	5	ADK T1	DH	116 kDa U5 small nuclear ribonucleoprotein component OS=Homo sapiens GN=EFTUD2 PE=1 SV=1	833.884	2946.52	2035.53	2973.82	1486.27	2253.8	11241.4	1842.52	7865.77	74385.1	2484.54	4142.5	2909.87	3341.26	16331.7	2934.98
Q96CA5	2	1	13.0246	0.239033	Infinity	1	1	ADK T1	DH	Baculoviral IAP repeat-containing protein 7 OS=Homo sapiens GN=BIRC7 PE=1 SV=2	0	0	0	0	0	0	0	0	160.783	0	3.48181	0	0	19.0366	39.2553	0
Q9Y2L1	13	5	69.5735	0.239343	2.2214	1;2;3;5	4	ADK T1	ADK T2	Exosome complex exonuclease RRP44 OS=Homo sapiens GN=DIS3 PE=1 SV=2	339.282	208.453	994.698	257.569	364.039	847.314	384.195	308.78	1034.15	1016.64	401.512	477.353	202.541	394.372	442.411	279.509
Q9BY43	2	1	12.9289	0.239501	Infinity	1	1	DH	DI	Charged multivesicular body protein 4a OS=Homo sapiens GN=CHMP4A PE=1 SV=3	0	21.3776	19.3027	0	0	0	0	0	0	0	0	0	0	17.9496	0	0
P62861	2	1	20.0932	0.239914	26.356	5	1	ADK T1	ADK T2	40S ribosomal protein S30 OS=Homo sapiens GN=FAU PE=1 SV=1	32.573	393.472	27.0277	0	11.6262	122.799	8.31009	0	105.894	3335.18	52.5493	107.513	23.6856	101.327	11.621	0
O75439	20	10	121.541	0.240379	3.79279	1;2;3;4;5	5	ADK T1	DI	Mitochondrial-processing peptidase subunit beta OS=Homo sapiens GN=PMPCB PE=1 SV=2	1504.37	537.188	950.687	348.074	421.483	911.667	68.5025	879.436	4467.33	563.073	818.349	2802.95	1069.65	702.663	264.929	894.983
O75391	8	1	44.7493	0.241252	10.4629	1;2	2	DI	ADK T1	Sperm-associated antigen 7 OS=Homo sapiens GN=SPAG7 PE=1 SV=2	2305.91	2050.39	1282.32	0	2506.15	1501.34	643.183	3480.78	0	0	157.82	619.347	1764.96	56.8601	236.724	0
Q9UKD2	5	3	35.1886	0.241266	2.94899	1;3;4	3	ADK T1	DI	mRNA turnover protein 4 homolog OS=Homo sapiens GN=MRTO4 PE=1 SV=2	617.22	418.393	729.797	172.089	57.4671	353.409	510.266	417.426	1236.94	1949.52	310.605	450.347	400.383	531.306	928.392	780.101
Q9UNE7	3	1	14.0428	0.241316	3.95499	1;4	2	DI	ADK T2	E3 ubiquitin-protein ligase CHIP OS=Homo sapiens GN=STUB1 PE=1 SV=2	18.2773	133.821	0	25.057	24.6325	47.3486	41.7693	67.9038	0	0	22.5943	29.7499	7.87633	0	38.054	0
Q14568	27	4	232.708	0.241422	2.43278	1;2;3;4;5	5	DI	ADK T1	Putative heat shock protein HSP 90-alpha A2 OS=Homo sapiens GN=HSP90AA2 PE=1 SV=2	2247.41	13471.4	711.587	30130.7	11283.7	11943.6	11541.6	22576.8	0	5688.65	17540.5	343.008	11182.8	5418.36	12611.5	3138.14
Q13098	17	5	101.839	0.241544	306.895	1;3;5	3	ADK T1	ADK T2	COP9 signalosome complex subunit 1 OS=Homo sapiens GN=GPS1 PE=1 SV=4	1376.86	372.419	116.636	64.5084	720.654	288.208	95.3283	166.991	170.939	216691	1656.36	244.985	106.428	439.052	122.316	45.0296
P09622	31	11	222.839	0.242098	1.29738	1;2;3;4;5	5	DI	ADK T2	Dihydrolipoyl dehydrogenase, mitochondrial OS=Homo sapiens GN=DLD PE=1 SV=2	11254.7	10161.4	11515.5	15840.2	12385	14943.3	11942.9	14689.9	8990.7	10456	14323.5	9328.15	6952.29	11789.1	11070.9	11780
Q9NSB2	19	4	122.745	0.242498	19.5332	1;3;4	3	DH	ADK T2	Keratin, type II cuticular Hb4 OS=Homo sapiens GN=KRT84 PE=1 SV=2	1967.16	58.4656	52.6211	0	0	59.1582	58.5986	1401.67	792.407	232.9	327.146	77.5847	96.5949	0	0	9.80049
Q9UEU0	4	3	26.6637	0.242711	Infinity	1;2	2	ADK T1	DI	Vesicle transport through interaction with t-SNAREs homolog 1B OS=Homo sapiens GN=VTI1B PE=1 SV=3	0	0	0	609.91	0	0	0	0	540.547	954.655	0	0	0	0	0	0
Q9NRP0	1	1	7.9229	0.242987	Infinity	5	1	DH	DI	Oligosaccharyltransferase complex subunit OSTC OS=Homo sapiens GN=OSTC PE=1 SV=1	288.582	0	6.95858	0	0	0	0	0	0	0	0	10.0147	0	0	0	0
O75351	14	4	81.5057	0.24373	Infinity	2;3;4;5	4	DH	ADK T2	Vacuolar protein sorting-associated protein 4B OS=Homo sapiens GN=VPS4B PE=1 SV=2	132.503	5.78108	172.473	0	0	96.9141	0	11.0213	0	49.5065	0	33.0003	0	0	0	0
P04899;A8MTJ3	25	9	201.392	0.243957	2.54441	1;2;3;4;5	5	DI	ADK T1	Guanine nucleotide-binding protein G(i) subunit alpha-2 OS=Homo sapiens GN=GNAI2 PE=1 SV=3	810.239	3183.74	252.846	1103.23	2409.23	1873.49	2037.67	4537.62	34.9781	2695.81	1100.96	435.652	1753.99	1300.78	1753.79	572.43
O00170	3	1	20.2169	0.244039	Infinity	1;4	2	ADK T1	DH	AH receptor-interacting protein OS=Homo sapiens GN=AIP PE=1 SV=2	0	0	0	0	0	0.121031	0.245087	0	0	335.703	170.592	0.0901299	0	0	0	193.806
Q02543	7	4	53.927	0.244218	7.27187	1;2;3	3	ADK T1	ADK T2	60S ribosomal protein L18a OS=Homo sapiens GN=RPL18A PE=1 SV=2	1469.33	474.205	701.838	741.516	720.449	647.735	1159.33	1706.14	8691.56	11.7778	711.882	286.592	532.526	779.968	0	21.6629
P20618	21	8	157.181	0.244338	1.83277	1;2;3;4;5	5	ADK T1	DH	Proteasome subunit beta type-1 OS=Homo sapiens GN=PSMB1 PE=1 SV=2	3425.38	4979.46	3850.05	4126.21	4868.29	3600.1	7109.95	5180.12	13650.7	7220.97	5467.1	3684.08	6502.21	6043.87	4469.71	5370.69
P12277	29	22	324.163	0.244541	2.29328	1;2;3;4;5	5	DI	ADK T2	Creatine kinase B-type OS=Homo sapiens GN=CKB PE=1 SV=1	68921.4	65505.3	69919.4	49503.8	41822.2	105190	90591.6	82425.5	65674.6	193568	28652.7	22676.8	25373.1	28252.4	31654.8	54270.6
Q14108	14	2	86.2677	0.24497	12.8546	1;2;3;4	4	ADK T1	DI	Lysosome membrane protein 2 OS=Homo sapiens GN=SCARB2 PE=1 SV=2	0	0.525696	0	235.643	0	0	3.7762	134.822	699.489	429.914	652.22	0	9.81342	4.48089	187.838	331.971
Q7L5L3	3	1	19.2517	0.245261	58.9385	2	1	ADK T2	DI	Glycerophosphodiester phosphodiesterase domain-containing protein 3 OS=Homo sapiens GN=GDPD3 PE=2 SV=3	5.72513	0	23.8028	0	2.7548	0	0	0	0	0	0	102.302	55.4768	58.4507	0	48.4364
P05026	17	5	147.642	0.245462	2.10751	1;2;4;5	4	DH	ADK T2	Sodium/potassium-transporting ATPase subunit beta-1 OS=Homo sapiens GN=ATP1B1 PE=1 SV=1	5296.14	2636.1	3813.53	10809.9	2527.37	4288.92	2624.03	3563.83	1657.33	1346.39	3262.76	5529.41	3897.63	2968.14	1631.81	2204.94
P10515	22	15	161.006	0.245473	4.22738	2;3;4;5	4	ADK T1	DI	Dihydrolipoyllysine-residue acetyltransferase component of pyruvate dehydrogenase complex, mitochondrial OS=Homo sapiens GN=DLAT PE=1 SV=3	1288.23	1106.1	939.88	607.178	764.901	912.015	565.878	1231.17	11181.1	1288.95	1157.55	1058.17	824.646	1486.42	801.153	1407.17
Q5T7N2	14	2	67.7921	0.245541	4.93352	1;2;4	3	DI	ADK T1	LINE-1 type transposase domain-containing protein 1 OS=Homo sapiens GN=L1TD1 PE=1 SV=1	8.92961	80.3605	84.8417	14.3012	48.6581	0	86.5619	60.9143	0	39.7555	0	0	30.1896	0	69.1509	0
Q9UNH7	26	7	147.821	0.245707	2.40811	1;2;3;4	4	ADK T1	DH	Sorting nexin-6 OS=Homo sapiens GN=SNX6 PE=1 SV=1	544.514	507.984	418.343	423.932	358.033	1340.48	116.365	769.673	561.398	1511.56	866.27	1623.59	357.106	159.825	1160.41	304.871
O43716	2	1	10.0477	0.245742	84.2742	1	1	ADK T2	ADK T1	Glutamyl-tRNA(Gln) amidotransferase subunit C, mitochondrial OS=Homo sapiens GN=GATC PE=1 SV=1	0	0	1.50443	0	0.717345	0	0	0	0	0	0.594892	0	48.2058	1.22566	0	0.702544
O75976	5	1	26.2356	0.245815	17.0812	2	1	ADK T1	DI	Carboxypeptidase D OS=Homo sapiens GN=CPD PE=1 SV=2	0	20.2128	11.762	17.8548	0	15.2549	0	0	36.304	0	105.474	118.795	0	0	60.1095	0
Q96JP2	8	1	57.7128	0.245955	Infinity	5	1	DI	DH	Putative unconventional myosin-XVB OS=Homo sapiens GN=MYO15B PE=5 SV=2	0	0	0	0	0	790.534	0	275.322	17.6803	0	3.94931	0	13.4936	0	0	0
Q15942	11	4	83.3617	0.246387	1.99073	1;2;3;4	4	DH	ADK T1	Zyxin OS=Homo sapiens GN=ZYX PE=1 SV=1	1645.27	2467.03	2899.3	8342.72	4919.29	3742.09	3033.46	2948.77	2033.93	1522.92	367.247	3788.8	3184.78	1534.78	3469.71	2739.42
Q5T6V5	5	2	25.8897	0.246616	2.96424	1;2;4	3	ADK T1	DI	UPF0553 protein C9orf64 OS=Homo sapiens GN=C9orf64 PE=1 SV=1	252.305	82.0172	71.9213	63.0461	150.621	143.726	50.3278	38.8674	276.666	48.2554	435.782	376.207	219.612	168.191	130.686	119.207
Q9H6W3	8	3	42.8481	0.246719	Infinity	4	1	DH	DI	Lysine-specific demethylase NO66 OS=Homo sapiens GN=NO66 PE=1 SV=2	335.241	0	36.8614	0	0	0	0	0	0	0	0	73.9846	0	0	0	0
O60825;Q16877	27	10	163.346	0.246759	5.2237	1;2;3;4	4	DH	DI	6-phosphofructo-2-kinase/fructose-2,6-biphosphatase 2 OS=Homo sapiens GN=PFKFB2 PE=1 SV=2	2884.22	603.725	1056.64	112.736	250.66	471.825	113.408	55.6833	312.718	250.88	348.541	749.542	1503.08	114.061	0	46.7693
Q08AH3	1	1	3.9663	0.247405	1758.66	4	1	DH	ADK T1	Acyl-coenzyme A synthetase ACSM2A, mitochondrial OS=Homo sapiens GN=ACSM2A PE=1 SV=2	85.1038	0.0128626	23.1658	1.15229	13.8362	0.915939	0.145834	0	0	0	0	0.0622264	47.8605	1.17106	0	4.96718
P46060	18	5	109.164	0.247645	2.60913	1;2;3;4	4	DI	DH	Ran GTPase-activating protein 1 OS=Homo sapiens GN=RANGAP1 PE=1 SV=1	231.874	1046.64	0	968.796	2036.19	1295.33	1094.72	1437.26	1716.58	340.667	1618.38	1064.34	983.244	813.594	436.654	698.33
O75943	5	1	26.5694	0.248937	Infinity	2	1	DH	DI	Cell cycle checkpoint protein RAD17 OS=Homo sapiens GN=RAD17 PE=1 SV=2	0	0	463.146	35.6939	0	0	0	0	79.5998	0	0	0	0	0	0	0
Q6ZNE9	3	1	14.7197	0.249021	2.83066	1	1	DH	ADK T2	RUN and FYVE domain-containing protein 4 OS=Homo sapiens GN=RUFY4 PE=2 SV=2	135.144	93.0742	113.233	341.489	111.041	257.803	0	0	43.6086	142.52	23.7856	271.687	191.518	3.06422	46.6825	0
Q7KZF4	83	28	567.236	0.249093	2.03707	1;2;3;4;5	5	ADK T2	DI	Staphylococcal nuclease domain-containing protein 1 OS=Homo sapiens GN=SND1 PE=1 SV=1	11682.4	8204.59	13266.9	25313.3	20658.2	6922.56	8087.61	8573.56	17480.7	23148.3	9834.64	9357.98	18026.8	25784.5	11047	35265.7
O15320	7	3	34.5956	0.249509	9.94344	1	1	ADK T1	DI	Cutaneous T-cell lymphoma-associated antigen 5 OS=Homo sapiens GN=CTAGE5 PE=1 SV=4	180.196	7.9073	106.693	14.7752	64.3982	0	0	0	236.449	0	140.592	263.299	190.39	20.4229	0	0
P13667	68	34	609.938	0.249614	1.40896	1;2;3;4;5	5	ADK T1	DH	Protein disulfide-isomerase A4 OS=Homo sapiens GN=PDIA4 PE=1 SV=2	63594.4	48863.9	68176.5	79089.2	56877.1	55553.6	98083.3	79940.7	85009.1	127018	71578.9	82334.5	59743.9	90105.2	98284.8	82663.4
P08133	96	50	789.823	0.24968	1.50572	1;2;3;4;5	5	DI	ADK T1	Annexin A6 OS=Homo sapiens GN=ANXA6 PE=1 SV=3	53678.5	83024.8	69401.4	73671.7	77213.6	61751.1	96130.4	144250	61360.4	74789.9	53324.3	62461.9	53702.9	68177.7	98103.6	73407.2
Q8WZ64	6	1	26.6473	0.250041	Infinity	4	1	DI	DH	Arf-GAP with Rho-GAP domain, ANK repeat and PH domain-containing protein 2 OS=Homo sapiens GN=ARAP2 PE=1 SV=3	0	0	0	0	7.30767	13.5848	0	0	0	0	0	9.73675	0	0	0	0
Q14142	3	1	13.231	0.250238	4.688	4	1	DH	ADK T2	Tripartite motif-containing protein 14 OS=Homo sapiens GN=TRIM14 PE=2 SV=2	569.664	191.484	82.7797	352.811	109.305	171.071	0	672.421	0	0	224.499	121.351	243.32	11.9577	0	0
Q9H8S9;Q7L9L4	5	3	35.8044	0.250674	1.4428	1;2;3	3	ADK T2	ADK T1	MOB kinase activator 1A OS=Homo sapiens GN=MOB1A PE=1 SV=4	981.29	1134.71	810.761	991.087	1153.9	898.066	1055.25	994.541	553.54	384.914	1868.06	1042.7	1284.33	1541.16	1307.04	1421.13
Q99543	2	1	8.6603	0.251073	3.89447	2	1	ADK T1	DI	DnaJ homolog subfamily C member 2 OS=Homo sapiens GN=DNAJC2 PE=1 SV=4	466.977	269.686	119.373	3.84411	78.998	249.888	44.9975	102.112	756.14	86.3405	460.869	550.4	251.108	461.199	799.058	200.095
P18887	1	1	6.2151	0.251601	Infinity	1	1	DI	DH	DNA repair protein XRCC1 OS=Homo sapiens GN=XRCC1 PE=1 SV=2	0	0	0	0	0.507921	0	3.78168	0	0	0	0	0	0.320314	0	0	0
P35606	57	17	371.616	0.251808	2.71483	1;2;3;4;5	5	ADK T1	ADK T2	Coatomer subunit beta' OS=Homo sapiens GN=COPB2 PE=1 SV=2	16611.2	11992.9	6655.68	3638.84	9438.46	6275.7	1412.84	10138.3	25083.7	8175.49	8557.18	7569.23	6984.97	3570.17	5487.88	2148.04
O15145	10	4	83.309	0.251836	1.73446	2;3	2	ADK T2	ADK T1	Actin-related protein 2/3 complex subunit 3 OS=Homo sapiens GN=ARPC3 PE=1 SV=3	4023.64	3207.57	3626.91	3136.09	2707.49	4029.93	5216.75	5785.19	3370.97	1031.57	4947.51	2267.43	2536.37	6076.11	7271.18	4266.41
Q8WXF7	3	1	19.0198	0.251946	Infinity	4	1	DH	ADK T2	Atlastin-1 OS=Homo sapiens GN=ATL1 PE=1 SV=1	77.2442	23.2526	0	0	29.2864	0	0	0	0	0	0	0.382346	0	0	0	0
O75828	14	6	123.574	0.252842	6.35457	2;3;4	3	ADK T2	DH	Carbonyl reductase [NADPH] 3 OS=Homo sapiens GN=CBR3 PE=1 SV=3	203.594	282.413	314.106	379.149	69.5114	323.029	511.085	474.624	28.4303	1128.48	574.852	985.984	341.725	4582.41	825.976	1743.6
Q96CN9	13	4	60.295	0.252846	2.2352	1	1	ADK T2	DH	GRIP and coiled-coil domain-containing protein 1 OS=Homo sapiens GN=GCC1 PE=1 SV=1	109.304	415.978	263.976	574.935	839.085	401.959	420.778	613.867	688.153	84.747	409.139	547.691	837.834	970.064	338.978	902.363
P35527	33	17	246.317	0.253354	1.78339	1;2;3;4	4	DI	ADK T2	Keratin, type I cytoskeletal 9 OS=Homo sapiens GN=KRT9 PE=1 SV=3	7759.59	2273.77	2590.44	9364.37	12342	9681.56	5985.39	8608.21	7197.07	6908.86	4395.64	4519.14	2446.83	3416.48	8049.7	6619.36
P48444	41	11	261.136	0.253656	1.97757	1;2;3;4;5	5	ADK T1	DI	Coatomer subunit delta OS=Homo sapiens GN=ARCN1 PE=1 SV=1	3479.99	3679.56	1795.33	3021.93	3362.25	1943.02	2187.19	1839.55	4954.14	8158.52	2734	2608.07	4270.91	2312.6	2212.87	4781.31
P61960	2	2	15.616	0.253671	Infinity	5	1	ADK T1	DH	Ubiquitin-fold modifier 1 OS=Homo sapiens GN=UFM1 PE=1 SV=1	0	0	0	0	0	0	32.072	0	0	11288.5	0	18.0879	0	0	0	0
P08571	3	2	15.0448	0.254002	2.92593	5	1	DI	ADK T1	Monocyte differentiation antigen CD14 OS=Homo sapiens GN=CD14 PE=1 SV=2	469.556	485.52	446.668	756.329	1347.33	546.142	883.148	1137.5	668.549	0	0	669.187	540.858	888.937	1405.86	0
P51159	9	2	54.2893	0.254139	1.64919	1;3;4;5	4	ADK T1	DI	Ras-related protein Rab-27A OS=Homo sapiens GN=RAB27A PE=1 SV=3	1441.61	1009.46	675.222	1413.14	1085.92	905.547	996.999	1375.8	2578.24	875.868	2350.41	1393.01	1546.91	1707.94	989.538	1830.76
Q8IYK2	2	2	10.1459	0.254156	2.85272	4	1	ADK T1	DI	Coiled-coil domain-containing protein 105 OS=Homo sapiens GN=CCDC105 PE=2 SV=3	131.098	124.867	96.5564	227.101	93.8039	133.26	181.435	148.377	449.583	592.669	354.54	191.82	222.262	449.468	570.648	29.1444
Q7Z7M9	1	1	4.8015	0.254339	2.45367	3	1	DH	ADK T2	Polypeptide N-acetylgalactosaminyltransferase 5 OS=Homo sapiens GN=GALNT5 PE=1 SV=1	116.236	143.771	293.705	24.829	42.1355	83.3991	89.7591	21.1288	0.00597801	0	6.82413	384.105	130.199	67.2618	38.3254	0
Q16531	41	12	231.296	0.255526	1.95916	1;2;3;4;5	5	ADK T1	DI	DNA damage-binding protein 1 OS=Homo sapiens GN=DDB1 PE=1 SV=1	2085.8	1424.59	2908.87	426.379	1291.83	1388.89	1208.68	804.611	2617.75	2987.34	1735.78	1855.48	1379.96	1522.61	1510.06	1183.67
P40855	5	3	27.3454	0.255623	4.20381	1	1	DH	ADK T1	Peroxisomal biogenesis factor 19 OS=Homo sapiens GN=PEX19 PE=1 SV=1	5941.42	2123.16	2403.02	6710.38	0	0	2071.31	2248.47	69.3277	3054.23	801.324	161.412	0	4343.43	2258.2	0
P25098	11	2	48.7473	0.255713	30.8524	1;4	2	ADK T1	DI	Beta-adrenergic receptor kinase 1 OS=Homo sapiens GN=ADRBK1 PE=1 SV=2	14.6075	167.396	0	0	0	0	49.2978	0	539.738	929.038	0	52.1788	0	0	53.7669	0
O43390	44	13	368.876	0.255908	1.55815	1;2;3;4	4	ADK T2	DH	Heterogeneous nuclear ribonucleoprotein R OS=Homo sapiens GN=HNRNPR PE=1 SV=1	18946.1	18701.9	19963.3	11806.1	21031.8	19066.1	21800.2	17430.9	17827.7	43491.8	15232.8	19802.5	19324.8	26733.4	25718.1	36386.5
Q92796	14	4	64.7862	0.256048	63.8383	1;2;3;4	4	ADK T1	DI	Disks large homolog 3 OS=Homo sapiens GN=DLG3 PE=1 SV=2	58.8852	49.6213	0	63.7288	2.63103	6.50825	0	0	45.9167	341.818	0	195.702	22.9773	39.0766	0	0
Q9BPW8	11	4	69.1769	0.25621	2.65508	3;4;5	3	ADK T1	DI	Protein NipSnap homolog 1 OS=Homo sapiens GN=NIPSNAP1 PE=1 SV=1	294.292	330.057	27.052	817.047	283.667	325.512	407.098	270.693	1142.48	489.457	400.21	1384.86	767.053	673.545	185.068	488.17
P30085	13	5	115.664	0.257623	1.38924	1;2;3;4;5	5	ADK T2	ADK T1	UMP-CMP kinase OS=Homo sapiens GN=CMPK1 PE=1 SV=3	8584.47	7133.62	10547.4	12156	5095.76	9795.91	10669.5	7371.77	4690.59	7626.92	7086.47	9944.67	8562.68	10070.6	10931.4	11207.6
O75821	8	4	47.5853	0.25813	1.79715	2;3	2	DH	ADK T1	Eukaryotic translation initiation factor 3 subunit G OS=Homo sapiens GN=EIF3G PE=1 SV=2	648.348	445.518	261.136	490.969	351.694	470.28	246.329	397.911	457.555	115.062	210.248	244.3	367.003	339.7	164.077	530.416
Q969X5	11	4	77.9252	0.258309	2.00377	2;3;4;5	4	DH	ADK T2	Endoplasmic reticulum-Golgi intermediate compartment protein 1 OS=Homo sapiens GN=ERGIC1 PE=1 SV=1	5423.4	7562.68	8118.89	3673.21	5431.01	6253.91	8392.57	4670.54	971.273	11557.5	2319	5132.87	4488.74	1838.09	4272.35	1766.61
Q00577	6	1	36.3808	0.258349	Infinity	1;2;3;5	4	DH	ADK T1	Transcriptional activator protein Pur-alpha OS=Homo sapiens GN=PURA PE=1 SV=2	34.2844	313.067	0	0	0	0	0	88.923	0	0	0	0	0	0	0	0
P02533	56	6	463.032	0.258782	3.67854	1;2;3;4	4	DI	ADK T2	Keratin, type I cytoskeletal 14 OS=Homo sapiens GN=KRT14 PE=1 SV=4	31.9872	419.254	0	1115.89	530.42	723.533	736.867	67.2309	103.63	5.29955	1591.73	143.618	545.13	14.3453	0	0
P54578	19	10	116.651	0.25882	2.61342	1;3;4;5	4	DH	ADK T2	Ubiquitin carboxyl-terminal hydrolase 14 OS=Homo sapiens GN=USP14 PE=1 SV=3	7243.36	4322.68	2040.26	1534.28	4226.95	1453.55	1652.19	1725.54	4086.59	656.428	1340.56	1490.44	2679.46	679.021	1437.47	997.448
Q9BYD1	4	1	22.0922	0.259507	3.58436	3;4;5	3	ADK T1	DI	39S ribosomal protein L13, mitochondrial OS=Homo sapiens GN=MRPL13 PE=1 SV=1	295.303	467.293	539.721	484.598	106.811	637.407	394.251	411.678	1906.99	1047.44	1685.04	916.815	353.758	855.663	426.396	0
Q14687	3	1	21.6691	0.259645	14.0013	5	1	DI	ADK T1	Genetic suppressor element 1 OS=Homo sapiens GN=GSE1 PE=1 SV=3	2326.79	1817.36	1517.94	739.77	986.374	2987.69	0	4983.17	0	0	224.249	415.493	460.862	849.812	101.451	0
P56470	21	13	198.482	0.259943	21.0136	1;2;3;4;5	5	ADK T1	ADK T2	Galectin-4 OS=Homo sapiens GN=LGALS4 PE=1 SV=1	741.428	1471.25	1150.09	3089.79	607.922	737.13	5252.58	3055.72	46686.7	60099.2	510.838	1838.21	1122.47	412.453	1135.44	2523.17
Q13564	16	4	94.1272	0.259957	Infinity	1;2;3;4	4	ADK T1	DH	NEDD8-activating enzyme E1 regulatory subunit OS=Homo sapiens GN=NAE1 PE=1 SV=1	0	0	0	0	0	0	0	0	18.2916	11.3277	0	0	0	0	16.6186	0
Q14103	22	12	172.661	0.260177	2.38752	1;2;3;4;5	5	ADK T1	DI	Heterogeneous nuclear ribonucleoprotein D0 OS=Homo sapiens GN=HNRNPD PE=1 SV=1	9152.55	5445.67	8670.6	8873.51	9264.11	6243.94	6887.72	7853.14	33263.3	24996.5	5634	8326.02	6517.13	12057.4	13758.1	18912.8
Q9NZ45	4	2	32.5352	0.260264	187.994	1;2	2	ADK T1	DI	CDGSH iron-sulfur domain-containing protein 1 OS=Homo sapiens GN=CISD1 PE=1 SV=1	18.0758	1.75426	3.34575	0	0	9.41156	0	3.57465	8.15932	2397.43	0	35.7412	11.6954	13.8466	34.3055	8.17277
P06241	10	1	53.6393	0.26043	Infinity	1;4	2	DH	ADK T2	Tyrosine-protein kinase Fyn OS=Homo sapiens GN=FYN PE=1 SV=3	0	0	1344.98	0	19.6433	931.838	15.9882	0	0	42.1895	21.4507	604.401	0	0	0	0
Q9NVI7;Q5T2N8	35	3	219.343	0.261527	20.9492	1;2;3;4;5	5	ADK T1	DI	ATPase family AAA domain-containing protein 3A OS=Homo sapiens GN=ATAD3A PE=1 SV=2	0	66.4629	0	315.778	0	0	53.568	142.633	1806.79	1385.37	917.981	0.0989243	35.903	214.528	316.34	505.609
P13929	30	7	268.227	0.261802	4.08328	2;3;4;5	4	DH	ADK T1	Beta-enolase OS=Homo sapiens GN=ENO3 PE=1 SV=4	2741.51	2159.66	2957.52	2109.56	2149.58	1758.8	899.028	2350.75	16.9697	963.581	790.85	669.835	1694.8	434.706	1477.12	0
Q01581	12	3	67.9305	0.261959	20.883	1;2;3;4;5	5	DI	ADK T2	Hydroxymethylglutaryl-CoA synthase, cytoplasmic OS=Homo sapiens GN=HMGCS1 PE=1 SV=2	164.201	485.626	41.0409	0	4461.25	401.033	116.948	286.467	196.976	0	10.6186	173.671	190.16	41.7177	20.2743	0
Q96PK6	38	9	253.922	0.262358	5.07073	1;2;3;4	4	DH	DI	RNA-binding protein 14 OS=Homo sapiens GN=RBM14 PE=1 SV=2	2394.84	2242.46	20178.7	1374.31	1113.75	2553.93	1113.95	383.369	3463.99	1405.84	346.94	1720.43	1466.12	1745.72	1054.64	1339.79
Q14683	73	19	427.094	0.2625	1.88047	1;2;3;4	4	ADK T2	DH	Structural maintenance of chromosomes protein 1A OS=Homo sapiens GN=SMC1A PE=1 SV=2	2146.59	1584.76	2604.42	2740.74	1520.19	2108.21	2738.27	4830.22	5046.81	2693.28	4919.15	2983.54	2078.85	2443.53	5505.69	7040.07
Q86YS6;A6NDJ8	6	1	37.9265	0.262548	3.96627	1;4	2	DH	ADK T2	Ras-related protein Rab-43 OS=Homo sapiens GN=RAB43 PE=1 SV=1	1283.97	386.058	654.382	979.689	437.336	699.889	638.102	175.801	0	57.735	548.915	837.102	317.762	78.6596	32.4401	404.187
Q14257	8	4	59.094	0.262961	2.23457	1;2	2	ADK T1	DH	Reticulocalbin-2 OS=Homo sapiens GN=RCN2 PE=1 SV=1	995.487	1171.89	763.45	396.66	976.55	1249.71	853.544	598.884	1904.54	951.48	1874.46	2705.03	2378.84	895.56	2520.66	357.434
Q96GE6	3	2	16.0655	0.263017	123.561	1;2;3	3	DH	ADK T2	Calmodulin-like protein 4 OS=Homo sapiens GN=CALML4 PE=2 SV=3	0	18.8591	108.131	3799.5	0	52.2348	0	0	0	0	0	71.2514	31.7779	0	0	0
Q9BUP3	6	3	34.7534	0.263072	Infinity	1;4	2	ADK T1	DI	Oxidoreductase HTATIP2 OS=Homo sapiens GN=HTATIP2 PE=1 SV=2	1.71152	0	0	0	0	0	0	0	2360.68	0	29.5629	0	0.311143	0	0	34.7981
P42765	25	15	218.721	0.263249	1.51056	1;2;3;4;5	5	ADK T1	ADK T2	3-ketoacyl-CoA thiolase, mitochondrial OS=Homo sapiens GN=ACAA2 PE=1 SV=2	24412.2	25722.8	20214.5	22089.2	34010.5	26238.2	29176	27599	58595	25942.5	33392.7	18918.9	17310.7	21182.7	21115.2	30986.5
Q9UN86	11	9	60.2836	0.263388	6.05169	1;2;3;4;5	5	ADK T1	ADK T2	Ras GTPase-activating protein-binding protein 2 OS=Homo sapiens GN=G3BP2 PE=1 SV=2	182.599	151.708	1632.93	93.4465	265.161	27.1274	117.776	259.083	1814.24	637.423	72.9406	804.907	87.4457	272.885	188.609	1.23797
Q96G03	46	18	306.156	0.263533	1.76466	1;2;3;4	4	DI	ADK T1	Phosphoglucomutase-2 OS=Homo sapiens GN=PGM2 PE=1 SV=4	5969.05	7019.66	5972.33	6971.61	3495.99	6604.54	3854.72	14043.5	5099.66	4069.92	4290.61	2406.16	7218.65	3216.9	4768.37	2890.04
Q8N3R3	3	1	14.2237	0.263665	13.7416	3	1	ADK T1	DI	Uncharacterized protein C3orf23 OS=Homo sapiens GN=C3orf23 PE=2 SV=2	0	18.6604	42.4432	0	9.76104	25.5801	20.7341	0	0	519.627	215.607	35.3265	43.5327	155.52	14.7227	229.636
Q14839	39	12	218.45	0.264212	4.20447	1;2;3	3	ADK T1	ADK T2	Chromodomain-helicase-DNA-binding protein 4 OS=Homo sapiens GN=CHD4 PE=1 SV=2	781.753	1065.91	372.784	612.413	1146.06	2081.04	36.4159	1596.62	1553.22	3332.42	149.075	1127.01	1259.22	71.3857	46.3556	88.56
Q9Y224	17	4	117.773	0.264318	2.15946	1;2;3;4;5	5	DI	ADK T2	UPF0568 protein C14orf166 OS=Homo sapiens GN=C14orf166 PE=1 SV=1	1449.14	1666.5	1079.77	2074.27	2525.3	1083.39	1600.91	1816.48	2850.14	1758.1	802.89	283.02	1011.29	300.934	773.41	1168
Q9Y2R0	4	3	35.6917	0.264444	27.82	1	1	ADK T1	DH	Coiled-coil domain-containing protein 56 OS=Homo sapiens GN=CCDC56 PE=1 SV=1	7.76141	0	0	0	11.1302	26.9524	21.3508	0	89.0552	0	17.712	109.155	24.3418	0	0	14.4089
Q14680	3	1	14.3335	0.264682	2.24414	2	1	ADK T2	ADK T1	Maternal embryonic leucine zipper kinase OS=Homo sapiens GN=MELK PE=1 SV=3	6030.03	5904.61	7962.16	0	3477.5	3147.23	9288.32	7438.17	0	0	11437.8	7036.65	6840.56	12854.8	13188.6	8575.34
Q8WWK9	1	1	4.8371	0.264712	23.2862	3	1	ADK T1	DI	Cytoskeleton-associated protein 2 OS=Homo sapiens GN=CKAP2 PE=1 SV=1	0	16.954	10.4028	0	0	14.706	0	0	128.268	167.215	0	46.9642	11.7755	44.5235	0	0
Q13190	7	2	34.8372	0.264877	2.52761	1;3	2	ADK T2	DH	Syntaxin-5 OS=Homo sapiens GN=STX5 PE=1 SV=2	211.738	671.593	20.3805	136.809	379.333	604.618	573.821	728.419	88.3385	668.511	498.018	177.854	705.865	649.651	1171.43	103.084
[truncated: 3,571 more rows]
