# Supplementary material for: OLFM4, KNG1 and Sec24C identified by proteomics and immunohistochemistry as potential markers of early colorectal cancer stages
Source: Clin Proteomics. 2017 Mar 24;14:9. doi: 10.1186/s12014-017-9143-3 (PMC5364649; doi:10.1186/s12014-017-9143-3)
Supplement: Supplementary file 2 — Additional file 2: Table S2. The 121 proteins found as most discriminant in the DH versus DI versus pT1N0M0 versus pT2N0M0 comparison and common to the list of proteins found significant in the pT1N0M0 versus pT2N0M0 analysis are reported with p value, Fc and with the results of the analysis on GEXC. Abbreviations: DH: diverticulitis (adjacent normal tissue), DI: diverticulitis inflammatory (diverticulitis zone itself), ADK: adenocarcinome, GEXC: Gene Expression Commons, NR: Not relevant, Absent: Not available in the Data set, yes: the distribution of the gene expression between groups showed a similar tendency to the protein distribution obtained by proteomics, no: the distribution of the gene expression between groups did not showed a similar tendency to the protein distribution obtained by proteomics, The proteins previously associated with cancer development or CRC [19–22, 45] are in bold. Protein selected and validated in this paper are in red. Proteins found significant between normal enterocytes and cancer cells are in blue. Proteins found significant between stromal cells of colon adenocarcinoma and non-neoplastic colon mucosa are in green. [file 12014_2017_9143_MOESM2_ESM.xlsx]

## Sheet: Feuil1
Additional file Table S2
					Comparison DH versus DI versus T1N0M0 versusT2N0M0				Comparison T1N0M0 versus T2N0M0
Uniprot	Protein	Peptide	Peptides used	Confidence	Anova	Max fold	Highest	Lowest	Anova	Max fold	Highest	Lowest	GEXC
Accession number	Description	count	for quantitation	score	p-value	change	mean condition	mean condition	p-value	change	mean condition	mean condition	Results
Q9Y4Z0	U6 snRNA-associated Sm-like protein LSm4 OS=Homo sapiens GN=LSM4 PE=1 SV=1	4	2	32.068	0.000192697	Infinity	ADK T1	ADK T2	0.00011069	Infinity	ADK T1	ADK T2	NR
P12081	Histidine--tRNA ligase, cytoplasmic OS=Homo sapiens GN=HARS PE=1 SV=2	32	8	199.771	0.0119825	Infinity	ADK T1	ADK T2	0.000138255	Infinity	ADK T1	ADK T2	NR
Q9BSH5	Haloacid dehalogenase-like hydrolase domain-containing protein 3 OS=Homo sapiens GN=HDHD3 PE=1 SV=1	8	5	48.086	0.000988287	Infinity	ADK T1	ADK T2	0.00103196	Infinity	ADK T1	ADK T2	NR
Q96B97	SH3 domain-containing kinase-binding protein 1 OS=Homo sapiens GN=SH3KBP1 PE=1 SV=2	28	7	167.558	4.73675e-05	Infinity	ADK T1	DI	0.00115113	Infinity	ADK T1	ADK T2	NR
P29400	Collagen alpha-5(IV) chain OS=Homo sapiens GN=COL4A5 PE=1 SV=2	12	3	56.942	0.000376722	Infinity	ADK T1	DI	0.0078371	Infinity	ADK T1	ADK T2	NR
Q96L46	Calpain small subunit 2 OS=Homo sapiens GN=CAPNS2 PE=2 SV=2	3	2	17.680	0.0145527	Infinity	ADK T1	DH	0.008976	Infinity	ADK T1	ADK T2	no
Q9Y2Y8	Proteoglycan 3 OS=Homo sapiens GN=PRG3 PE=1 SV=2	1	1	5.753	0.00253428	Infinity	ADK T1	DH	0.0260715	Infinity	ADK T1	ADK T2	no
Q2NL82	Pre-rRNA-processing protein TSR1 homolog OS=Homo sapiens GN=TSR1 PE=1 SV=1	2	1	10.028	0.0125961	Infinity	ADK T1	DI	0.0272298	Infinity	ADK T1	ADK T2	NR
Q8WWL7	G2/mitotic-specific cyclin-B3 OS=Homo sapiens GN=CCNB3 PE=1 SV=2	2	1	8.002	0.046604	Infinity	ADK T1	DI	0.027934	Infinity	ADK T1	ADK T2	NR
P54855	UDP-glucuronosyltransferase 2B15 OS=Homo sapiens GN=UGT2B15 PE=1 SV=3	19	2	123.816	0.0249047	Infinity	ADK T1	ADK T2	0.0290268	Infinity	ADK T1	ADK T2	NR
P56556	NADH dehydrogenase [ubiquinone] 1 alpha subcomplex subunit 6 OS=Homo sapiens GN=NDUFA6 PE=1 SV=3	5	2	28.135	0.0136436	Infinity	ADK T1	ADK T2	0.0297098	Infinity	ADK T1	ADK T2	NR
Q9H9E3	Conserved oligomeric Golgi complex subunit 4 OS=Homo sapiens GN=COG4 PE=1 SV=3	14	2	62.907	0.00342669	Infinity	ADK T1	DH	0.0301391	Infinity	ADK T1	ADK T2	no
Q86SF2	N-acetylgalactosaminyltransferase 7 OS=Homo sapiens GN=GALNT7 PE=1 SV=1	10	2	57.043	0.00374986	Infinity	ADK T1	DH	0.0314736	Infinity	ADK T1	ADK T2	yes
Q9NPD3	Exosome complex component RRP41 OS=Homo sapiens GN=EXOSC4 PE=1 SV=3	2	1	11.168	0.029368	Infinity	ADK T1	DH	0.0318373	Infinity	ADK T1	ADK T2	yes
O75410	Transforming acidic coiled-coil-containing protein 1 OS=Homo sapiens GN=TACC1 PE=1 SV=2	6	1	28.140	0.0160834	Infinity	ADK T1	DI	0.0335356	Infinity	ADK T1	ADK T2	NR
Q9NR56	Muscleblind-like protein 1 OS=Homo sapiens GN=MBNL1 PE=1 SV=2	3	1	24.855	0.022032	Infinity	ADK T1	DI	0.037465	Infinity	ADK T1	ADK T2	NR
P55957	BH3-interacting domain death agonist OS=Homo sapiens GN=BID PE=1 SV=1	2	1	11.227	0.0339457	Infinity	ADK T1	DI	0.0397281	Infinity	ADK T1	ADK T2	NR
Q9HC36	RNA methyltransferase-like protein 1 OS=Homo sapiens GN=RNMTL1 PE=1 SV=2	4	2	20.501	0.0089878	Infinity	ADK T1	DH	0.04795	Infinity	ADK T1	ADK T2	no
P50897	Palmitoyl-protein thioesterase 1 OS=Homo sapiens GN=PPT1 PE=1 SV=1	4	1	30.567	0.00935342	Infinity	ADK T1	DH	0.0488822	Infinity	ADK T1	ADK T2	yes
P07148	Fatty acid-binding protein, liver OS=Homo sapiens GN=FABP1 PE=1 SV=1	11	4	117.968	0.0131953	2329.52	ADK T1	ADK T2	0.00896754	2329.52	ADK T1	ADK T2	NR
P33240	Cleavage stimulation factor subunit 2 OS=Homo sapiens GN=CSTF2 PE=1 SV=1	7	4	42.560	0.000368923	1112.01	ADK T1	DI	0.002249	405.044	ADK T1	ADK T2	NR
Q6YP21	Kynurenine--oxoglutarate transaminase 3 OS=Homo sapiens GN=CCBL2 PE=1 SV=1	4	1	27.710	0.00338633	Infinity	ADK T1	DH	0.00869501	219.038	ADK T1	ADK T2	no
P21912	Succinate dehydrogenase [ubiquinone] iron-sulfur subunit, mitochondrial OS=Homo sapiens GN=SDHB PE=1 SV=3	23	4	151.473	0.00105735	203.457	ADK T1	ADK T2	0.0124618	203.457	ADK T1	ADK T2	NR
P21953	2-oxoisovalerate dehydrogenase subunit beta, mitochondrial OS=Homo sapiens GN=BCKDHB PE=1 SV=2	5	2	30.860	0.0011701	16539.5	ADK T1	DI	0.00858408	175.832	ADK T1	ADK T2	NR
Q16630	Cleavage and polyadenylation specificity factor subunit 6 OS=Homo sapiens GN=CPSF6 PE=1 SV=2	7	3	60.558	0.0237562	157.434	ADK T1	ADK T2	0.0101332	157.434	ADK T1	ADK T2	NR
P22392	Nucleoside diphosphate kinase B OS=Homo sapiens GN=NME2 PE=1 SV=1	15	2	150.365	0.00323892	181.022	DH	ADK T1	0.00993472	156.55	ADK T2	ADK T1	yes
P15559	NAD(P)H dehydrogenase [quinone] 1 OS=Homo sapiens GN=NQO1 PE=1 SV=1	6	4	33.081	0.0210321	103.628	ADK T1	ADK T2	0.0296827	103.628	ADK T1	ADK T2	NR
Q9BVG4	UPF0368 protein Cxorf26 OS=Homo sapiens GN=CXorf26 PE=1 SV=1	8	2	53.176	0.0106705	491.022	DH	DI	0.0247117	74.4015	ADK T1	ADK T2	NR
P05388	60S acidic ribosomal protein P0 OS=Homo sapiens GN=RPLP0 PE=1 SV=1	20	3	166.422	0.0188511	82.1883	ADK T1	DI	0.0154204	74.3959	ADK T1	ADK T2	NR
P30622	CAP-Gly domain-containing linker protein 1 OS=Homo sapiens GN=CLIP1 PE=1 SV=2	18	3	81.647	0.00836054	Infinity	ADK T1	DH	0.029697	60.1691	ADK T1	ADK T2	no
Q9BZF9	Uveal autoantigen with coiled-coil domains and ankyrin repeats OS=Homo sapiens GN=UACA PE=1 SV=2	6	1	31.077	0.00395073	Infinity	ADK T2	DH	0.00579195	38.866	ADK T2	ADK T1	yes
P62244	40S ribosomal protein S15a OS=Homo sapiens GN=RPS15A PE=1 SV=2	6	3	47.705	0.0355594	83.2169	ADK T1	DH	0.0189087	38.324	ADK T1	ADK T2	no
O95292	Vesicle-associated membrane protein-associated protein B/C OS=Homo sapiens GN=VAPB PE=1 SV=3	9	4	86.092	0.00413135	103.49	ADK T1	DH	0.00973219	36.3581	ADK T1	ADK T2	yes
P53992	Protein transport protein Sec24C OS=Homo sapiens GN=SEC24C PE=1 SV=3	18	5	94.212	0.0280059	33.1406	ADK T2	ADK T1	0.0395471	33.1406	ADK T2	ADK T1	NR
Q07812	Apoptosis regulator BAX OS=Homo sapiens GN=BAX PE=1 SV=1	4	2	37.005	0.0495249	48.9605	ADK T1	DI	0.0197295	30.4494	ADK T1	ADK T2	NR
P21926	CD9 antigen OS=Homo sapiens GN=CD9 PE=1 SV=4	3	1	22.500	0.00739336	28.7533	ADK T1	ADK T2	0.0136689	28.7533	ADK T1	ADK T2	NR
Q6UX06	Olfactomedin-4 OS=Homo sapiens GN=OLFM4 PE=1 SV=1	20	7	148.446	0.0391936	28.1832	ADK T1	DH	ns	/	/	/	yes
Q6NXG1	Epithelial splicing regulatory protein 1 OS=Homo sapiens GN=ESRP1 PE=1 SV=2	10	2	66.522	0.000328014	Infinity	ADK T1	DH	0.00819609	24.9683	ADK T1	ADK T2	yes
Q9P0L2	Serine/threonine-protein kinase MARK1 OS=Homo sapiens GN=MARK1 PE=1 SV=2	6	1	33.120	0.00413032	Infinity	ADK T1	DI	0.0130929	23.6321	ADK T1	ADK T2	NR
Q8NBF6	Late secretory pathway protein AVL9 homolog OS=Homo sapiens GN=AVL9 PE=1 SV=1	4	1	20.631	0.00781609	22.4954	ADK T2	ADK T1	0.00099044	22.4954	ADK T2	ADK T1	NR
Q8NB12	SET and MYND domain-containing protein 1 OS=Homo sapiens GN=SMYD1 PE=2 SV=1	3	2	18.238	0.0188703	47.9359	DI	ADK T1	0.0276797	22.4051	ADK T2	ADK T1	NR
Q96C19	EF-hand domain-containing protein D2 OS=Homo sapiens GN=EFHD2 PE=1 SV=1	33	11	262.747	0.0208722	21.3111	ADK T1	ADK T2	0.0157734	21.3111	ADK T1	ADK T2	NR
Q01524	Defensin-6 OS=Homo sapiens GN=DEFA6 PE=1 SV=1	2	2	15.423	8.35392e-05	Infinity	ADK T1	DI	0.0115235	20.8488	ADK T1	ADK T2	NR
P42226	Signal transducer and activator of transcription 6 OS=Homo sapiens GN=STAT6 PE=1 SV=1	4	4	27.060	0.0298416	16.6718	ADK T1	ADK T2	0.0105497	16.6718	ADK T1	ADK T2	NR
P62312	U6 snRNA-associated Sm-like protein LSm6 OS=Homo sapiens GN=LSM6 PE=1 SV=1	5	2	32.874	0.0187994	15.628	ADK T1	ADK T2	0.0336961	15.628	ADK T1	ADK T2	NR
P99999	Cytochrome c OS=Homo sapiens GN=CYCS PE=1 SV=2	6	5	58.037	0.0135574	13.4761	ADK T1	ADK T2	0.0269653	13.4761	ADK T1	ADK T2	NR
Q08209	Serine/threonine-protein phosphatase 2B catalytic subunit alpha isoform OS=Homo sapiens GN=PPP3CA PE=1 SV=1	20	7	116.985	0.0183701	13.3609	ADK T1	ADK T2	0.0356671	13.3609	ADK T1	ADK T2	NR
Q9P2B2	Prostaglandin F2 receptor negative regulator OS=Homo sapiens GN=PTGFRN PE=1 SV=2	25	8	145.645	0.0306804	13.1451	ADK T1	ADK T2	0.0457826	13.1451	ADK T1	ADK T2	NR
Q9UBY9	Heat shock protein beta-7 OS=Homo sapiens GN=HSPB7 PE=1 SV=1	7	3	64.213	0.00119912	41.4271	DH	ADK T1	0.044101	12.4709	ADK T2	ADK T1	yes
Q8N4A0	Polypeptide N-acetylgalactosaminyltransferase 4 OS=Homo sapiens GN=GALNT4 PE=1 SV=2	21	6	125.892	0.0423671	60.5334	DH	DI	0.0235225	12.1519	ADK T1	ADK T2	NR
P11802	Cyclin-dependent kinase 4 OS=Homo sapiens GN=CDK4 PE=1 SV=2	2	1	12.184	0.00939035	12.5722	DI	ADK T1	0.0397472	12.1106	ADK T2	ADK T1	NR
Q53FA7	Quinone oxidoreductase PIG3 OS=Homo sapiens GN=TP53I3 PE=1 SV=2	6	2	36.496	0.0215409	87.3015	ADK T1	DI	0.0199498	10.1049	ADK T1	ADK T2	NR
P02769	Serum albumin OS=Bos taurus GN=ALB PE=1 SV=4	91	45	1067.904	0.000455966	8.69263	ADK T1	ADK T2	0.00711591	8.69263	ADK T1	ADK T2	NR
Q9P206	Uncharacterized protein KIAA1522 OS=Homo sapiens GN=KIAA1522 PE=1 SV=2	3	1	14.335	0.0210868	14.2761	DH	ADK T2	0.0229486	8.4231	ADK T1	ADK T2	yes
O00567	Nucleolar protein 56 OS=Homo sapiens GN=NOP56 PE=1 SV=4	31	13	208.789	0.00731914	19.9483	ADK T1	DI	0.0471857	7.48561	ADK T1	ADK T2	NR
O43795	Unconventional myosin-Ib OS=Homo sapiens GN=MYO1B PE=2 SV=3	43	13	244.578	0.00563702	14.042	ADK T1	DI	0.0310618	7.18921	ADK T1	ADK T2	NR
Q9Y276	Mitochondrial chaperone BCS1 OS=Homo sapiens GN=BCS1L PE=1 SV=1	8	4	39.064	0.0319136	7.07258	ADK T1	ADK T2	0.0473371	7.07258	ADK T1	ADK T2	NR
P46937	Yorkie homolog OS=Homo sapiens GN=YAP1 PE=1 SV=2	8	1	38.215	0.0104987	46.6891	DI	ADK T1	0.0169369	6.90039	ADK T2	ADK T1	NR
P11172	Uridine 5'-monophosphate synthase OS=Homo sapiens GN=UMPS PE=1 SV=1	14	4	86.741	0.0153473	13.9259	ADK T1	DI	0.0198692	6.63842	ADK T1	ADK T2	NR
Q14244	Ensconsin OS=Homo sapiens GN=MAP7 PE=1 SV=1	17	7	94.322	0.0296357	6.60348	ADK T1	ADK T2	0.03279	6.60348	ADK T1	ADK T2	NR
Q9BYT8	Neurolysin, mitochondrial OS=Homo sapiens GN=NLN PE=1 SV=1	14	4	74.223	0.0010715	89.2855	ADK T1	DI	0.00387634	6.43606	ADK T1	ADK T2	NR
P07478;Q8NHM4	Trypsin-2 OS=Homo sapiens GN=PRSS2 PE=1 SV=1	4	1	28.364	0.0171637	Infinity	ADK T1	DH	0.0416795	6.38237	ADK T1	ADK T2	no
Q9UDT6	CAP-Gly domain-containing linker protein 2 OS=Homo sapiens GN=CLIP2 PE=1 SV=1	28	5	145.136	0.0397195	7.93014	DI	ADK T1	0.0372711	6.2194	ADK T2	ADK T1	NR
P62979	Ubiquitin-40S ribosomal protein S27a OS=Homo sapiens GN=RPS27A PE=1 SV=2	12	1	109.847	0.0422552	32.1346	ADK T2	DH	0.0274933	6.01056	ADK T2	ADK T1	yes
P28070	Proteasome subunit beta type-4 OS=Homo sapiens GN=PSMB4 PE=1 SV=4	17	4	131.591	0.000263972	17.2035	ADK T1	DI	0.0216189	5.92516	ADK T1	ADK T2	NR
P55201	Peregrin OS=Homo sapiens GN=BRPF1 PE=1 SV=2	7	2	32.453	0.00152359	22.0548	DH	ADK T2	0.0413313	5.86085	ADK T1	ADK T2	no
Q96PZ0	Pseudouridylate synthase 7 homolog OS=Homo sapiens GN=PUS7 PE=1 SV=2	9	2	40.587	0.00591093	Infinity	ADK T2	DI	0.0267	5.85112	ADK T2	ADK T1	NR
Q7Z3Z4	Piwi-like protein 4 OS=Homo sapiens GN=PIWIL4 PE=2 SV=2	4	1	23.700	0.0434771	5.80583	ADK T2	ADK T1	0.0211982	5.80583	ADK T2	ADK T1	NR
P27361	Mitogen-activated protein kinase 3 OS=Homo sapiens GN=MAPK3 PE=1 SV=4	31	10	215.427	0.020371	5.52968	ADK T1	ADK T2	0.0083107	5.52968	ADK T1	ADK T2	NR
P33993	DNA replication licensing factor MCM7 OS=Homo sapiens GN=MCM7 PE=1 SV=4	33	8	166.456	0.0206422	20.3162	ADK T1	DH	0.0445111	5.32558	ADK T1	ADK T2	absent
O60264	SWI/SNF-related matrix-associated actin-dependent regulator of chromatin subfamily A member 5 OS=Homo sapiens GN=SMARCA5 PE=1 SV=1	38	10	229.371	0.0171916	5.26397	ADK T1	ADK T2	0.00940916	5.26397	ADK T1	ADK T2	NR
P23368	NAD-dependent malic enzyme, mitochondrial OS=Homo sapiens GN=ME2 PE=1 SV=1	22	11	161.736	0.0141054	5.39037	DH	ADK T2	0.00831884	5.16004	ADK T1	ADK T2	no
P05166	Propionyl-CoA carboxylase beta chain, mitochondrial OS=Homo sapiens GN=PCCB PE=1 SV=3	34	17	235.491	0.00381604	4.85104	ADK T1	ADK T2	0.00726097	4.85104	ADK T1	ADK T2	NR
P16219	Short-chain specific acyl-CoA dehydrogenase, mitochondrial OS=Homo sapiens GN=ACADS PE=1 SV=1	23	9	160.974	0.00761939	4.81592	ADK T1	ADK T2	0.0131813	4.81592	ADK T1	ADK T2	NR
P13646	Keratin, type I cytoskeletal 13 OS=Homo sapiens GN=KRT13 PE=1 SV=4	47	5	362.756	0.0119652	4.65922	ADK T2	ADK T1	0.0428074	4.65922	ADK T2	ADK T1	NR
O14579	Coatomer subunit epsilon OS=Homo sapiens GN=COPE PE=1 SV=3	21	8	152.569	0.00313577	4.6542	ADK T1	DI	0.00868219	4.55575	ADK T1	ADK T2	NR
P25786	Proteasome subunit alpha type-1 OS=Homo sapiens GN=PSMA1 PE=1 SV=1	13	7	130.485	0.0157089	4.34574	ADK T1	ADK T2	0.0277786	4.34574	ADK T1	ADK T2	NR
Q9H7B2	Ribosome production factor 2 homolog OS=Homo sapiens GN=RPF2 PE=1 SV=2	1	1	5.411	0.0155985	63.6217	ADK T1	DI	0.0375635	4.21817	ADK T1	ADK T2	NR
P05164	Myeloperoxidase OS=Homo sapiens GN=MPO PE=1 SV=1	62	19	454.901	0.0339236	4.2034	ADK T2	DH	0.0169915	4.11747	ADK T2	ADK T1	no
P61163	Alpha-centractin OS=Homo sapiens GN=ACTR1A PE=1 SV=1	15	6	99.218	0.0280776	5.18814	DI	ADK T1	0.0313477	3.98711	ADK T2	ADK T1	NR
P01042	Kininogen-1 OS=Homo sapiens GN=KNG1 PE=1 SV=2	18	8	112.964	0.0216334	4.35598	DI	ADK T1	0.0374973	3.92371	ADK T2	ADK T1	NR
Q6DD88	Atlastin-3 OS=Homo sapiens GN=ATL3 PE=1 SV=1	16	5	104.892	0.0390013	5.16257	DI	ADK T1	0.0469512	3.77559	ADK T2	ADK T1	NR
Q9NVU0	DNA-directed RNA polymerase III subunit RPC5 OS=Homo sapiens GN=POLR3E PE=1 SV=1	5	1	27.594	0.00472879	3.65673	ADK T2	ADK T1	0.0313309	3.65673	ADK T2	ADK T1	NR
Q9NRI5	Disrupted in schizophrenia 1 protein OS=Homo sapiens GN=DISC1 PE=1 SV=3	7	1	32.589	0.0476342	24.9043	ADK T2	DH	0.0305764	3.56776	ADK T2	ADK T1	yes
P12882	Myosin-1 OS=Homo sapiens GN=MYH1 PE=1 SV=3	42	4	230.687	0.022708	3.55209	ADK T2	ADK T1	0.0395394	3.55209	ADK T2	ADK T1	NR
P35611	Alpha-adducin OS=Homo sapiens GN=ADD1 PE=1 SV=2	21	8	113.074	0.0181544	3.53003	ADK T1	ADK T2	0.023949	3.53003	ADK T1	ADK T2	NR
P82933	28S ribosomal protein S9, mitochondrial OS=Homo sapiens GN=MRPS9 PE=1 SV=2	14	6	84.082	0.0141328	4.91873	ADK T1	DI	0.0417282	3.51648	ADK T1	ADK T2	NR
Q9NWX6	Probable tRNA(His) guanylyltransferase OS=Homo sapiens GN=THG1L PE=1 SV=2	2	1	11.203	0.0292366	4.23938	ADK T1	DI	0.0310204	3.41778	ADK T1	ADK T2	NR
P02760	Protein AMBP OS=Homo sapiens GN=AMBP PE=1 SV=1	11	4	96.083	0.0429621	6.06247	DI	ADK T1	0.0161578	3.32806	ADK T2	ADK T1	NR
Q9H254	Spectrin beta chain, brain 3 OS=Homo sapiens GN=SPTBN4 PE=1 SV=2	33	9	183.310	0.0332351	3.47957	ADK T1	DH	0.0284426	3.27595	ADK T1	ADK T2	no
Q03252	Lamin-B2 OS=Homo sapiens GN=LMNB2 PE=1 SV=3	71	20	504.641	0.0148148	3.23072	ADK T1	ADK T2	0.0321253	3.23072	ADK T1	ADK T2	NR
Q02818	Nucleobindin-1 OS=Homo sapiens GN=NUCB1 PE=1 SV=4	33	19	247.180	0.0358374	3.11444	ADK T1	ADK T2	0.0241292	3.11444	ADK T1	ADK T2	NR
P35573	Glycogen debranching enzyme OS=Homo sapiens GN=AGL PE=1 SV=3	17	3	95.704	0.0275704	3.33234	DH	ADK T2	0.0470533	3.0476	ADK T1	ADK T2	no
P00738	Haptoglobin OS=Homo sapiens GN=HP PE=1 SV=1	36	10	293.337	0.00158712	4.14558	DI	ADK T1	0.0146155	3.03754	ADK T2	ADK T1	NR
Q2VIR3	Putative eukaryotic translation initiation factor 2 subunit 3-like protein OS=Homo sapiens GN=EIF2S3L PE=5 SV=2	14	1	113.350	3.59984e-05	11.2425	DI	ADK T1	0.0240603	3.02758	ADK T2	ADK T1	NR
Q9BW85	Coiled-coil domain-containing protein 94 OS=Homo sapiens GN=CCDC94 PE=1 SV=1	2	1	14.016	0.00843909	4.7631	DH	ADK T1	0.049417	2.96117	ADK T2	ADK T1	yes
P04424	Argininosuccinate lyase OS=Homo sapiens GN=ASL PE=1 SV=4	33	13	237.490	0.00284757	3.67671	ADK T1	DI	0.0245679	2.95758	ADK T1	ADK T2	NR
Q92820	Gamma-glutamyl hydrolase OS=Homo sapiens GN=GGH PE=1 SV=2	13	4	84.585	0.000314796	2.93414	ADK T2	ADK T1	0.00515964	2.93414	ADK T2	ADK T1	NR
Q9UMS4	Pre-mRNA-processing factor 19 OS=Homo sapiens GN=PRPF19 PE=1 SV=1	19	11	144.688	0.0247825	2.86552	ADK T1	ADK T2	0.0327019	2.86552	ADK T1	ADK T2	NR
O15305	Phosphomannomutase 2 OS=Homo sapiens GN=PMM2 PE=1 SV=1	18	9	129.342	0.0428614	3.05598	DI	ADK T2	0.0230517	2.78	ADK T1	ADK T2	NR
P46783	40S ribosomal protein S10 OS=Homo sapiens GN=RPS10 PE=1 SV=1	5	3	37.636	0.0218264	3.03968	ADK T1	DI	0.0154905	2.75813	ADK T1	ADK T2	NR
O76041	Nebulette OS=Homo sapiens GN=NEBL PE=2 SV=1	17	5	80.841	1.64077e-05	7.2344	DI	ADK T1	0.00806767	2.57026	ADK T2	ADK T1	NR
P21397	Amine oxidase [flavin-containing] A OS=Homo sapiens GN=MAOA PE=1 SV=1	41	16	305.615	2.20172e-05	3.33163	DH	ADK T2	0.000170117	2.54349	ADK T1	ADK T2	no
Q9HC35	Echinoderm microtubule-associated protein-like 4 OS=Homo sapiens GN=EML4 PE=1 SV=3	54	24	355.653	0.0043834	2.49767	ADK T1	ADK T2	0.00454309	2.49767	ADK T1	ADK T2	NR
A8K7I4	Calcium-activated chloride channel regulator 1 OS=Homo sapiens GN=CLCA1 PE=1 SV=3	65	25	589.431	0.0191317	2.42623	ADK T1	ADK T2	0.0238411	2.42623	ADK T1	ADK T2	NR
Q460N3	Poly [ADP-ribose] polymerase 15 OS=Homo sapiens GN=PARP15 PE=1 SV=1	2	1	9.532	0.00460271	9.96795	DH	ADK T1	0.047691	2.3885	ADK T2	ADK T1	yes
P50552	Vasodilator-stimulated phosphoprotein OS=Homo sapiens GN=VASP PE=1 SV=3	32	8	238.435	0.0472689	2.78268	ADK T1	DI	0.0454541	2.38685	ADK T1	ADK T2	NR
Q96DH6;O43347	RNA-binding protein Musashi homolog 2 OS=Homo sapiens GN=MSI2 PE=1 SV=1	4	3	29.516	0.00670521	24.3821	ADK T1	DI	0.0172799	2.3857	ADK T1	ADK T2	NR
Q96I99	Succinyl-CoA ligase [GDP-forming] subunit beta, mitochondrial OS=Homo sapiens GN=SUCLG2 PE=1 SV=2	46	21	338.517	0.0279129	2.35547	ADK T1	ADK T2	0.0395786	2.35547	ADK T1	ADK T2	NR
P06576	ATP synthase subunit beta, mitochondrial OS=Homo sapiens GN=ATP5B PE=1 SV=3	42	29	479.389	0.0104728	2.30945	ADK T1	ADK T2	0.0154556	2.30945	ADK T1	ADK T2	NR
Q14315	Filamin-C OS=Homo sapiens GN=FLNC PE=1 SV=3	189	58	1377.036	0.00484524	4.59335	DH	ADK T1	0.028652	2.30845	ADK T2	ADK T1	yes
O95394	Phosphoacetylglucosamine mutase OS=Homo sapiens GN=PGM3 PE=1 SV=1	11	4	68.735	0.0329067	2.26911	ADK T2	ADK T1	0.0236117	2.26911	ADK T2	ADK T1	NR
Q00688	Peptidyl-prolyl cis-trans isomerase FKBP3 OS=Homo sapiens GN=FKBP3 PE=1 SV=1	18	4	119.505	0.00488995	2.83283	ADK T1	DI	0.0383674	2.25701	ADK T1	ADK T2	NR
Q96R06	Sperm-associated antigen 5 OS=Homo sapiens GN=SPAG5 PE=1 SV=2	5	1	25.682	0.00334853	2.75233	DI	ADK T1	0.0342897	2.2344	ADK T2	ADK T1	NR
P02788	Lactotransferrin OS=Homo sapiens GN=LTF PE=1 SV=6	78	39	666.466	0.000404555	5.81437	ADK T2	DH	0.0281884	2.21553	ADK T2	ADK T1	yes
Q08AH1	Acyl-coenzyme A synthetase ACSM1, mitochondrial OS=Homo sapiens GN=ACSM1 PE=2 SV=1	2	1	10.691	0.000929565	4.3303	ADK T1	DI	0.0155263	2.10112	ADK T1	ADK T2	NR
O95831	Apoptosis-inducing factor 1, mitochondrial OS=Homo sapiens GN=AIFM1 PE=1 SV=1	38	14	283.436	0.0284676	2.08725	ADK T1	DH	0.0360839	2.05304	ADK T1	ADK T2	no
P23229	Integrin alpha-6 OS=Homo sapiens GN=ITGA6 PE=1 SV=4	57	26	343.666	0.0111332	2.04723	ADK T1	ADK T2	0.00506209	2.04723	ADK T1	ADK T2	NR
P14868	Aspartate--tRNA ligase, cytoplasmic OS=Homo sapiens GN=DARS PE=1 SV=2	46	23	315.505	0.00551704	2.07873	DH	ADK T2	0.0299071	2.02503	ADK T1	ADK T2	yes
P49368;Q16878	T-complex protein 1 subunit gamma OS=Homo sapiens GN=CCT3 PE=1 SV=4	57	24	417.057	0.0145998	2.73342	ADK T1	DI	0.046901	2.01253	ADK T1	ADK T2	NR
O60271	C-Jun-amino-terminal kinase-interacting protein 4 OS=Homo sapiens GN=SPAG9 PE=1 SV=4	12	2	65.236	5.26789e-06	4.83671	DI	ADK T1	0.0041256	2.00085	ADK T2	ADK T1	NR

## Sheet: Feuil2
	gi|14250401				gi|14250401 Actin, beta ↑1.3							gi|14250401	Actin, beta	↑1.3			Actin, beta
	gi|4504349				2gi|4504349 Hemoglobin, beta ↓2.1						2	gi|4504349	Hemoglobin, beta	↓2.1			Hemoglobin, beta
	gi|119587704				3gi|119587704 Transgelin ↑1.5						3	gi|119587704	Transgelin	↑1.5			Transgelin
	gi|12667788				4gi|12667788 Myosin-9,heavy chain 9, non-muscle ↑1.6						4	gi|12667788	Myosin-9,heavy chain 9, non-muscle	↑1.6			Myosin-9,heavy chain 9, non-muscle
	gi|148728589				5gi|148728589 Desmin ↑1.4						5	gi|148728589	Desmin	↑1.4			Desmin
	gi|167887751				6gi|167887751 Vimentin ↑1.3						6	gi|167887751	Vimentin	↑1.3			Vimentin
	gi|109096492				7gi|109096492 Similar to tubulin alpha-2 chain						7	gi|109096492	Similar to tubulin alpha-2 chain (alpha-tublin 2)	↑1.3			Similar to tubulin alpha-2 chain (alpha-tublin 2)
	gi|194097350				(alpha-tublin 2)						8	gi|194097350	Actinin, alpha 1	↑1.7			Actinin, alpha 1
	gi|13650074				↑1.3						9	gi|13650074	Hemoglobin, alpha 2; hemoglobin, alpha 1	↓2.1			Hemoglobin, alpha 2; hemoglobin, alpha 1
	gi|119575932				8gi|194097350 Actinin, alpha 1 ↑1.7						10	gi|119575932	Histone cluster 1,H4a	↓1.3			Histone cluster 1,H4a
	gi|109658664				9gi|13650074 Hemoglobin, alpha 2; hemoglobin, alpha 1 ↓2.1						11	gi|109658664	Fibronectin 1	↑2.5			Fibronectin 1
	gi|166343765				10 gi|119575932 Histone cluster 1,H4a ↓1.3						12	gi|166343765	Periostin, osteoblast specific factor	↑2.2			Periostin, osteoblast specific factor
	gi|31645				11 gi|109658664 Fibronectin 1 ↑2.5						13	gi|31645	Glyceraldehyde-3-phosphate dehydrogenase	↓1.4			Glyceraldehyde-3-phosphate dehydrogenase
	gi|10800138				12 gi|166343765 Periostin, osteoblast specific factor ↑2.2						14	gi|10800138	Histone cluster 1, H2bd	↓1.4			Histone cluster 1, H2bd
	gi|24657579				13 gi|31645 Glyceraldehyde-3-phosphate						15	gi|24657579	Vinculin	↑1.3			Vinculin
	gi|153946395				dehydrogenase						16	gi|153946395	Tenascin C	↑2.5			Tenascin C
	gi|119625338				↓1.4						17	gi|119625338	Fibrinogen beta chain	↑2.4			Fibrinogen beta chain
	gi|119617057				14 gi|10800138 Histone cluster 1, H2bd ↓1.4						18	gi|119617057	Keratin 8	↓1.3			Keratin 8
	gi|11761629				15 gi|24657579 Vinculin ↑1.3						19	gi|11761629	Fibrinogen alpha chain	↑1.9			Fibrinogen alpha chain
	gi|260099723				16 gi|153946395 Tenascin C ↑2.5						20	gi|260099723	Lactate dehydrogenase A	↑1.5			Lactate dehydrogenase A
	gi|30354619				17 gi|119625338 Fibrinogen beta chain ↑2.4						21	gi|30354619	Tyrosine 3-monooxygenase/tryptophan 5-monooxygenase activation protein, zeta polypeptide	↑1.3			Tyrosine 3-monooxygenase/tryptophan 5-monooxygenase activation protein, zeta polypeptide
	gi|119578757				18 gi|119617057 Keratin 8 ↓1.3						22	gi|119578757	Talin 1	↑1.3			Talin 1
	gi|119625314				19 gi|11761629 Fibrinogen alpha chain ↑1.9						23	gi|119625314	Fibrinogen gamma chain	↑2			Fibrinogen gamma chain
	gi|119577213				20 gi|260099723 Lactate dehydrogenase A ↑1.5						24	gi|119577213	Actinin, alpha 4	↑1.3			Actinin, alpha 4
	gi|297663020				21 gi|30354619 Tyrosine 3-monooxygenase/tryptophan						25	gi|297663020	Predicted: transgelin-2-like isoform 2	↑1.5			Predicted: transgelin-2-like isoform 2
	gi|119597759				5-monooxygenase activation protein,						26	gi|119597759	Fibrillin 1	↑1.3			Fibrillin 1
	gi|28940				zeta polypeptide						27	gi|28940	Unnamed protein product	↓1.3			Unnamed protein product
	gi|119604232				↑1.3						28	gi|119604232	Caldesmon 1	↑1.4			Caldesmon 1
	gi|119617856				22 gi|119578757 Talin 1 ↑1.3						29	gi|119617856	Decorin	↓1.3			Decorin
	gi|18088719				23 gi|119625314 Fibrinogen gamma chain ↑2						30	gi|18088719	TUBULIN, beta	↑1.6			TUBULIN, beta
	gi|114656687				24 gi|119577213 Actinin, alpha 4 ↑1.3						31	gi|114656687	Protein disulfide isomerase family A, member 3	↓1.3			Protein disulfide isomerase family A, member 3
	gi|12054070				25 gi|297663020 Predicted: transgelin-2-like isoform 2 ↑1.5						32	gi|12054070	Immunoglobulin heavy constant alpha 1	↓1.3			Immunoglobulin heavy constant alpha 1
	gi|119582950				26 gi|119597759 Fibrillin 1 ↑1.3						33	gi|119582950	Annexin A1	↑1.4			Annexin A1
	gi|126035028				27 gi|28940 Unnamed protein product ↓1.3						34	gi|126035028	Histone cluster 1, H1e	↓1.6			Histone cluster 1, H1e
	gi|149673887				28 gi|119604232 Caldesmon 1 ↑1.4						35	gi|149673887	Immunoglobulin light chain	↓1.3			Immunoglobulin light chain
	gi|110350939				29 gi|119617856 Decorin ↓1.3						36	gi|110350939	Serpin peptidase inhibitor, clade A, member 1	↓1.3			Serpin peptidase inhibitor, clade A, member 1
	gi|15010550				30 gi|18088719 TUBULIN, beta ↑1.6						37	gi|15010550	Heat shock protein 90kda beta (Grp94),member1	↓2.3			Heat shock protein 90kda beta (Grp94),member1
	gi|114601828				31 gi|114656687 Protein disulfide isomerase family A,						38	gi|114601828	Transforming growth factor, beta-induced, 68 kDa	↑2.4			Transforming growth factor, beta-induced, 68 kDa
	gi|110349772				member 3						39	gi|110349772	Collagen, type I, alpha 1	↓2.1			Collagen, type I, alpha 1
	gi|119580852				↓1.3						40	gi|119580852	X-ray repair complementing defective repair in Chinese hamster cells 6	↓1.6			X-ray repair complementing defective repair in Chinese hamster cells 6
	gi|194380046				32 gi|12054070 Immunoglobulin heavy constant alpha 1 ↓1.3						41	gi|194380046	Osteoglycin	↓1.9			Osteoglycin
	gi|114555797				33 gi|119582950 Annexin A1 ↑1.4						42	gi|114555797	Adenylate cyclase-associated protein 1	↑1.3			Adenylate cyclase-associated protein 1
	gi|1103953				34 gi|126035028 Histone cluster 1, H1e ↓1.6						43	gi|1103953	Major histocompatibility complex, class I,C; major histocompatibility complex, class Ⅰ,B	↑1.4			Major histocompatibility complex, class I,C; major histocompatibility complex, class Ⅰ,B
	gi|119621875				35 gi|149673887 Immunoglobulin light chain ↓1.3						44	gi|119621875	hCG23783, isoform CRA_a	↓1.4			hCG23783, isoform CRA_a
	gi|189053201				36 gi|110350939 Serpin peptidase inhibitor, clade A,						45	gi|189053201	S100 calcium binding protein A9	↑2.2			S100 calcium binding protein A9
	gi|119595384				member 1						46	gi|119595384	Serpin peptidase inhibitor, clade H (heat shock protein 47), member 1, (collagen binding protein 1), isoform CRA_c	↑2.3			Serpin peptidase inhibitor, clade H (heat shock protein 47), member 1, (collagen binding protein 1), isoform CRA_c
	gi|194373719				↓1.3						47	gi|194373719	Malate dehydrogenase 2, NAD (mitochondrial)	↓1.4			Malate dehydrogenase 2, NAD (mitochondrial)
	gi|119594065				37 gi|15010550 Heat shock protein 90kda beta						48	gi|119594065	hCG1811362	↑1.4			hCG1811362
	gi|119609127				(Grp94),member1						49	gi|119609127	Triosephosphate isomerase 1	↓1.6			Triosephosphate isomerase 1
	gi|2627129				↓2.3						50	gi|2627129	Ubiquitin C	↓1.3			Ubiquitin C
	gi|229751				38 gi|114601828 Transforming growth factor,						51	gi|229751	Chain A, structure of haemoglobin in the deoxy quaternary state with ligand bound at the alpha haems	↓1.9			Chain A, structure of haemoglobin in the deoxy quaternary state with ligand bound at the alpha haems
	gi|119607840				beta-induced, 68 kDa						52	gi|119607840	Tenascin C	↑2.5			Tenascin C
	gi|109111058				↑2.4						53	gi|109111058	Tropomyosin 2 (beta)	↑1.3			Tropomyosin 2 (beta)
	gi|18645167				39 gi|110349772 Collagen, type I, alpha 1 ↓						54	gi|18645167	Annexin A2	↓1.4			Annexin A2
	gi|119602173				2.1						55	gi|119602173	Heat shock protein 90 kDa alpha (cytosolic), class A member 1	↑1.3			Heat shock protein 90 kDa alpha (cytosolic), class A member 1
	gi|119573148				40 gi|119580852 X-ray repair complementing defective						56	gi|119573148	Transgelin 2	↑1.3			Transgelin 2
	gi|119598292				repair in Chinese hamster cells 6						57	gi|119598292	Similar to pyruvate kinase, isozymes M1/M2; pyruvate kinase, muscle	↓1.9			Similar to pyruvate kinase, isozymes M1/M2; pyruvate kinase, muscle
	gi|119602226				↓1.6						58	gi|119602226	Creatine kinase, brain	↓1.8			Creatine kinase, brain
	gi|119612404				41 gi|194380046 Osteoglycin ↓1.9						59	gi|119612404	Collagen, type XIV, alpha 1	↓1.5			Collagen, type XIV, alpha 1
	gi|37492				42 gi|114555797 Adenylate cyclase-associated protein 1 ↑1.3						60	gi|37492	Tubulin, alpha 1a	↑1.4			Tubulin, alpha 1a
	gi|119622488				43 gi|1103953 Major histocompatibility complex,						61	gi|119622488	Isocitrate dehydrogenase 2 (NADP+), mitochondrial	↓1.6			Isocitrate dehydrogenase 2 (NADP+), mitochondrial
	gi|158255378				class I,C; major histocompatibility						62	gi|158255378	Protein disulfide isomerase family A, member 4	↓1.3			Protein disulfide isomerase family A, member 4
	gi|444021				complex, class I,B						63	gi|444021	poly(rC) binding protein 1	↑1.4			poly(rC) binding protein 1
	gi|4557395				↑1.4						64	gi|4557395	Carbonic anhydrase II	↓1.8			Carbonic anhydrase II
	gi|115298678				44 gi|119621875 hCG23783, isoform CRA_a ↓1.4						65	gi|115298678	Complement component 3	↑1.5			Complement component 3
	gi|1418930				45 gi|189053201 S100 calcium binding protein A9 ↑2.2						66	gi|1418930	Collagen, type I,alpha 2	↓1.9			Collagen, type I,alpha 2
	gi|1082553				Ta b l e 1 . Continued						67	gi|1082553	JC-kappa protein - human	↓1.3			JC-kappa protein - human
	gi|119602344				No. Accession Protein name CS vs.						68	gi|119602344	hCG2038942	↓1.5			hCG2038942
	gi|4502517				Number NS						69	gi|4502517	Carbonic anhydrase I	↓1.6			Carbonic anhydrase I
	gi|158254780				46 gi|119595384 Serpin peptidase inhibitor, clade H (heat						70	gi|158254780
					shock protein 47), member 1, (collagen
					binding protein 1), isoform CRA_c
					↑2.3
					47 gi|194373719 Malate dehydrogenase 2, NAD
					(mitochondrial)
					↓1.4
					48 gi|119594065 hCG1811362 ↑1.4
					49 gi|119609127 Triosephosphate isomerase 1 ↓1.6
					50 gi|2627129 Ubiquitin C ↓1.3
					51 gi|229751 Chain A, structure of haemoglobin in the
					deoxy quaternary state with ligand
					bound at the alpha haems
					↓1.9
					52 gi|119607840 Tenascin C ↑2.5
					53 gi|109111058 Tropomyosin 2 (beta) ↑1.3
					54 gi|18645167 Annexin A2 ↓1.4
					55 gi|119602173 Heat shock protein 90 kDa alpha
					(cytosolic), class A member 1
					↑1.3
					56 gi|119573148 Transgelin 2 ↑1.3
					57 gi|119598292 Similar to pyruvate kinase, isozymes
					M1/M2; pyruvate kinase, muscle
					↓1.9
					58 gi|119602226 Creatine kinase, brain ↓1.8
					59 gi|119612404 Collagen, type XIV, alpha 1 ↓1.5
					60 gi|37492 Tubulin, alpha 1a ↑1.4
					61 gi|119622488 Isocitrate dehydrogenase 2 (NADP+),
					mitochondrial
					↓1.6
					62 gi|158255378 Protein disulfide isomerase family A,
					member 4
					↓1.3
					63 gi|444021 poly(rC) binding protein 1 ↑1.4
					64 gi|4557395 Carbonic anhydrase II ↓1.8
					65 gi|115298678 Complement component 3 ↑1.5
					66 gi|1418930 Collagen, type I,alpha 2 ↓1.9
					67 gi|1082553 JC-kappa protein - human ↓1.3
					68 gi|119602344 hCG2038942 ↓1.5
					69 gi|4502517 Carbonic anhydrase I ↓1.6
					70 gi|158254780 Annexin A6 ↑1.5
